# Supplementary material for: Dynamical model of aperiodic locomotor activity effects on mouse core body temperature removes transient perturbations from longitudinal temperature signals
Source: Sci Rep. 2026 Jan 6;16:2164. doi: 10.1038/s41598-025-31953-8 (PMC12808673; doi:10.1038/s41598-025-31953-8)
Supplement: Supplementary file 1 — Supplementary Material 1 [file 41598_2025_31953_MOESM1_ESM.xlsx]

## Sheet: Fem Temp
f1	f2	f3	f4	f5	f6	f7	f8	f9	f10	f11	f12	f13
37.11	37.91	36.85	38.2	37.54	37.04	37.41	36.35	37.47	37.99	38.02	36.32	36.54
37.13	37.98	36.78	38.19	37.55	37.06	37.46	36.41	37.53	37.99	37.99	36.44	36.69
37.19	37.98	36.76	38.14	37.55	37.09	37.56	36.5	37.53	37.96	37.86	36.52	36.75
37.2	37.96	36.72	37.95	37.54	37.11	37.74	36.55	37.46	37.93	37.8	36.48	36.96
37.22	37.95	36.64	37.8	37.53	37.09	37.73	36.63	37.51	37.87	37.76	36.3	37.01
37.26	37.94	36.61	38.05	37.53	37.03	37.69	36.63	37.55	37.78	37.74	36.16	37.07
37.3	37.93	36.6	38.21	37.48	36.96	37.7	36.68	37.64	37.73	37.73	36.29	37.18
37.27	37.91	36.59	38.21	37.44	36.97	37.84	36.93	37.74	37.67	37.74	36.44	37.19
37.17	37.92	36.57	38.15	37.43	37.01	37.98	36.96	37.7	37.61	37.76	36.55	37.18
37.28	37.98	36.55	38.12	37.46	37.14	38.09	36.97	37.43	37.76	37.81	36.66	37.21
37.46	38.04	36.52	38.08	37.45	37.19	38.12	36.98	37.2	37.79	37.82	36.66	37.22
37.5	38.06	36.45	38.05	37.38	37.21	38.16	36.95	37.13	37.65	37.77	36.6	37.14
37.57	38.1	36.44	38.04	37.35	37.19	38.23	36.99	37.29	37.49	37.73	36.59	37.11
37.69	38.12	36.46	38.02	37.35	37.14	38.31	37.04	37.38	37.49	37.67	36.6	37.1
37.7	38.13	36.5	37.93	37.38	37.16	38.37	37.08	37.4	37.7	37.61	36.65	37.08
37.76	38.16	36.51	37.8	37.41	37.17	38.37	37.13	37.38	37.74	37.62	36.71	37.07
37.9	38.17	36.51	37.8	37.47	37.21	38.35	37.2	37.37	37.76	37.61	36.7	37.06
38.03	38.15	36.48	37.88	37.71	37.37	38.31	37.37	37.36	37.79	37.58	36.64	37.05
38.2	38.16	36.46	37.94	37.84	37.42	38.33	37.56	37.33	37.79	37.63	36.55	37.08
38.37	38.22	36.44	38	37.92	37.38	38.36	37.6	37.33	37.77	37.68	36.46	37.1
38.53	38.26	36.41	38.05	37.91	37.27	38.36	37.56	37.34	37.77	37.68	36.48	37.09
38.61	38.26	36.43	38.06	37.74	37.25	38.34	37.53	37.35	37.83	37.68	36.54	37.08
38.63	38.24	36.43	38.06	37.61	37.29	38.31	37.53	37.34	37.87	37.68	36.63	37.12
38.62	38.22	36.44	38.08	37.63	37.31	38.25	37.53	37.3	37.83	37.68	36.65	37.13
38.65	38.2	36.44	38.06	37.9	37.31	38.31	37.52	37.25	37.62	37.68	36.63	37.1
38.67	38.26	36.43	37.98	38.13	37.26	38.35	37.56	37.16	37.38	37.68	36.56	37.04
38.68	38.27	36.42	37.91	38.24	37.15	38.37	37.6	37.01	37.34	37.65	36.53	36.99
38.68	38.23	36.41	37.87	38.34	37.21	38.38	37.57	36.89	37.48	37.62	36.55	36.96
38.71	38.18	36.4	37.9	38.45	37.34	38.36	37.58	36.86	37.52	37.63	36.55	36.94
38.75	38.23	36.4	37.92	38.47	37.39	38.32	37.62	36.86	37.6	37.63	36.54	36.89
38.74	38.26	36.4	37.86	38.43	37.42	38.16	37.69	36.84	37.65	37.63	36.51	36.85
38.69	38.27	36.36	37.81	38.35	37.5	37.91	37.73	36.82	37.72	37.63	36.47	36.81
38.68	38.28	36.34	37.92	38.37	37.53	37.83	37.73	36.81	37.74	37.65	36.45	36.79
38.7	38.31	36.69	37.93	38.46	37.5	37.79	37.79	36.82	37.69	37.67	36.44	36.78
38.7	38.32	36.86	37.97	38.47	37.42	37.8	37.8	36.87	37.73	37.71	36.42	36.76
38.6	38.3	36.98	38.02	38.52	37.39	37.79	37.82	36.89	37.82	37.72	36.41	36.73
38.6	38.3	37.03	38.06	38.52	37.51	37.81	37.86	37.02	37.8	37.69	36.41	36.66
38.75	38.32	37.03	38.09	38.54	37.58	37.86	37.9	37.05	37.79	37.65	36.41	36.67
38.83	38.31	37	38.1	38.65	37.59	38.05	37.91	37.03	37.8	37.65	36.4	36.76
38.84	38.3	36.96	38.1	38.7	37.63	38.24	37.91	37.12	37.78	37.73	36.46	36.8
38.83	38.31	36.93	38.12	38.68	37.62	38.32	37.9	37.12	37.79	37.83	36.48	36.87
38.81	38.3	36.89	38.22	38.62	37.56	38.36	37.89	37.01	37.88	37.91	36.52	36.88
38.76	38.29	37.06	38.25	38.66	37.55	38.4	37.87	36.89	37.89	38.05	36.53	36.86
38.76	38.31	37.08	38.25	38.74	37.52	38.43	37.83	36.94	37.85	38.17	36.57	36.81
38.76	38.33	37.15	38.23	38.75	37.56	38.49	37.75	37.15	37.82	38.3	36.81	36.91
38.75	38.33	37.25	38.24	38.75	37.63	38.54	37.71	37.26	37.82	38.42	36.84	37.07
38.72	38.3	37.25	38.26	38.8	37.74	38.51	37.73	37.34	37.84	38.47	36.77	37.14
38.68	38.2	37.22	38.24	38.84	37.75	38.48	37.79	37.35	37.82	38.44	36.76	37.28
38.7	38.08	37.21	38.21	38.83	37.65	38.5	37.82	37.4	37.85	38.39	36.77	37.39
38.74	38.21	37.14	38.17	38.76	37.45	38.49	37.84	37.62	37.86	38.41	36.83	37.39
38.75	38.26	37.17	38.07	38.69	37.45	38.45	37.89	37.59	37.81	38.43	36.92	37.4
38.75	38.28	37.2	38.07	38.68	37.47	38.45	37.93	37.48	37.81	38.42	36.98	37.49
38.8	38.29	36.97	38.08	38.67	37.62	38.49	38.01	37.29	37.85	38.41	36.92	37.59
38.79	38.33	37.01	38.09	38.65	37.71	38.52	38.1	37.25	37.9	38.46	36.91	37.65
38.66	38.39	37.2	38.13	38.62	37.81	38.52	38.12	37.46	37.94	38.49	37.06	37.62
38.73	38.43	37.19	38.12	38.57	37.86	38.59	38.13	37.68	37.91	38.34	37.23	37.6
38.76	38.46	37.18	38.1	38.57	37.91	38.63	38.09	37.76	37.78	38.2	37.25	37.68
38.67	38.47	37.38	38.22	38.61	37.94	38.62	38.04	37.69	37.69	38.2	37.19	37.74
38.62	38.47	37.41	38.27	38.69	37.91	38.61	38.09	37.7	37.67	38.32	37.13	37.72
38.72	38.45	37.37	38.24	38.68	38.04	38.66	38.09	37.74	37.67	38.35	37.11	37.69
38.74	38.39	37.41	38.2	38.59	38.08	38.69	38.01	37.79	37.67	38.34	37.11	37.71
38.78	38.3	37.45	38.18	38.5	38.12	38.7	38.04	37.8	37.87	38.32	37.05	37.77
38.8	38.32	37.52	38.16	38.43	38.2	38.7	38.14	37.73	37.97	38.29	37.06	37.83
38.8	38.32	37.52	38.17	38.45	38.23	38.77	38.16	37.57	37.97	38.32	37.08	37.85
38.79	38.31	37.43	38.22	38.48	38.23	38.8	38.18	37.52	37.93	38.33	37.18	37.81
38.76	38.32	37.31	38.24	38.44	38.21	38.73	38.17	37.66	37.93	38.34	37.29	37.82
38.7	38.32	37.32	38.23	38.42	38.2	38.65	38.14	37.69	38	38.33	37.37	37.92
38.63	38.34	37.38	38.23	38.43	38.29	38.75	38.2	37.61	38.06	38.31	37.37	37.96
38.57	38.37	37.43	38.3	38.43	38.34	38.85	38.21	37.65	38.05	38.28	37.34	38.01
38.56	38.37	37.67	38.34	38.38	38.37	38.87	38.18	37.71	37.99	38.23	37.35	38.04
38.54	38.37	37.71	38.28	38.31	38.34	38.89	38.15	37.88	38.06	38.22	37.38	38.05
38.6	38.39	37.69	38.22	38.4	38.29	38.93	38.15	37.89	38.08	38.14	37.42	38.04
38.62	38.42	37.61	38.25	38.6	38.23	38.96	38.18	37.9	37.98	38.16	37.51	38.04
38.6	38.45	37.58	38.33	38.68	38.23	38.99	38.27	37.88	37.87	38.26	37.53	37.99
38.6	38.46	37.55	38.37	38.7	38.26	39.02	38.31	37.7	37.92	38.29	37.53	37.89
38.59	38.41	37.41	38.38	38.76	38.27	39.01	38.34	37.55	38.03	38.27	37.58	37.89
38.56	38.23	37.23	38.38	38.82	38.24	39.02	38.41	37.57	38.07	38.22	37.58	37.91
38.61	38.09	37.13	38.31	38.84	38.25	39.04	38.45	37.76	38.07	38.17	37.46	37.91
38.61	38.04	36.98	38.32	38.84	38.29	39.04	38.5	37.83	38.06	38.14	37.35	37.94
38.59	38.1	36.98	38.37	38.84	38.32	39	38.5	37.89	38.03	38.16	37.27	37.96
38.56	38.13	37.01	38.36	38.84	38.35	38.93	38.5	37.93	38.01	38.2	37.21	37.95
38.46	38.16	37.06	38.24	38.84	38.42	38.81	38.5	37.97	37.98	38.21	37.31	37.94
38.45	38.16	37.04	38.13	38.94	38.45	38.91	38.46	37.98	37.89	38.24	37.46	37.94
38.44	38.18	36.95	38.21	39.01	38.41	38.96	38.42	38.06	37.87	38.34	37.6	37.94
38.48	38.22	36.85	38.26	39.06	38.37	38.96	38.46	38.13	37.9	38.38	37.65	37.96
38.63	38.22	36.77	38.24	39.13	38.36	38.96	38.42	38.17	38.02	38.38	37.61	37.99
38.69	38.24	36.71	38.17	39.21	38.38	39	38.31	38.17	38.07	38.41	37.57	38
38.65	38.26	36.68	38.17	39.25	38.39	39.05	38.27	38.13	38.08	38.44	37.52	38.18
38.63	38.25	36.68	38.18	39.21	38.37	39.06	38.41	38.04	38.11	38.42	37.47	38.27
38.59	38.2	36.69	38.3	39.18	38.42	39.05	38.49	38.05	38.14	38.39	37.43	38.27
38.51	38.22	36.7	38.37	39.18	38.42	39.04	38.54	38.15	38.17	38.4	37.42	38.27
38.46	38.23	36.71	38.38	39.22	38.37	39	38.61	38.19	38.18	38.38	37.41	38.23
38.47	38.21	36.71	38.36	39.26	38.25	38.98	38.66	38.2	38.16	38.37	37.39	38.19
38.49	38.19	36.71	38.36	39.24	38.22	38.95	38.69	38.2	38.15	38.33	37.43	38.26
38.5	38.27	36.68	38.44	39.21	38.27	38.93	38.7	38.18	38.15	38.31	37.43	38.29
38.53	38.27	36.66	38.52	39.25	38.37	38.9	38.73	38.15	38.11	38.28	37.41	38.36
38.53	38.25	36.69	38.57	39.26	38.46	38.9	38.73	38.17	37.97	38.25	37.4	38.44
38.51	38.24	36.71	38.62	39.23	38.54	39.02	38.74	38.19	37.73	38.23	37.42	38.39
38.5	38.25	36.74	38.63	39.25	38.55	39.08	38.74	38.18	37.63	38.21	37.44	38.15
38.4	38.27	36.76	38.63	39.27	38.55	39.06	38.71	38.18	37.9	38.23	37.48	38.11
38.36	38.28	36.73	38.59	39.25	38.51	39.01	38.69	38.16	37.99	38.24	37.52	38.11
38.32	38.28	36.69	38.57	39.24	38.43	38.94	38.64	38.11	38.01	38.25	37.56	38.07
38.35	38.25	36.68	38.52	39.23	38.36	38.86	38.65	38	38.04	38.28	37.55	38.03
38.39	38.22	36.72	38.45	39.19	38.35	38.82	38.66	38.06	38.05	38.29	37.5	38.03
38.4	38.06	36.75	38.43	39.15	38.23	38.83	38.68	38.06	38.07	38.29	37.5	38.03
38.44	38.01	36.75	38.48	39.15	38.26	38.93	38.69	38.05	38.14	38.28	37.51	38.08
38.44	38.07	36.75	38.53	39.15	38.41	38.92	38.72	38.04	38.15	38.28	37.56	38.08
38.46	38.12	36.77	38.52	39.02	38.42	38.87	38.73	38.03	38.14	38.26	37.53	38.02
38.49	38.15	36.81	38.46	38.93	38.44	38.84	38.66	38.04	38.14	38.24	37.43	38.11
38.46	38.16	36.83	38.42	39.02	38.5	38.74	38.54	38.02	38.1	38.18	37.46	38.17
38.45	38.14	36.85	38.34	39.1	38.52	38.75	38.58	37.94	38.01	38.15	37.57	38.12
38.49	38.13	37.03	38.37	39.1	38.51	38.79	38.6	37.92	37.99	38.14	37.6	38.06
38.55	38.15	37.1	38.4	39.07	38.46	38.85	38.59	37.96	38	38.12	37.52	38.23
38.55	38.2	37.14	38.38	39.03	38.37	38.87	38.56	38	37.92	38.06	37.38	38.28
38.5	38.19	37.16	38.42	39.04	38.28	38.81	38.56	38.01	37.81	38.06	37.31	38.27
38.43	38.13	37.18	38.43	39.06	38.28	38.77	38.57	38.02	37.76	38.06	37.24	38.22
38.28	38.09	37.23	38.42	39.08	38.31	38.79	38.6	38.04	37.75	38.04	37.29	38.18
38.04	38.08	37.39	38.49	39.11	38.34	38.76	38.62	38.03	37.8	38.01	37.34	38.17
38.02	38.15	37.5	38.52	39.11	38.35	38.74	38.62	37.94	37.94	38	37.41	38.09
37.99	38.21	37.5	38.52	39.15	38.38	38.83	38.59	37.9	38.05	37.99	37.52	38.12
38.13	38.2	37.47	38.5	39.2	38.37	38.85	38.57	37.9	38.08	37.98	37.55	38.15
38.26	38.22	37.47	38.5	39.18	38.3	38.82	38.51	37.94	38.13	37.99	37.52	38.32
38.32	38.26	37.49	38.55	39.15	38.24	38.78	38.48	38.12	38.16	37.99	37.47	38.36
38.43	38.3	37.56	38.54	39.1	38.25	38.73	38.41	38.12	38.18	37.97	37.46	38.2
38.5	38.3	37.52	38.5	39.1	38.29	38.7	38.38	38.05	38.21	37.89	37.38	38.13
38.51	38.23	37.43	38.54	39.16	38.27	38.77	38.36	37.95	38.25	37.82	37.23	38.07
38.41	38.17	37.48	38.54	39.2	38.32	38.79	38.34	37.77	38.27	37.86	37.16	38.08
38.34	38.1	37.65	38.47	39.2	38.4	38.77	38.3	37.68	38.27	37.91	37.09	38.06
38.34	38.08	37.78	38.46	39.17	38.49	38.76	38.23	37.58	38.25	37.95	37.11	37.93
38.37	38.08	37.79	38.46	39.09	38.5	38.73	38.25	37.6	38.17	38.02	37.2	37.91
38.41	38.13	37.77	38.48	39.05	38.43	38.76	38.29	37.69	38.09	38.18	37.16	37.87
38.4	38.2	37.69	38.45	39.1	38.51	38.85	38.39	37.82	38.06	38.2	37.17	37.93
38.35	38.23	37.6	38.3	39.11	38.53	38.87	38.47	37.87	38.05	38.19	37.41	37.93
38.34	38.25	37.5	38.06	39.1	38.45	38.91	38.51	37.9	38.05	38.27	37.51	37.87
38.36	38.25	37.49	38.26	39.09	38.48	38.96	38.57	37.93	38.08	38.42	37.47	37.86
38.41	38.27	37.57	38.34	39.09	38.48	38.95	38.63	38.05	38.07	38.47	37.4	37.85
38.41	38.3	37.59	38.27	39.09	38.44	38.85	38.63	38.07	38.03	38.44	37.39	37.86
38.36	38.3	37.61	38.25	39.1	38.43	38.72	38.6	38.12	37.96	38.31	37.31	38.03
38.43	38.25	37.78	38.34	39.1	38.5	38.62	38.6	38.13	37.96	38.25	37.27	38.12
38.5	38.11	37.77	38.36	39.09	38.51	38.51	38.6	38.06	37.93	38.19	37.27	38.12
38.49	38.14	37.71	38.43	39.07	38.43	38.4	38.57	38.04	37.89	38.17	37.3	38.07
38.37	38.13	37.66	38.48	39.1	38.15	38.34	38.55	38.05	37.99	38.12	37.35	38.04
38.21	38.02	37.52	38.5	39.19	38.03	38.51	38.53	37.96	38.06	38.04	37.35	38.17
38.15	37.97	37.51	38.48	39.18	38.11	38.64	38.53	37.79	38.07	38.04	37.32	38.21
38.13	37.95	37.58	38.5	39.11	38.28	38.69	38.59	37.74	38.06	38.22	37.25	38.19
38.14	37.9	37.67	38.55	39.11	38.43	38.67	38.63	37.78	38.08	38.35	37.16	38.15
38.22	37.97	37.69	38.52	39.11	38.48	38.65	38.63	37.82	38.13	38.48	37.1	38.13
38.29	38.08	37.79	38.46	39.09	38.5	38.67	38.5	37.89	38.14	38.54	37.29	38.09
38.37	38.13	37.83	38.43	39.09	38.47	38.68	38.4	37.93	38.12	38.53	37.45	38.08
38.43	38.23	37.83	38.54	39.13	38.41	38.7	38.46	37.93	38.04	38.46	37.47	38.11
38.44	38.31	37.82	38.58	39.13	38.32	38.71	38.49	37.89	37.99	38.47	37.39	38.09
38.42	38.38	37.87	38.58	39.1	38.32	38.77	38.55	37.91	37.98	38.5	37.38	38.11
38.37	38.42	37.91	38.64	39.07	38.28	38.8	38.61	37.9	37.94	38.49	37.37	38.2
38.36	38.42	37.84	38.69	39.05	38.22	38.79	38.69	37.79	37.85	38.47	37.39	38.21
38.34	38.41	37.74	38.66	39.07	38.23	38.78	38.69	37.84	37.79	38.43	37.48	38.16
38.33	38.39	37.72	38.59	39.06	38.28	38.8	38.67	37.96	37.74	38.42	37.49	38.11
38.32	38.28	37.73	38.54	39.02	38.39	38.78	38.62	37.97	37.66	38.47	37.42	38.11
38.31	38.2	37.81	38.52	39.03	38.43	38.73	38.6	37.97	37.65	38.49	37.34	38.1
38.33	38.21	37.84	38.54	39.04	38.47	38.75	38.62	37.98	37.78	38.49	37.31	38.07
38.32	38.26	37.82	38.55	39.05	38.47	38.76	38.59	37.98	37.9	38.47	37.3	38.07
38.34	38.3	37.8	38.53	39.07	38.33	38.74	38.55	38.03	37.95	38.51	37.28	38.07
38.35	38.21	37.85	38.54	39.11	38.27	38.68	38.56	38.08	37.99	38.52	37.28	38.06
38.38	38.03	37.83	38.54	39.1	38.43	38.65	38.61	38.04	38.01	38.49	37.3	38.04
38.43	38.05	37.75	38.55	39.08	38.47	38.66	38.62	38.04	38.01	38.48	37.3	38.08
38.42	38.18	37.8	38.57	39.07	38.47	38.64	38.59	38	38.01	38.46	37.28	38.08
38.37	38.27	37.84	38.6	39.06	38.4	38.52	38.57	37.84	38.04	38.39	37.24	38.04
38.33	38.37	37.82	38.59	39.06	38.26	38.47	38.56	37.67	38.05	38.34	37.23	38.08
38.25	38.44	37.79	38.55	39.02	38.24	38.6	38.56	37.6	38.08	38.33	37.21	38.09
38.09	38.49	37.73	38.5	38.99	38.16	38.65	38.48	37.83	38.09	38.33	37.21	38.18
38.01	38.51	37.75	38.3	39.01	38.14	38.65	38.43	37.96	38.08	38.35	37.21	38.37
38.1	38.52	37.77	38.29	39.06	38.16	38.67	38.51	37.92	38.09	38.35	37.21	38.34
38.18	38.53	37.74	38.4	39.12	38.26	38.69	38.55	37.87	38.11	38.31	37.22	38.14
38.33	38.54	37.74	38.48	39.12	38.3	38.7	38.57	37.95	38.12	38.29	37.21	38.11
38.38	38.58	37.88	38.5	39.04	38.28	38.72	38.59	38.03	38.08	38.33	37.23	38.12
38.33	38.6	37.96	38.45	39.08	38.21	38.72	38.57	38.1	38.09	38.34	37.21	38.13
38.34	38.59	37.95	38.46	39.13	38.19	38.71	38.58	38.15	38.1	38.36	37.03	38.16
38.39	38.57	37.71	38.46	39.1	38.17	38.74	38.6	38.14	38.08	38.37	36.82	38.16
38.36	38.55	37.42	38.49	39.07	38.22	38.77	38.51	38.07	37.99	38.34	36.79	38.15
38.16	38.54	37.64	38.53	39.01	38.25	38.79	38.39	38.04	37.94	38.31	37.03	38.16
37.98	38.56	37.73	38.53	38.97	38.2	38.81	38.29	38.08	37.87	38.3	37.19	38.18
37.88	38.56	37.71	38.49	38.97	38.08	38.81	38.17	38.09	37.85	38.28	37.24	38.19
38.02	38.53	37.66	38.45	39.05	38.06	38.76	38.06	38.04	37.9	38.25	37.2	38.19
38.16	38.52	37.67	38.45	39.08	38.07	38.71	38.08	37.92	37.91	38.24	37.08	38.19
38.25	38.53	37.82	38.42	39.06	38.12	38.66	38.25	37.89	37.9	38.21	37.11	38.18
38.32	38.53	37.87	38.42	38.98	38.13	38.57	38.32	37.94	37.91	38.19	37.2	38.14
38.32	38.47	37.84	38.42	38.92	38.16	38.53	38.38	37.96	37.98	38.15	37.24	38.09
38.29	38.36	37.85	38.44	38.99	38.14	38.68	38.46	37.97	38	38.1	37.28	38.08
38.28	38.33	38.13	38.48	38.98	38.09	38.72	38.52	37.94	38.01	38.02	37.33	38.04
38.29	38.36	38.17	38.48	38.97	38.08	38.77	38.58	37.87	38.03	37.95	37.35	38.03
38.26	38.44	38.06	38.44	38.98	38.13	38.84	38.59	37.75	38.04	37.91	37.38	37.99
38.32	38.46	37.95	38.43	39.01	38.18	38.87	38.58	37.8	38.03	37.89	37.42	38.02
38.37	38.46	37.89	38.49	39.07	38.16	38.88	38.48	37.9	38	37.88	37.43	38.05
38.4	38.49	37.91	38.5	39.14	38.07	38.83	38.14	37.91	37.97	37.89	37.39	38.01
38.34	38.54	37.88	38.48	39.17	38	38.81	37.95	37.9	37.93	37.89	37.32	38.03
38.27	38.54	37.72	38.46	39.14	37.93	38.78	37.87	37.91	37.88	37.89	37.14	38.04
38.29	38.51	37.73	38.42	39.16	37.84	38.75	37.95	37.97	37.79	37.88	36.85	37.99
38.25	38.52	37.83	38.46	39.17	37.89	38.72	38.1	37.97	37.65	37.84	36.63	37.96
38.21	38.52	37.84	38.47	39.16	38.02	38.74	38.23	37.98	37.67	37.76	36.59	37.99
38.31	38.49	37.9	38.47	39.15	38.24	38.78	38.34	38.09	37.73	37.72	36.66	38.02
38.32	38.47	38.1	38.52	39.1	38.33	38.78	38.41	38.09	37.73	37.7	36.78	38.06
38.21	38.5	38.09	38.54	39.03	38.33	38.79	38.48	37.98	37.66	37.69	37.06	38.19
38.17	38.51	38.07	38.5	39.03	38.31	38.78	38.59	37.91	37.47	37.68	37.24	38.15
38.18	38.48	38.07	38.44	39.05	38.31	38.74	38.64	37.86	37.42	37.69	37.24	37.94
38.18	38.47	38.03	38.36	39.02	38.39	38.74	38.68	37.81	37.5	37.69	37.21	37.91
38.21	38.5	38	38.31	39.02	38.45	38.72	38.71	37.84	37.61	37.67	37.22	37.99
38.19	38.5	38.01	38.37	39.04	38.44	38.65	38.71	38.02	37.6	37.66	37.24	38.05
38.16	38.49	38.05	38.38	39.04	38.38	38.65	38.67	38.06	37.56	37.63	37.09	38.06
38.16	38.46	38.09	38.29	39.08	38.32	38.68	38.64	37.97	37.57	37.65	36.93	38.04
38.14	38.47	38.05	38.19	39.09	38.18	38.67	38.65	37.88	37.58	37.68	36.84	37.99
38.16	38.48	37.98	38.29	39.08	38.05	38.72	38.66	37.94	37.64	37.69	36.94	37.86
38.2	38.44	37.95	38.31	39.14	38.03	38.73	38.63	37.98	37.79	37.68	37.23	37.84
38.29	38.41	37.96	38.09	39.15	38.14	38.68	38.58	37.91	37.87	37.65	37.33	37.87
38.31	38.34	37.99	37.86	39.08	38.2	38.64	38.65	38.02	37.9	37.62	37.32	37.95
38.27	38.25	38.02	37.9	39.07	38.24	38.65	38.68	38.05	37.94	37.63	37.35	37.96
38.23	38.26	38	38.07	39.06	38.31	38.62	38.68	37.98	38	37.62	37.35	37.89
38.2	38.31	38.03	38.26	39	38.29	38.63	38.57	37.89	38.02	37.56	37.24	37.8
38.18	38.36	38.09	38.27	39	38.18	38.6	38.5	37.9	38.01	37.53	36.96	37.85
38.27	38.34	38.01	38.15	39.03	38	38.58	38.56	37.92	38	37.57	36.63	37.95
38.34	38.23	38.01	38.09	39.03	37.87	38.6	38.6	37.94	37.9	37.58	36.7	38.02
38.4	38.25	38.06	38.08	38.95	37.85	38.64	38.59	38.03	37.85	37.59	36.98	38.02
38.44	38.29	38.04	38.29	38.9	37.83	38.64	38.6	38.07	37.91	37.59	37.02	37.99
38.44	38.32	38	38.36	38.89	37.82	38.64	38.62	38.04	37.89	37.56	37.12	37.93
38.43	38.35	37.96	38.39	38.93	37.8	38.68	38.62	37.94	37.82	37.54	37.35	37.86
38.42	38.35	37.92	38.42	39.02	37.95	38.67	38.59	37.98	37.83	37.58	37.46	37.8
38.43	38.33	37.98	38.46	39.01	38.03	38.69	38.57	38.05	37.86	37.58	37.52	37.78
38.42	38.32	37.98	38.47	38.94	38.07	38.7	38.6	37.93	37.87	37.57	37.52	37.74
38.36	38.3	37.95	38.45	38.95	38.08	38.55	38.59	37.81	37.86	37.57	37.49	37.65
38.4	38.27	37.94	38.45	38.93	38.2	38.56	38.52	37.71	37.85	37.61	37.44	37.59
38.46	38.19	37.88	38.51	38.89	38.32	38.66	38.53	37.61	37.84	37.63	37.37	37.58
38.47	38.06	37.83	38.51	38.82	38.35	38.66	38.58	37.58	37.82	37.64	37.37	37.59
38.45	38.04	37.65	38.36	38.83	38.38	38.59	38.57	37.65	37.78	37.64	37.36	37.58
38.42	38.18	37.57	38.21	38.89	38.4	38.57	38.46	37.77	37.69	37.64	37.29	37.56
38.39	38.3	37.59	38.2	38.95	38.4	38.6	38.43	37.79	37.53	37.64	37.22	37.54
38.35	38.35	37.61	38.28	38.92	38.37	38.59	38.5	37.72	37.48	37.61	37.27	37.51
38.29	38.37	37.7	38.36	38.88	38.36	38.52	38.53	37.7	37.54	37.54	37.28	37.46
38.24	38.43	37.82	38.45	38.89	38.33	38.51	38.56	37.71	37.57	37.47	37.17	37.42
38.22	38.46	37.83	38.49	38.96	38.24	38.53	38.6	37.72	37.55	37.45	37.18	37.35
38.17	38.47	37.74	38.52	38.97	38.14	38.6	38.65	37.74	37.57	37.43	37.38	37.32
38.1	38.46	37.75	38.55	38.98	38.13	38.66	38.7	37.8	37.69	37.5	37.46	37.34
38.04	38.44	37.79	38.55	38.98	38.22	38.65	38.7	37.8	37.73	37.54	37.46	37.34
37.92	38.41	37.74	38.49	38.92	38.33	38.5	38.68	37.83	37.6	37.58	37.41	37.29
38.16	38.37	37.64	38.49	38.83	38.36	38.38	38.66	37.91	37.51	37.58	37.35	37.23
38.34	38.27	37.64	38.46	38.74	38.32	38.44	38.64	37.9	37.54	37.6	37.31	37.14
38.42	38.29	37.7	38.29	38.81	38.29	38.58	38.6	37.9	37.74	37.62	37.26	37.05
38.43	38.32	37.67	38.2	38.94	38.28	38.63	38.6	37.83	37.85	37.66	37.22	36.99
38.45	38.35	37.58	38.25	38.99	38.24	38.64	38.56	37.67	37.86	37.67	37.06	36.93
38.43	38.36	37.48	38.3	38.96	38.18	38.71	38.52	37.62	37.84	37.69	36.67	36.86
38.32	38.36	37.34	38.25	38.95	38.24	38.71	38.54	37.87	37.85	37.73	36.38	36.85
38.28	38.32	37.26	38.18	38.98	38.28	38.63	38.56	37.98	37.85	37.77	36.31	36.89
38.28	38.29	37.31	38.15	38.94	38.35	38.66	38.59	38	37.85	37.79	36.31	36.92
38.28	38.33	37.45	38.04	38.9	38.36	38.72	38.61	37.97	37.87	37.77	36.34	36.9
38.3	38.4	37.64	38	38.9	38.33	38.75	38.61	37.97	37.89	37.72	36.42	36.92
38.33	38.43	37.7	38.23	38.96	38.29	38.73	38.59	37.92	37.9	37.68	36.5	36.95
38.32	38.4	37.7	38.31	39.03	38.18	38.7	38.55	37.86	37.9	37.65	36.72	36.99
38.33	38.39	37.59	38.28	39.04	38.06	38.7	38.53	37.9	37.9	37.64	36.87	36.99
38.36	38.4	37.54	38.31	39.05	38.09	38.69	38.54	37.98	37.9	37.63	36.9	37
38.39	38.4	37.51	38.39	39.11	38.21	38.68	38.54	37.97	37.87	37.62	36.81	37.03
38.39	38.43	37.74	38.42	39.09	38.25	38.64	38.51	37.82	37.85	37.58	36.7	37.08
38.37	38.41	37.95	38.41	39.01	38.3	38.69	38.55	37.84	37.86	37.59	36.66	37.14
38.27	38.38	37.97	38.37	38.98	38.34	38.72	38.55	37.92	37.85	37.6	36.85	37.21
38.21	38.4	37.89	38.45	38.89	38.39	38.69	38.52	37.91	37.81	37.59	36.95	37.28
38.22	38.37	37.71	38.48	38.83	38.44	38.66	38.48	37.84	37.68	37.57	37	37.34
38.17	38.34	37.61	38.47	38.87	38.48	38.67	38.44	37.82	37.65	37.55	37.01	37.34
38.09	38.35	37.51	38.44	38.9	38.49	38.62	38.44	37.82	37.65	37.57	36.95	37.38
38.07	38.35	37.48	38.32	38.95	38.43	38.54	38.45	37.89	37.62	37.58	36.87	37.42
38.11	38.36	37.51	38.09	39.01	38.36	38.53	38.53	37.91	37.45	37.58	36.64	37.42
38.14	38.37	37.54	37.96	39.01	38.31	38.6	38.56	37.83	37.2	37.58	36.61	37.42
38.18	38.39	37.54	38.08	39	38.37	38.67	38.62	37.62	37.09	37.55	36.82	37.35
38.17	38.4	37.48	38.31	38.98	38.47	38.68	38.66	37.54	37.05	37.53	36.9	37.27
38.17	38.37	37.51	38.36	38.94	38.5	38.66	38.69	37.63	37.05	37.58	36.91	37.28
38.19	38.37	37.53	38.32	38.89	38.47	38.64	38.71	37.81	37.25	37.61	36.91	37.29
38.19	38.35	37.49	38.32	38.87	38.45	38.54	38.67	37.9	37.42	37.6	36.9	37.29
38.17	38.25	37.44	38.38	38.92	38.44	38.49	38.59	37.92	37.46	37.6	36.85	37.28
38.16	38.21	37.47	38.47	38.94	38.42	38.48	38.59	37.91	37.46	37.57	36.75	37.29
38.16	38.25	37.47	38.56	38.85	38.37	38.59	38.57	37.87	37.43	37.57	36.68	37.34
38.2	38.31	37.46	38.59	38.95	38.29	38.6	38.55	37.9	37.34	37.58	36.63	37.42
38.21	38.31	37.61	38.57	39.01	38.25	38.58	38.55	37.95	37.27	37.6	36.57	37.46
38.23	38.26	37.67	38.43	39.01	38.25	38.63	38.56	38.03	37.38	37.61	36.57	37.48
38.3	38.16	37.76	38.29	39	38.2	38.61	38.57	38.12	37.53	37.63	36.79	37.46
38.33	38.07	37.81	38.41	39	38.2	38.51	38.57	38.06	37.59	37.68	36.93	37.43
38.32	38.2	37.74	38.46	39	38.2	38.54	38.52	37.94	37.64	37.73	36.96	37.45
38.32	38.24	37.61	38.49	39.03	38.05	38.56	38.49	37.9	37.72	37.74	36.9	37.46
38.32	38.22	37.59	38.49	39.02	38.01	38.54	38.49	37.75	37.77	37.73	36.8	37.43
38.25	38.22	37.56	38.43	38.99	38.15	38.54	38.48	37.68	37.78	37.72	36.79	37.52
38.12	38.28	37.44	38.33	38.96	38.21	38.57	38.46	37.71	37.77	37.69	36.93	37.67
38.01	38.34	37.33	38.36	38.92	38.29	38.61	38.53	37.77	37.73	37.64	36.95	37.71
38.06	38.35	37.26	38.41	38.87	38.31	38.59	38.58	37.77	37.6	37.62	37.07	37.72
38.06	38.3	37.32	38.42	38.74	38.29	38.54	38.6	37.81	37.36	37.62	37.17	37.76
37.96	38.27	37.31	38.44	38.7	38.27	38.43	38.63	37.89	37.24	37.64	37.21	37.77
37.8	38.22	37.17	38.48	38.76	38.35	38.49	38.66	37.89	37.29	37.63	37.25	37.81
37.63	38.15	36.9	38.56	38.82	38.43	38.55	38.67	37.9	37.34	37.57	37.25	37.89
37.41	38.16	36.84	38.53	38.93	38.42	38.48	38.65	37.93	37.33	37.48	37.19	37.91
37.3	38.23	36.79	38.46	38.99	38.41	38.44	38.63	37.9	37.3	37.45	37.14	37.8
37.3	38.26	36.75	38.44	38.98	38.35	38.46	38.58	37.83	37.31	37.56	37.07	37.72
37.29	38.25	36.72	38.39	38.92	38.15	38.44	38.59	37.82	37.36	37.68	37.08	37.93
37.23	38.2	36.58	38.35	38.86	38.05	38.45	38.6	37.82	37.51	37.74	37.1	37.95
37.19	38.22	36.64	38.39	38.85	38.17	38.48	38.6	37.8	37.64	37.83	37.14	37.91
37.16	38.29	36.68	38.43	38.81	38.28	38.49	38.57	37.79	37.65	37.94	37.18	37.89
37.13	38.33	36.72	38.4	38.74	38.37	38.54	38.52	37.87	37.49	37.93	37.17	37.91
37.13	38.32	36.95	38.43	38.7	38.42	38.54	38.55	37.93	37.41	37.84	37.15	37.9
37.15	38.29	37.02	38.48	38.62	38.41	38.55	38.55	37.91	37.27	37.84	37.09	37.86
37.13	38.31	37.04	38.45	38.44	38.36	38.56	38.51	37.89	37.12	37.84	36.95	37.86
37.07	38.32	37.03	38.36	38.51	38.29	38.49	38.53	37.77	37.09	37.85	36.8	37.83
36.99	38.29	36.96	38.21	38.6	38.15	38.36	38.54	37.62	37.04	37.92	36.84	37.68
36.93	38.2	36.95	38.04	38.6	38.18	38.44	38.47	37.49	37.05	37.93	37.09	37.65
36.89	38.17	36.96	37.92	38.59	38.28	38.48	38.45	37.41	37.1	37.94	37.22	37.78
36.88	38.24	36.94	37.95	38.59	38.28	38.52	38.46	37.45	37.08	37.94	37.25	37.93
36.84	38.27	36.9	38.09	38.54	38.24	38.56	38.43	37.6	37.05	37.93	37.24	37.93
36.83	38.26	36.88	38.29	38.43	38.07	38.57	38.38	37.57	37.01	37.94	37.26	37.88
36.85	38.23	36.82	38.36	38.39	37.87	38.53	38.4	37.52	36.92	37.94	37.31	37.97
36.87	38.23	36.77	38.44	38.44	37.81	38.43	38.4	37.61	36.91	37.94	37.33	38.03
36.88	38.3	36.72	38.49	38.46	37.88	38.52	38.38	37.64	37.03	37.93	37.33	38.05
36.87	38.36	36.68	38.47	38.46	37.89	38.53	38.36	37.67	37.03	37.92	37.36	38.04
36.86	38.39	36.67	38.32	38.47	38.02	38.52	38.35	37.69	36.9	37.94	37.34	37.99
36.84	38.38	36.7	38.23	38.51	38.2	38.51	38.31	37.67	36.85	37.96	37.22	37.92
36.84	38.38	36.74	38.25	38.52	38.27	38.52	38.3	37.65	36.81	37.97	37.05	37.86
36.84	38.34	36.79	38.2	38.49	38.36	38.53	38.36	37.68	36.79	37.94	36.96	37.93
36.83	38.3	36.82	38.17	38.54	38.37	38.55	38.4	37.64	36.76	37.86	37.06	37.95
36.79	38.26	36.97	38.26	38.59	38.4	38.56	38.43	37.53	36.74	37.69	37.11	37.91
36.81	38.12	37.06	38.39	38.57	38.42	38.55	38.47	37.52	36.75	37.67	37	37.9
36.85	38.18	37.04	38.38	38.63	38.36	38.54	38.55	37.5	36.78	37.72	37.08	37.94
36.85	38.22	36.91	38.38	38.77	38.28	38.57	38.6	37.5	36.8	37.77	37.27	37.94
36.84	38.22	36.83	38.49	38.8	38.26	38.6	38.64	37.51	36.79	37.83	37.29	37.95
36.8	38.22	36.87	38.47	38.79	38.31	38.61	38.64	37.45	36.76	37.9	37.25	37.94
36.78	38.21	36.89	38.34	38.75	38.44	38.66	38.57	37.47	36.74	37.88	37.14	37.87
36.78	38.21	36.77	38.19	38.77	38.48	38.77	38.5	37.47	36.73	37.92	37.1	37.82
36.8	38.28	36.44	38.18	38.8	38.48	38.81	38.53	37.29	36.74	38.11	37.04	37.82
36.81	38.28	36.28	38.18	38.79	38.41	38.78	38.53	37.03	36.78	38.16	37	37.85
36.81	38.22	36.4	38.21	38.81	38.33	38.79	38.51	37.1	36.8	38.14	37.05	37.87
36.77	38.16	36.37	38.26	38.9	38.29	38.82	38.52	37.19	36.85	38.21	37.08	37.88
36.77	38.19	36.27	38.28	38.89	38.19	38.83	38.55	37.25	36.9	38.3	37.1	37.92
36.77	38.25	36.19	38.31	38.79	38.09	38.82	38.54	37.26	36.96	38.39	37.04	37.98
36.78	38.29	36.34	38.31	38.7	38.03	38.79	38.5	37.24	37.02	38.47	37.07	37.97
36.82	38.3	36.44	38.35	38.57	38.13	38.69	38.48	37.21	37.06	38.5	37.09	37.96
36.82	38.26	36.5	38.36	38.53	38.19	38.64	38.47	37.18	37.05	38.42	37.09	37.95
36.77	38.19	36.48	38.36	38.47	38.3	38.67	38.5	37.1	37	38.29	37.17	37.89
36.67	38.17	36.41	38.35	38.4	38.35	38.7	38.49	37.03	36.97	38.23	37.18	37.95
36.64	38.02	36.49	38.28	38.44	38.37	38.69	38.48	36.97	36.98	38.26	37.25	37.95
36.66	37.86	36.54	38.13	38.53	38.29	38.55	38.5	36.9	37	38.39	37.35	37.95
36.66	37.89	36.43	38.12	38.67	38.24	38.47	38.46	36.84	36.97	38.48	37.36	37.96
36.68	38.03	36.35	38.27	38.7	38.38	38.42	38.44	36.83	36.96	38.55	37.29	37.96
36.71	38.13	36.37	38.37	38.73	38.45	38.51	38.44	36.85	36.94	38.7	37.2	37.95
36.76	38.16	36.44	38.37	38.87	38.42	38.63	38.39	36.82	36.79	38.74	37.17	37.93
36.84	38.17	36.47	38.32	38.9	38.4	38.68	38.34	36.78	36.79	38.67	37.14	37.88
37.03	38.23	36.45	38.32	38.86	38.41	38.71	38.36	36.77	36.97	38.55	37.16	37.83
37	38.23	36.44	38.31	38.86	38.41	38.69	38.37	36.74	37.06	38.43	37.17	37.82
36.97	38.26	36.54	38.22	38.86	38.42	38.65	38.32	36.77	37.13	38.46	37.19	37.75
37.09	38.28	36.49	38.19	38.86	38.41	38.59	38.35	36.82	37.14	38.46	37.2	37.75
37.29	38.29	36.33	38.15	38.85	38.35	38.62	38.41	36.82	37.25	38.45	37.19	37.9
37.42	38.3	36.45	38.05	38.86	38.28	38.63	38.42	36.82	37.36	38.54	37.17	37.9
37.4	38.35	36.51	37.96	38.92	38.22	38.6	38.44	36.82	37.45	38.62	37.15	37.86
37.4	38.33	36.41	37.96	38.9	38.13	38.6	38.47	36.94	37.51	38.62	37.25	37.88
37.45	38.27	36.38	37.97	38.85	38.12	38.54	38.51	36.98	37.44	38.54	37.29	37.86
37.78	38.29	36.44	37.92	38.79	38.24	38.4	38.5	37.01	37.17	38.46	37.26	37.84
37.94	38.31	36.5	37.99	38.81	38.32	38.31	38.48	37.04	36.91	38.48	37.13	37.76
37.99	38.29	36.51	38.18	38.82	38.37	38.45	38.41	37.08	36.79	38.5	36.98	37.74
38.15	38.32	36.49	38.26	38.8	38.37	38.57	38.41	37.1	36.76	38.5	37.01	37.75
38.19	38.37	36.49	38.37	38.79	38.29	38.57	38.48	37.11	36.86	38.52	37.15	37.8
38.26	38.41	36.56	38.4	38.74	38.29	38.59	38.48	37.11	37.13	38.54	37.26	37.85
38.26	38.39	36.59	38.4	38.75	38.39	38.63	38.41	37.1	37.1	38.53	37.27	37.83
38.24	38.3	36.58	38.38	38.81	38.4	38.62	38.37	37.08	37	38.45	37.23	37.81
38.24	38	36.55	38.32	38.9	38.3	38.61	38.36	37.06	37.17	38.39	37.21	37.8
38.23	37.89	36.49	38.13	38.84	38.22	38.63	38.35	37.05	37.32	38.33	37.23	37.79
38.27	38.07	36.51	37.96	38.76	38.09	38.62	38.35	37.06	37.48	38.23	37.23	37.84
38.35	38.14	36.5	38.09	38.79	38.12	38.61	38.33	37.01	37.53	38.19	37.19	37.89
38.36	38.16	36.49	38.27	38.92	38.17	38.61	38.31	36.93	37.55	38.18	37.13	37.92
38.25	38.18	36.48	38.3	38.96	38.29	38.56	38.31	36.9	37.46	38.12	37	37.89
38.21	38.24	36.43	38.32	38.89	38.33	38.53	38.27	36.87	37.36	38.09	36.86	37.71
38.29	38.25	36.39	38.38	38.86	38.31	38.49	38.31	36.86	37.59	38.06	36.94	37.68
38.36	38.27	36.34	38.46	38.8	38.18	38.36	38.3	36.84	37.68	38.08	37.03	37.84
38.38	38.28	36.28	38.41	38.69	38.04	38.32	38.23	36.81	37.69	38.09	37.09	37.93
38.41	38.23	36.21	38.37	38.67	38.06	38.44	38.26	36.79	37.71	38.09	37.12	37.96
38.42	38.14	36.12	38.43	38.68	38.19	38.46	38.28	36.76	37.75	38.13	37.12	37.92
38.38	38.12	36	38.45	38.73	38.29	38.51	38.28	36.76	37.77	38.13	37.1	37.83
38.3	38.06	35.94	38.46	38.81	38.38	38.58	38.28	36.88	37.77	38.06	37.02	37.79
38.22	37.95	35.98	38.41	38.8	38.48	38.67	38.23	36.9	37.75	38.06	36.83	37.85
38.2	37.89	36.03	38.28	38.68	38.54	38.7	38.24	36.83	37.7	38.04	36.84	37.91
38.3	38.07	36.22	38	38.62	38.56	38.7	38.33	36.81	37.63	38.07	37.02	37.85
38.34	38.13	36.24	37.99	38.6	38.57	38.68	38.36	36.81	37.52	38.1	37.07	37.79
38.34	38.14	36.21	38.26	38.54	38.57	38.55	38.4	36.81	37.42	38.19	37.14	37.75
38.34	38.17	36.24	38.34	38.55	38.54	38.5	38.44	36.8	37.38	38.24	37.21	37.73
38.34	38.23	36.32	38.3	38.65	38.5	38.5	38.44	36.78	37.37	38.25	37.1	37.69
38.32	38.24	36.34	38.22	38.75	38.45	38.49	38.46	36.76	37.37	38.18	36.74	37.58
38.28	38.23	36.36	38.17	38.78	38.4	38.39	38.49	36.88	37.36	38.03	36.54	37.58
38.24	38.28	36.39	38.28	38.75	38.35	38.27	38.51	37.02	37.37	37.96	36.62	37.61
38.23	38.33	36.4	38.21	38.74	38.28	38.23	38.53	37.02	37.36	37.96	36.95	37.69
38.22	38.32	36.4	38.11	38.75	38.3	38.29	38.54	36.96	37.35	37.95	37.06	37.7
38.2	38.33	36.4	38.01	38.75	38.3	38.28	38.49	36.94	37.38	37.91	37.06	37.63
38.23	38.32	36.39	38.1	38.73	38.25	38.25	38.43	36.93	37.56	37.89	37.03	37.61
38.25	38.24	36.35	38.23	38.72	38.27	38.23	38.43	36.91	37.68	37.92	37.01	37.58
38.23	38.06	36.27	38.32	38.7	38.34	38.29	38.48	36.91	37.67	37.93	37.02	37.63
38.14	38.03	36.2	38.41	38.66	38.39	38.41	38.46	36.88	37.62	37.96	37.02	37.63
38.13	38.04	36.14	38.43	38.61	38.43	38.46	38.41	36.78	37.6	38.03	37.01	37.57
38.15	38.05	36.08	38.36	38.59	38.45	38.45	38.43	36.69	37.61	38.05	37	37.52
38.13	38.05	36.03	38.35	38.55	38.45	38.39	38.45	36.61	37.51	38.09	36.95	37.5
38.16	38.01	36.06	38.3	38.46	38.43	38.46	38.48	36.58	37.58	38.17	36.91	37.46
38.21	38.02	36.11	38.21	38.3	38.37	38.49	38.5	36.59	37.62	38.22	36.83	37.4
38.24	38.07	36.14	38.19	38.23	38.24	38.44	38.5	36.77	37.66	38.25	36.85	37.39
38.23	38.17	36.18	38.28	38.19	38.18	38.43	38.49	36.9	37.7	38.26	36.94	37.45
38.22	38.21	36.2	38.33	38.17	38.18	38.46	38.47	36.92	37.67	38.25	36.99	37.44
38.24	38.26	36.23	38.43	38.15	38.28	38.46	38.46	36.94	37.51	38.26	36.98	37.33
38.26	38.3	36.24	38.48	38.1	38.34	38.34	38.45	37.03	37.31	38.3	36.98	37.31
38.28	38.3	36.24	38.5	38.13	38.29	38.2	38.43	37.01	37.25	38.31	36.93	37.29
38.27	38.28	36.23	38.5	38.19	38.25	38.14	38.41	36.87	37.24	38.31	36.94	37.3
38.16	38.25	36.2	38.4	38.3	38.27	38.04	38.4	36.8	37.2	38.3	37	37.3
38.11	38.23	36.19	38.2	38.3	38.27	37.93	38.37	36.77	37.17	38.27	37.12	37.27
38.16	38.2	36.16	38.25	38.23	38.31	37.95	38.38	36.78	37.2	38.24	37.26	37.34
38.19	38.16	36.14	38.37	38.16	38.37	37.88	38.37	36.87	37.22	38.19	37.33	37.38
38.19	38.15	36.1	38.38	38.15	38.36	37.96	38.33	36.92	37.32	38.14	37.39	37.42
38.17	38.15	36.07	38.4	38.17	38.3	38.08	38.34	36.92	37.61	38.12	37.42	37.45
38.19	38.1	36.09	38.52	38.18	38.31	38.19	38.34	36.9	37.72	38.12	37.37	37.42
38.24	38.05	36.09	38.52	38.19	38.3	38.19	38.32	36.99	37.78	38.11	37.17	37.26
38.29	38.01	36.09	38.49	38.21	38.31	38.15	38.3	37.17	37.73	38.06	37.18	37.2
38.3	37.94	36.21	38.45	38.2	38.36	38.13	38.29	37.2	37.58	38.04	37.29	37.2
38.23	37.91	36.37	38.42	38.09	38.37	38.03	38.28	37.23	37.34	38.04	37.3	37.26
38.12	37.97	36.42	38.44	37.96	38.34	38.2	38.31	37.22	37.2	38.05	37.33	37.34
38.22	37.98	36.42	38.46	37.89	38.33	38.26	38.35	37.18	37.18	38.06	37.38	37.39
38.3	37.94	36.34	38.46	37.83	38.34	38.26	38.34	37.18	37.03	38.01	37.34	37.5
38.3	37.89	36.29	38.4	37.75	38.33	38.19	38.31	37.17	36.58	37.97	37.23	37.45
38.32	37.86	36.28	38.2	37.78	38.27	38.06	38.19	37.21	36.63	37.93	37.26	37.24
38.34	37.92	36.28	38.11	37.89	38.27	37.98	38.04	37.44	37.08	37.87	37.27	37.2
38.31	37.95	36.28	38.26	37.86	38.27	37.98	37.92	37.43	37.13	37.8	37.25	37.12
38.23	38.09	36.24	38.31	37.74	38.22	37.95	37.9	37.37	37.13	37.78	37.22	37.16
38.3	38.12	36.2	38.31	37.66	38.19	37.95	37.93	37.39	37.05	37.75	37.28	37.36
38.33	38.07	36.19	38.3	37.66	38.25	37.94	37.95	37.44	36.87	37.74	37.44	37.39
38.33	38.05	36.2	38.26	37.71	38.32	37.88	37.93	37.44	37.1	37.74	37.49	37.37
38.29	38.05	36.19	38.26	37.73	38.42	37.76	37.92	37.5	37.43	37.74	37.46	37.33
38.22	38.07	36.21	38.31	37.76	38.46	37.69	37.93	37.58	37.46	37.72	37.43	37.32
38.18	38.07	36.21	38.38	37.82	38.47	37.7	38.04	37.67	37.55	37.67	37.42	37.37
38.2	38.05	36.2	38.42	37.83	38.5	37.67	38.12	37.65	37.57	37.6	37.38	37.49
38.24	38.02	36.18	38.39	37.79	38.53	37.69	38.16	37.55	37.56	37.61	37.31	37.52
38.29	38.01	36.17	38.3	37.77	38.53	37.66	38.23	37.56	37.63	37.65	37.26	37.45
38.34	38	36.13	38.22	37.75	38.56	37.5	38.29	37.69	37.65	37.66	37.22	37.32
38.35	37.99	36.06	38.02	37.68	38.58	37.46	38.31	37.71	37.64	37.63	37.19	37.27
38.35	37.99	36.01	38.04	37.61	38.59	37.46	38.33	37.73	37.61	37.6	37.12	37.24
38.37	38	35.97	38.07	37.57	38.59	37.43	38.36	37.73	37.61	37.57	37.12	37.26
38.38	37.99	35.88	38.06	37.55	38.59	37.39	38.4	37.69	37.61	37.56	37.15	37.31
38.43	38.02	35.82	38.14	37.53	38.54	37.36	38.43	37.77	37.53	37.59	37.14	37.31
38.44	38.05	35.81	38.17	37.54	38.5	37.28	38.42	37.92	37.46	37.6	37.11	37.29
38.43	38.05	35.81	38.15	37.57	38.45	37.22	38.43	37.96	37.25	37.6	37.1	37.28
38.38	38	35.8	38.16	37.61	38.39	37.16	38.44	37.94	37.1	37.59	37.21	37.25
38.36	37.98	35.89	38.3	37.62	38.29	37.09	38.42	37.83	37.48	37.62	37.27	37.25
38.39	37.98	35.94	38.4	37.61	38.25	37.04	38.33	37.73	37.52	37.63	37.24	37.32
38.42	37.97	35.94	38.41	37.56	38.29	36.98	38.35	37.72	37.43	37.6	37.19	37.31
38.45	37.94	35.93	38.39	37.54	38.32	36.94	38.38	37.83	37.53	37.51	37.16	37.23
38.47	37.89	35.96	38.34	37.53	38.33	36.97	38.43	37.88	37.54	37.47	37.17	37.16
38.45	37.82	35.98	38.27	37.53	38.41	36.97	38.46	37.89	37.55	37.48	37.15	37.16
38.43	37.78	35.96	38.1	37.57	38.5	36.96	38.48	37.93	37.64	37.49	37.26	37.15
38.45	37.74	35.97	38.04	37.59	38.53	36.92	38.5	37.94	37.78	37.51	37.3	37.13
38.45	37.72	36.04	38.09	37.58	38.46	36.91	38.48	37.85	37.93	37.51	37.41	37.11
38.43	37.67	36.08	38.12	37.57	38.29	36.95	38.44	37.8	37.95	37.48	37.72	37.08
38.39	37.57	36.08	38.2	37.57	38.19	37.01	38.43	37.78	37.93	37.43	37.9	37.06
38.36	37.58	36.02	38.19	37.52	38.24	37.03	38.4	37.77	37.93	37.38	37.9	37.04
38.41	37.58	36.03	38.15	37.44	38.3	37.03	38.39	37.76	37.96	37.38	37.76	36.98
38.43	37.48	36.14	38.17	37.4	38.35	37.05	38.37	37.73	37.96	37.41	37.65	36.94
38.43	37.42	36.25	38.17	37.39	38.38	37.07	38.39	37.6	37.95	37.45	37.52	36.97
38.4	37.38	36.3	38.11	37.46	38.4	37.13	38.4	37.43	37.94	37.46	37.36	37.03
38.31	37.33	36.3	38.02	37.46	38.4	37.14	38.38	37.37	37.96	37.46	37.07	36.92
38.22	37.26	36.31	38.05	37.43	38.33	37.11	38.33	37.51	37.97	37.47	36.89	36.72
38.18	37.23	36.31	38.03	37.37	38.14	37.03	38.2	37.67	37.93	37.49	37.11	36.7
38.32	37.22	36.29	37.88	37.32	38.14	37.01	38.22	37.72	37.9	37.52	37.29	36.8
38.35	37.18	36.26	37.72	37.28	38.26	37.01	38.23	37.74	37.92	37.52	37.29	36.85
38.33	37.07	36.18	37.63	37.27	38.21	37.02	38.25	37.75	37.94	37.49	37.22	36.87
38.3	36.94	36.15	37.61	37.28	38.19	37.07	38.25	37.77	37.9	37.47	37.18	36.87
38.3	36.82	36.14	37.59	37.32	38.28	37.11	38.25	37.8	37.8	37.47	37.19	36.91
38.3	36.73	36.11	37.59	37.43	38.3	37.11	38.26	37.8	37.78	37.47	37.27	36.98
38.3	36.65	36.07	37.59	37.46	38.29	37.12	38.27	37.8	37.77	37.45	37.28	37.02
38.21	36.58	36.03	37.62	37.46	38.34	37.17	38.29	37.81	37.67	37.44	37.26	37.02
38.13	36.57	36	37.57	37.47	38.44	37.21	38.34	37.78	37.55	37.43	37.21	37
38.26	36.56	36	37.45	37.48	38.48	37.24	38.36	37.73	37.42	37.42	37.09	36.96
38.33	36.54	35.99	37.36	37.45	38.49	37.28	38.39	37.74	37.58	37.41	36.78	36.88
38.31	36.65	35.99	37.32	37.43	38.46	37.3	38.41	37.69	37.83	37.4	36.58	36.83
38.35	36.72	36.01	37.39	37.42	38.45	37.33	38.42	37.65	37.9	37.38	36.47	36.79
38.38	36.76	36.03	37.4	37.4	38.5	37.4	38.42	37.63	37.84	37.39	36.35	36.74
38.37	36.78	36.09	37.37	37.36	38.49	37.43	38.39	37.58	37.79	37.41	36.37	36.69
38.37	36.8	36.15	37.24	37.35	38.45	37.48	38.32	37.57	37.7	37.45	36.72	36.61
38.29	36.81	36.25	37.02	37.35	38.45	37.57	38.33	37.51	37.69	37.47	37.1	36.56
38.19	36.8	36.33	36.97	37.35	38.47	37.57	38.37	37.39	37.89	37.48	37.32	36.53
38.19	36.79	36.31	37.02	37.38	38.52	37.54	38.37	37.26	38.01	37.48	37.37	36.48
38.2	36.79	36.23	37.07	37.4	38.53	37.54	38.34	37.37	38.05	37.5	37.34	36.44
38.23	36.79	36.35	37.07	37.42	38.54	37.57	38.36	37.38	38.04	37.5	37.33	36.38
38.25	36.78	36.46	37	37.42	38.49	37.62	38.39	37.38	37.98	37.48	37.33	36.29
38.29	36.77	36.56	36.91	37.41	38.41	37.7	38.4	37.41	37.93	37.48	37.39	36.19
38.35	36.75	36.58	36.81	37.39	38.46	37.73	38.4	37.41	37.91	37.48	37.5	36.09
38.42	36.73	36.67	36.76	37.38	38.49	37.73	38.43	37.34	37.77	37.48	37.59	36.03
38.45	36.71	36.73	36.7	37.54	38.51	37.67	38.44	37.25	37.73	37.47	37.68	35.97
38.49	36.69	36.84	36.65	37.67	38.53	37.59	38.43	37.1	37.7	37.47	37.69	35.93
38.57	36.65	36.96	36.62	37.71	38.51	37.51	38.39	36.99	37.63	37.47	37.64	35.89
38.57	36.62	37.09	36.6	37.72	38.42	37.44	38.22	36.92	37.57	37.46	37.54	35.87
38.53	36.59	37.16	36.59	37.71	38.4	37.36	38.21	36.84	37.6	37.43	37.37	35.86
38.5	36.57	37.18	36.61	37.69	38.39	37.35	38.24	36.81	37.7	37.4	37.35	35.84
38.51	36.56	37.27	36.64	37.67	38.34	37.43	38.27	36.8	37.72	37.38	37.36	35.83
38.51	36.54	37.34	36.66	37.65	38.35	37.56	38.28	36.83	37.75	37.37	37.39	35.84
38.43	36.54	37.35	36.65	37.62	38.39	37.58	38.26	36.85	37.76	37.4	37.4	36.09
38.36	36.53	37.33	36.63	37.6	38.45	37.57	38.25	36.87	37.88	37.43	37.36	36.22
38.38	36.53	37.31	36.6	37.57	38.5	37.52	38.25	36.88	37.91	37.42	37.42	36.33
38.39	36.6	37.27	36.58	37.51	38.5	37.46	38.21	36.86	37.78	37.4	37.44	36.4
38.38	36.63	37.2	36.56	37.48	38.48	37.41	38.08	36.85	37.76	37.46	37.44	36.42
38.24	36.65	37.23	36.57	37.48	38.45	37.35	38.12	36.84	37.82	37.53	37.5	36.39
37.98	36.67	37.47	36.58	37.48	38.35	37.37	38.18	36.82	37.89	37.59	37.58	36.34
37.66	36.67	37.58	36.58	37.47	38.24	37.38	38.23	36.79	37.9	37.64	37.63	36.34
37.77	36.65	37.7	36.6	37.45	38.11	37.37	38.24	36.78	37.9	37.68	37.6	36.36
38.13	36.62	37.86	36.61	37.47	38.07	37.33	38.25	36.81	37.89	37.65	37.41	36.38
38.2	36.58	37.85	36.61	37.53	38.14	37.2	38.25	36.81	37.87	37.52	37.2	36.41
38.29	36.53	37.77	36.61	37.6	38.31	37.2	38.17	36.83	37.87	37.41	37.25	36.44
38.42	36.51	37.71	36.62	37.57	38.36	37.26	38.08	36.87	37.89	37.5	37.46	36.45
38.44	36.51	37.69	36.65	37.57	38.38	37.31	38.14	36.87	37.84	37.59	37.48	36.45
38.42	36.51	37.7	36.69	37.72	38.4	37.37	38.21	36.85	37.72	37.83	37.45	36.44
38.34	36.53	37.66	36.74	37.75	38.45	37.41	38.19	36.84	37.73	37.99	37.39	36.44
38.35	36.58	37.33	36.78	37.81	38.45	37.46	38.17	36.83	37.75	38.07	37.24	36.42
38.35	36.6	37.28	36.81	37.95	38.4	37.62	38.2	36.77	37.76	38.12	37.13	36.45
38.3	36.63	37.35	36.84	38.03	38.3	37.75	38.2	36.7	37.72	38.16	37.11	36.49
38.27	36.67	37.4	36.87	38.07	38.13	37.8	38.11	36.66	37.7	38.17	37.1	36.51
38.38	36.74	37.54	36.94	38.12	38.05	37.97	38.09	36.66	37.69	38.24	37.04	36.54
38.5	36.8	37.59	37.02	38.25	38.04	38.15	38.11	36.74	37.7	38.36	36.87	36.6
38.48	36.83	37.61	37.07	38.39	37.98	38.26	38.1	36.73	37.74	38.38	36.73	36.64
38.41	36.85	37.59	37.06	38.55	37.92	38.36	38.05	36.65	37.74	38.28	36.66	36.68
38.37	36.84	37.56	37.02	38.64	37.93	38.36	38.03	36.59	37.71	38.26	36.79	36.67
38.39	36.81	37.52	36.98	38.68	37.99	38.31	38.07	36.55	37.69	38.26	37.02	36.66
38.39	36.76	37.48	36.94	38.76	37.98	38.19	38.09	36.52	37.68	38.23	37.21	36.74
38.4	36.75	37.44	36.9	38.81	37.86	38.14	38.1	36.49	37.67	38.31	37.29	36.77
38.39	36.77	37.51	36.87	38.88	37.72	38.09	38.09	36.49	37.66	38.42	37.31	36.77
38.35	36.79	37.58	36.85	38.88	37.78	38.03	38.06	36.48	37.65	38.42	37.4	36.79
38.33	36.8	37.56	36.83	38.91	37.89	37.96	37.98	36.45	37.58	38.35	37.48	36.8
38.32	36.8	37.48	36.86	38.91	37.96	38.06	37.85	36.43	37.48	38.29	37.5	36.8
38.28	36.79	37.41	36.88	38.8	38.1	38.17	37.9	36.47	37.4	38.31	37.44	36.8
38.2	36.79	37.45	36.87	38.79	38.2	38.21	37.92	36.55	37.48	38.42	37.36	36.83
38.09	36.8	37.56	36.85	38.76	38.29	38.27	37.85	36.63	37.56	38.51	37.23	36.84
38.09	36.82	37.6	36.85	38.73	38.37	38.3	37.73	36.68	37.58	38.54	37.19	36.84
38.09	36.82	37.61	36.84	38.7	38.41	38.28	37.73	36.71	37.64	38.54	37.19	36.81
38.08	36.82	37.59	36.86	38.63	38.4	38.36	37.71	36.71	37.72	38.5	37.31	36.74
38.07	36.82	37.6	36.87	38.62	38.31	38.38	37.67	36.73	37.81	38.45	37.32	36.7
38.04	36.81	37.6	36.88	38.6	38.21	38.41	37.67	36.72	37.84	38.43	37.25	36.76
37.96	36.82	37.63	36.9	38.5	38.16	38.38	37.67	36.66	37.83	38.42	37.17	36.81
37.79	36.81	37.64	36.92	38.52	38.14	38.29	37.62	36.62	37.8	38.35	37.16	36.85
37.55	36.79	37.56	36.94	38.68	38.07	38.2	37.56	36.62	37.81	38.2	37.16	36.91
37.41	36.77	37.59	36.98	38.75	38.23	38.18	37.52	36.64	37.79	38.12	37.16	36.9
37.27	36.75	37.63	37.06	38.8	38.34	38.18	37.51	36.65	37.7	38.22	37.15	36.87
37.21	36.73	37.6	37.13	38.88	38.35	38.12	37.46	36.66	37.67	38.31	37.09	36.84
37.35	36.71	37.55	37.11	38.87	38.31	38.02	37.34	36.65	37.64	38.32	37.06	36.76
37.45	36.69	37.51	37.11	38.85	38.28	38.08	37.18	36.64	37.7	38.27	36.99	36.68
37.42	36.66	37.46	37.12	38.9	38.26	38.2	37.02	36.63	37.72	38.22	36.9	36.59
37.31	36.64	37.41	37	38.95	38.17	38.26	36.93	36.62	37.7	38.17	36.95	36.52
37.21	36.63	37.47	36.85	39	38.15	38.22	36.78	36.62	37.67	38.04	36.96	36.51
37.16	36.62	37.51	36.82	39.01	38.2	38.24	36.71	36.64	37.63	38	36.93	36.55
37.17	36.64	37.5	36.75	39	38.22	38.25	36.7	36.76	37.69	37.91	37.03	36.64
37.15	36.65	37.46	36.74	39.03	38.28	38.21	36.71	36.95	37.66	37.87	37.2	36.76
37.07	36.65	37.37	36.98	39.07	38.4	38.33	36.68	36.99	37.47	37.82	37.35	36.79
37.01	36.65	37.34	37.3	39.1	38.46	38.42	36.63	36.92	37.46	37.79	37.39	36.79
36.96	36.77	37.26	37.51	39.11	38.43	38.43	36.56	36.86	37.54	37.78	37.38	36.93
36.94	36.88	37.13	37.55	39.08	38.3	38.4	36.49	36.83	37.55	37.74	37.33	37.12
36.98	36.97	37.01	37.55	39.04	38.21	38.37	36.42	36.8	37.52	37.71	37.23	37.26
37.09	37.01	36.8	37.72	39.01	38.21	38.36	36.34	36.8	37.51	37.73	37.17	37.31
37.12	37.04	36.8	37.84	38.95	38.25	38.29	36.28	36.79	37.57	37.76	37.13	37.34
37.12	37.07	36.89	37.85	38.93	38.24	38.22	36.22	36.79	37.58	37.81	37.11	37.49
37.11	37.13	37.1	37.92	38.92	38.23	38.28	36.17	36.8	37.53	37.8	37.15	37.53
37.07	37.24	37.19	38.12	38.87	38.23	38.29	36.11	36.83	37.46	37.76	37.25	37.56
37.02	37.46	37.2	38.2	38.83	38.22	38.28	36.1	36.87	37.42	37.74	37.34	37.58
37.02	37.65	37.14	38.23	38.78	38.26	38.32	36.14	36.89	37.45	37.77	37.4	37.66
37.01	37.71	37.06	38.14	38.66	38.26	38.31	36.17	36.9	37.47	37.76	37.41	37.77
37.02	37.7	37	37.95	38.69	38.22	38.24	36.22	37.05	37.48	37.72	37.37	37.7
37.01	37.69	36.96	38.03	38.81	38.18	38.15	36.26	37.14	37.48	37.77	37.34	37.63
36.98	37.67	36.96	38.16	38.85	38.24	38.11	36.3	37.16	37.39	37.76	37.31	37.64
36.95	37.71	36.96	38.14	38.85	38.3	38.16	36.33	37.19	37.33	37.78	37.28	37.55
36.92	37.87	36.93	38.12	38.79	38.32	38.25	36.36	37.23	37.31	37.79	37.29	37.45
36.9	37.94	36.89	38.07	38.81	38.41	38.31	36.39	37.21	37.27	37.68	37.28	37.33
36.89	37.99	36.83	37.97	38.92	38.46	38.28	36.42	37.02	37.2	37.64	37.21	37.23
36.91	38.03	36.73	37.87	38.95	38.5	38.2	36.43	37.03	37.24	37.65	37.09	37.11
36.97	38.05	36.68	37.8	38.97	38.48	38.25	36.45	37.21	37.31	37.67	37.1	37.09
36.97	38.07	36.68	37.79	38.97	38.41	38.26	36.46	37.43	37.33	37.64	37.24	37.11
36.96	38.1	36.66	37.81	38.96	38.35	38.22	36.48	37.53	37.33	37.64	37.3	37.13
36.94	38.1	36.65	37.81	38.94	38.23	38.17	36.49	37.57	37.33	37.68	37.34	37.13
36.89	38.04	36.62	37.96	38.92	38.17	38.12	36.52	37.55	37.29	37.69	37.4	37.11
36.86	38.02	36.59	38.05	38.96	38.17	37.98	36.53	37.56	37.22	37.66	37.54	37.03
36.83	38.08	36.56	38.06	39.01	38.25	37.85	36.53	37.67	37.12	37.65	37.55	37
36.83	38.09	36.55	38.04	39.01	38.34	37.73	36.56	37.7	37.05	37.63	37.35	36.96
36.82	38.14	36.53	38.05	38.93	38.38	37.67	36.62	37.71	37	37.66	37.19	36.89
36.77	38.2	36.5	38.05	38.96	38.4	37.67	36.65	37.63	37.03	37.69	37.15	36.83
36.74	38.23	36.44	38	38.99	38.41	37.68	36.64	37.6	37.13	37.65	36.79	36.78
36.72	38.24	36.38	37.98	38.92	38.36	37.62	36.6	37.62	37.16	37.6	36.75	36.75
36.71	38.19	36.34	37.98	38.9	38.35	37.3	36.58	37.6	37.12	37.6	37	36.75
36.7	38.18	36.33	37.9	38.91	38.35	37.21	36.58	37.58	37.03	37.59	37.3	36.75
36.69	38.24	36.31	37.78	38.87	38.31	37.22	36.6	37.58	36.94	37.56	37.32	36.72
36.64	38.24	36.36	37.74	38.86	38.25	37.28	36.64	37.59	36.91	37.58	37.28	36.7
36.58	38.23	36.39	37.72	38.89	38.31	37.3	36.67	37.57	36.93	37.6	37.23	36.7
36.52	38.24	36.34	37.62	38.95	38.33	37.31	36.68	37.5	36.89	37.65	37.21	36.71
36.51	38.3	36.33	37.55	38.96	38.33	37.31	36.75	37.46	36.78	37.66	37.11	36.69
36.6	38.31	36.32	37.55	38.88	38.37	37.3	36.79	37.45	36.87	37.67	36.9	36.63
36.67	38.3	36.28	37.54	38.78	38.44	37.29	36.79	37.4	36.96	37.68	36.79	36.61
36.71	38.3	36.25	37.43	38.75	38.44	37.22	36.77	37.34	36.99	37.69	36.88	36.53
36.72	38.24	36.23	37.28	38.71	38.4	37.13	36.73	37.32	37.03	37.69	37.03	36.57
36.72	38.1	36.13	37.17	38.68	38.43	37.03	36.71	37.31	37.03	37.7	37.11	36.58
36.7	37.97	36.08	37.1	38.72	38.43	36.94	36.66	37.28	36.97	37.72	37.15	36.55
36.68	37.99	36.07	37.08	38.8	38.33	36.89	36.59	37.31	36.88	37.73	37.12	36.46
36.68	38.12	36.05	37.05	38.85	38.26	36.91	36.57	37.36	36.83	37.77	37.1	36.8
36.67	38.21	36.06	36.98	38.86	38.29	36.91	36.5	37.34	36.78	37.76	37.13	36.92
36.66	38.22	36.19	36.98	38.86	38.35	36.91	36.56	37.28	36.72	37.73	37.13	36.9
36.66	38.23	36.23	36.99	38.88	38.42	36.92	36.75	37.36	36.68	37.77	37.02	36.89
36.69	38.21	36.27	36.99	38.89	38.44	36.91	36.88	37.44	36.68	37.85	36.84	36.88
36.75	38.19	36.39	36.95	38.9	38.41	36.91	37.08	37.47	36.68	37.97	36.69	36.85
36.79	38.19	36.47	36.9	38.92	38.4	36.9	37.27	37.5	36.65	38.03	36.64	36.79
36.82	38.17	36.5	36.88	38.92	38.44	36.89	37.39	37.48	36.62	38.04	36.83	36.73
36.84	38.12	36.5	36.85	38.87	38.43	36.9	37.44	37.46	36.61	38.04	36.93	36.66
36.83	38.07	36.49	36.84	38.76	38.4	36.89	37.42	37.38	36.66	37.96	37.04	36.59
36.79	38.03	36.45	36.83	38.76	38.42	36.89	37.48	37.17	36.7	37.89	37.21	36.53
36.69	38	36.4	36.82	38.81	38.45	36.89	37.56	37.12	36.75	37.86	37.2	36.47
36.61	37.97	36.36	36.81	38.83	38.48	36.89	37.57	37.15	36.79	37.88	36.92	36.45
36.55	37.92	36.33	36.83	38.78	38.49	36.91	37.56	37.18	36.79	37.88	36.68	36.44
36.48	37.88	36.32	36.85	38.79	38.45	36.97	37.58	37.16	36.8	37.85	36.54	36.45
36.43	37.85	36.31	36.9	38.81	38.37	37.07	37.65	37.12	36.8	37.79	36.41	36.47
36.41	37.8	36.32	36.94	38.75	38.32	37.11	37.75	37.11	36.81	37.76	36.36	36.5
36.43	37.65	36.32	36.93	38.76	38.21	37.15	37.86	37.08	36.81	37.73	36.33	36.5
36.45	37.49	36.33	36.91	38.8	38.11	37.25	37.95	36.93	36.76	37.72	36.37	36.49
36.48	37.42	36.34	36.91	38.8	38.08	37.35	37.99	36.81	36.74	37.73	36.58	36.47
36.6	37.4	36.35	36.9	38.82	38.22	37.43	38.01	36.75	36.74	37.75	36.59	36.44
36.62	37.38	36.35	36.87	38.88	38.32	37.49	38.03	36.7	36.73	37.75	36.48	36.4
36.59	37.36	36.34	36.85	38.87	38.37	37.61	38.05	36.62	36.73	37.79	36.44	36.38
36.54	37.41	36.34	36.84	38.77	38.38	37.71	38.08	36.6	36.76	37.84	36.44	36.35
36.52	37.49	36.37	36.84	38.69	38.36	37.96	38.11	36.58	36.81	37.88	36.46	36.33
36.5	37.49	36.38	36.8	38.53	38.29	38.13	38.11	36.57	36.89	37.88	36.49	36.3
36.48	37.48	36.35	36.74	38.51	38.24	38.24	38.02	36.55	36.96	37.94	36.58	36.3
36.46	37.44	36.34	36.68	38.49	38.2	38.28	37.95	36.57	36.99	37.99	36.69	36.28
36.43	37.37	36.34	36.69	38.46	38.18	38.27	37.99	36.64	36.99	37.98	36.57	36.24
36.36	37.29	36.34	36.75	38.45	38.12	38.26	37.98	36.79	36.9	37.9	36.45	36.2
36.28	37.2	36.34	36.75	38.48	38.1	38.26	37.89	36.91	36.79	37.76	36.42	36.2
36.2	37.11	36.35	36.74	38.52	38.08	38.2	37.86	36.97	36.76	37.81	36.64	36.21
36.17	37.03	36.37	36.73	38.54	38.04	38.14	37.84	37.04	36.8	37.9	36.63	36.24
36.24	36.94	36.39	36.71	38.56	37.92	38.11	37.81	37.09	36.83	37.9	36.6	36.26
36.43	36.9	36.4	36.7	38.59	37.86	38	37.78	37.17	36.84	37.78	36.76	36.27
36.46	36.89	36.4	36.7	38.59	37.76	38.03	37.74	37.21	36.85	37.71	36.83	36.26
36.46	36.86	36.39	36.69	38.59	37.75	38.03	37.65	37.19	36.86	37.68	36.84	36.25
36.47	36.85	36.35	36.68	38.64	37.74	37.91	37.58	37.17	36.85	37.7	36.76	36.26
36.47	36.84	36.28	36.71	38.65	37.71	37.93	37.57	37.21	36.85	37.76	36.68	36.26
36.49	36.8	36.24	36.74	38.66	37.65	37.92	37.56	37.28	36.84	37.76	36.65	36.27
36.51	36.79	36.33	36.82	38.68	37.55	37.92	37.51	37.31	36.83	37.72	36.85	36.28
36.52	36.88	36.36	36.82	38.7	37.56	37.92	37.47	37.25	36.85	37.68	36.95	36.32
36.52	36.98	36.35	36.76	38.7	37.58	37.88	37.4	37.13	36.86	37.62	36.97	36.36
36.63	37.04	36.32	36.72	38.64	37.56	37.85	37.35	37.01	36.83	37.56	36.99	36.37
36.73	37.06	36.28	36.68	38.6	37.55	37.69	37.34	37.06	36.79	37.53	36.94	36.37
36.85	37.07	36.24	36.65	38.48	37.52	37.5	37.34	37.12	36.72	37.55	36.9	36.37
37.14	37.05	36.23	36.63	38.45	37.5	37.42	37.33	37.12	36.68	37.6	36.99	36.36
37.29	37.03	36.19	36.62	38.46	37.45	37.34	37.29	37.12	36.67	37.62	37	36.38
37.39	37.01	36.02	36.61	38.46	37.32	37.31	37.2	37.14	36.69	37.64	36.81	36.44
37.46	37.02	35.88	36.59	38.47	37.27	37.29	37.13	37.27	36.7	37.66	36.7	36.55
37.5	37.01	35.9	36.59	38.49	37.22	37.26	37.09	37.3	36.69	37.68	36.84	36.61
37.52	36.98	36.03	36.57	38.48	37.07	37.26	37.07	37.2	36.67	37.68	36.96	36.69
37.49	36.95	36.25	36.56	38.49	36.9	37.26	37.02	37.06	36.65	37.64	37.06	36.76
37.49	36.95	36.26	36.57	38.5	36.87	37.24	36.97	36.98	36.6	37.59	37.07	36.8
37.56	36.97	36.22	36.6	38.5	36.86	37.2	36.93	36.9	36.61	37.55	37.07	36.86
37.55	36.97	36.16	36.61	38.47	36.81	37.17	36.86	36.88	36.66	37.51	37.03	36.87
37.52	36.96	36.15	36.64	38.34	36.72	37.12	36.81	36.91	36.66	37.54	36.93	36.87
37.48	36.95	36.23	36.67	38.37	36.61	37.06	36.74	36.88	36.65	37.56	36.82	36.86
37.51	36.95	36.26	36.7	38.39	36.51	37.05	36.64	36.89	36.66	37.55	36.79	36.83
37.52	36.95	36.23	36.76	38.41	36.43	37.08	36.61	36.94	36.74	37.52	36.88	36.79
37.5	36.94	36.1	36.79	38.42	36.39	37.14	36.58	37.01	36.87	37.48	37	36.73
37.42	36.94	36.06	36.84	38.38	36.37	37.15	36.56	37.02	37.04	37.49	37.08	36.71
37.25	36.94	36.08	36.84	38.34	36.42	37.14	36.56	37	37.16	37.49	37.11	36.7
37.06	36.93	36.1	36.78	38.36	36.47	37.15	36.54	36.95	37.2	37.5	37.11	36.68
36.89	36.92	36.1	36.7	38.35	36.44	37.16	36.49	36.82	37.35	37.52	37.01	36.68
36.94	36.9	36.1	36.68	38.35	36.45	37.16	36.46	36.73	37.37	37.52	36.86	36.64
37.06	36.88	36.1	36.75	38.39	36.48	37.17	36.49	36.74	37.33	37.5	36.76	36.61
37.11	36.85	36.12	36.84	38.44	36.47	37.21	36.56	36.87	37.39	37.5	36.85	36.61
37.18	36.82	36.12	36.96	38.47	36.48	37.24	36.57	37.22	37.48	37.49	36.93	36.68
37.24	36.8	36.07	37.02	38.54	36.48	37.24	36.57	37.23	37.55	37.46	37.02	36.91
37.24	36.87	36.1	37.07	38.57	36.46	37.22	36.55	37.21	37.55	37.47	37.17	37
37.15	36.89	36.25	37.14	38.55	36.47	37.21	36.52	37.27	37.49	37.47	37.19	37.01
37.03	36.89	36.22	37.18	38.51	36.52	37.22	36.5	37.3	37.46	37.42	37.11	37
36.94	36.91	36.05	37.17	38.41	36.53	37.26	36.48	37.32	37.46	37.4	37.06	36.97
36.86	36.93	36.43	36.99	38.35	36.52	37.32	36.45	37.29	37.45	37.39	37.04	36.94
36.81	36.9	36.67	37.06	38.34	36.5	37.51	36.44	37.19	37.39	37.41	37.02	36.92
36.84	36.86	36.74	37.11	38.33	36.49	37.85	36.44	37.16	37.33	37.5	36.98	36.88
36.82	36.83	36.76	37.12	38.34	36.48	37.96	36.53	37.31	37.26	37.51	36.97	36.86
36.78	36.82	36.82	37.37	38.34	36.47	37.97	36.54	37.32	37.23	37.52	36.96	36.84
36.81	36.79	36.81	37.51	38.3	36.48	38	36.51	37.29	37.16	37.53	36.95	36.84
36.82	36.78	36.76	37.57	38.24	36.48	38.05	36.47	37.29	37.1	37.51	36.97	36.85
36.81	36.77	36.79	37.56	38.24	36.48	38.04	36.44	37.29	37.09	37.46	36.98	36.89
36.8	36.76	36.87	37.54	38.23	36.46	37.98	36.44	37.28	37.11	37.45	36.95	36.9
36.79	36.75	36.76	37.89	38.16	36.45	37.83	36.43	37.26	37.09	37.44	36.81	36.9
36.79	36.75	36.5	38.04	38.05	36.44	37.74	36.41	37.26	37.06	37.44	36.67	36.89
36.78	36.75	36.75	38.03	38.06	36.44	37.74	36.4	37.26	37.05	37.44	36.66	36.87
36.77	36.78	37.17	37.98	38.09	36.45	37.8	36.39	37.28	36.98	37.45	36.62	36.84
36.72	36.78	37.3	37.92	38.04	36.46	37.83	36.37	37.3	36.96	37.5	36.38	36.81
36.66	36.77	37.3	37.81	38	36.48	37.83	36.36	37.34	36.95	37.54	36.2	36.78
36.69	36.76	37.21	37.78	38.01	36.57	37.78	36.33	37.35	36.91	37.54	36.22	36.77
36.77	36.77	37.19	37.68	38.02	36.69	37.71	36.3	37.33	36.84	37.53	36.41	36.75
36.85	36.78	37.18	37.56	37.98	36.76	37.68	36.4	37.22	36.8	37.51	36.58	36.72
36.85	36.82	37.08	37.54	37.99	36.85	37.59	36.54	37.19	36.79	37.5	36.67	36.69
36.81	36.98	37.05	37.58	38	36.91	37.6	36.72	37.18	36.79	37.49	36.7	36.69
36.74	37.04	37.01	37.59	38.01	36.92	37.59	36.93	37.1	36.79	37.5	36.7	36.68
36.69	37.14	37.02	37.56	38	36.92	37.56	36.96	37.02	36.76	37.53	36.68	36.68
36.65	37.27	37.17	37.46	37.92	36.97	37.58	37.04	36.96	36.74	37.55	36.63	36.68
36.62	37.32	37.18	37.39	37.83	36.97	37.6	37.19	36.96	36.74	37.59	36.55	36.69
36.59	37.29	37.13	37.36	37.75	36.82	37.6	37.39	36.96	36.71	37.63	36.5	36.74
36.56	37.12	37.06	37.29	37.67	36.76	37.52	37.48	36.92	36.68	37.64	36.48	36.79
36.53	37.12	36.94	37.24	37.6	36.74	37.45	37.57	36.84	36.66	37.65	36.47	36.79
36.54	37.24	36.81	37.13	37.53	36.7	37.31	37.57	36.8	36.65	37.64	36.47	36.74
36.55	37.36	36.78	36.96	37.49	36.66	37.02	37.54	36.78	36.63	37.63	36.47	36.69
36.54	37.38	36.76	36.93	37.46	36.59	36.94	37.45	36.75	36.64	37.6	36.45	36.64
36.53	37.43	36.74	37.06	37.45	36.53	36.98	37.41	36.76	36.67	37.58	36.45	36.61
36.52	37.47	36.73	37.09	37.47	36.5	37.05	37.38	36.77	36.67	37.55	36.44	36.6
36.52	37.58	36.72	37.07	37.47	36.48	37.16	37.4	36.74	36.73	37.55	36.41	36.6
36.55	37.78	36.69	37.02	37.48	36.45	37.18	37.41	36.66	36.85	37.57	36.4	36.58
36.57	37.78	36.68	36.92	37.48	36.43	37.16	37.38	36.6	36.93	37.56	36.39	36.54
36.58	37.75	36.63	36.89	37.49	36.43	37.13	37.29	36.55	36.95	37.41	36.39	36.49
36.58	37.76	36.57	37.05	37.5	36.54	37.09	37.24	36.54	36.94	37.33	36.38	36.45
36.59	37.81	36.51	37.09	37.54	36.59	37.05	37.16	36.52	36.89	37.36	36.39	36.41
36.61	37.94	36.4	37.1	37.59	36.58	37.07	37.12	36.49	36.84	37.42	36.39	36.36
36.62	37.99	36.3	37.09	37.6	36.56	37.15	37.15	36.46	36.82	37.53	36.4	36.31
36.71	37.99	36.21	37.05	37.59	36.56	37.16	37.12	36.42	36.79	37.56	36.4	36.29
36.76	38.02	36.16	36.96	37.58	36.56	37.1	36.99	36.39	36.74	37.54	36.39	36.28
36.76	38.02	36.16	36.92	37.58	36.58	37.08	36.9	36.37	36.68	37.67	36.39	36.22
36.76	37.97	36.18	36.88	37.61	36.6	37.05	36.89	36.36	36.65	37.77	36.4	36.14
36.74	37.88	36.2	36.82	37.64	36.61	37.01	36.9	36.34	36.63	37.91	36.56	36.13
36.71	37.81	36.32	36.76	37.62	36.64	37.04	36.88	36.33	36.6	37.94	36.71	36.22
36.69	37.88	36.4	36.72	37.64	36.65	37.06	36.82	36.33	36.62	37.86	36.85	36.27
36.68	37.92	36.47	36.67	37.66	36.64	37.05	36.75	36.3	36.75	37.83	36.85	36.3
36.67	37.91	36.54	36.62	37.64	36.63	37.02	36.67	36.28	36.74	37.92	36.76	36.3
36.66	37.88	36.61	36.69	37.61	36.61	37	36.6	36.26	36.66	38.04	36.75	36.32
36.62	37.87	36.64	36.7	37.56	36.61	36.99	36.53	36.25	36.58	38.16	36.75	36.34
36.51	37.95	36.65	36.65	37.51	36.6	36.97	36.45	36.3	36.54	38.27	36.72	36.35
36.41	37.94	36.64	36.52	37.49	36.63	36.96	36.38	36.3	36.51	38.42	36.7	36.36
36.34	37.89	36.65	36.46	37.49	36.65	36.96	36.32	36.28	36.56	38.5	36.69	36.38
36.3	37.87	36.65	36.41	37.48	36.71	36.97	36.28	36.23	36.57	38.5	36.67	36.39
36.28	37.85	36.61	36.38	37.48	36.72	36.96	36.31	36.13	36.54	38.52	36.69	36.38
36.25	37.83	36.57	36.43	37.4617	36.7	36.95	36.38	36.06	36.58	38.55	36.71	36.38
36.15	37.8	36.54	36.65	37.4617	36.66	36.93	36.4	36.01	36.59	38.55	36.72	36.38
36.01	37.78	36.54	36.84	37.4617	36.63	36.92	36.39	35.99	36.55	38.57	36.74	36.38
35.92	37.75	36.55	36.95	37.4617	36.6	36.92	36.34	36.01	36.55	38.57	36.74	36.38
35.92	37.74	36.62	37.07	37.4617	36.59	36.92	36.3	36.23	36.56	38.54	36.71	36.4
35.96	37.63	36.66	37.08	37.4617	36.58	36.93	36.27	36.29	36.56	38.5	36.67	36.39
35.99	37.32	36.68	37.09	37.4617	36.56	36.95	36.25	36.36	36.54	38.46	36.62	36.37
36.17	37.3	36.67	37.05	37.52	36.53	36.97	36.24	36.37	36.52	38.35	36.58	36.35
36.5	37.33	36.64	36.95	37.54	36.51	36.97	36.22	36.34	36.55	38.33	36.56	36.35
36.56	37.35	36.61	36.85	37.55	36.5	36.98	36.19	36.31	36.64	38.31	36.55	36.35
36.58	37.39	36.59	36.81	37.59	36.49	37.04	36.18	36.22	36.66	38.2	36.56	36.33
36.57	37.38	36.58	36.87	37.63	36.46	37.1	36.16	36.02	36.65	38.17	36.59	36.32
36.52	37.41	36.58	36.97	37.63	36.45	37.1	36.15	35.92	36.63	38.09	36.6	36.32
36.48	37.45	36.6	36.99	37.59	36.47	37.08	36.13	35.87	36.62	37.96	36.55	36.32
36.44	37.45	36.62	36.99	37.58	36.48	37.04	36.1	36.06	36.65	37.88	36.5	36.33
36.42	37.42	36.62	36.97	37.68	36.46	37.01	36.06	36.25	36.65	37.85	36.48	36.34
36.42	37.37	36.6	36.88	37.7	36.44	36.98	36.06	36.33	36.62	37.87	36.45	36.36
36.5	37.3	36.58	36.84	37.71	36.43	36.95	36.23	36.35	36.57	37.91	36.42	36.39
36.49	37.21	36.53	36.86	37.77	36.43	36.92	36.32	36.36	36.49	37.89	36.38	36.4
36.46	37.1	36.38	36.85	37.85	36.43	36.92	36.33	36.36	36.44	37.83	36.33	36.4
36.46	37	36.27	36.81	37.87	36.44	36.96	36.33	36.36	36.39	37.91	36.25	36.35
36.43	36.98	36.26	36.8	37.87	36.45	37.04	36.31	36.35	36.35	37.95	36.2	36.3
36.41	37.02	36.21	36.74	37.84	36.47	37.08	36.28	36.36	36.33	37.96	36.18	36.24
36.4	37.04	36.14	36.71	37.76	36.53	37.19	36.24	36.35	36.3	37.94	36.16	36.19
36.39	37.04	36.14	36.71	37.7	36.53	37.28	36.22	36.3	36.28	37.83	36.13	36.15
36.37	37.03	36.14	36.7	37.64	36.51	37.34	36.21	36.26	36.27	37.73	36.1	36.11
36.38	37.01	36.12	36.69	37.6	36.5	37.32	36.19	36.25	36.37	37.66	36.11	36.07
36.41	36.97	36.12	36.67	37.67	36.49	37.24	36.18	36.23	36.42	37.6	36.15	36.05
36.44	36.92	36.15	36.65	37.65	36.49	37.21	36.16	36.19	36.44	37.56	36.22	36.03
36.48	36.89	36.16	36.65	37.6	36.48	37.23	36.14	36.16	36.43	37.6	36.29	36.02
36.48	36.9	36.18	36.65	37.55	36.47	37.34	36.11	36.15	36.36	37.59	36.29	36.02
36.45	36.91	36.18	36.59	37.52	36.46	37.44	36.07	36.13	36.3	37.49	36.32	36
36.46	36.91	36.19	36.53	37.49	36.46	37.46	36.04	36.11	36.31	37.43	36.36	35.96
36.48	36.91	36.3	36.5	37.43	36.46	37.45	36.04	36.11	36.41	37.54	36.37	35.92
36.54	36.91	36.37	36.48	37.4	36.46	37.41	36.06	36.13	36.47	37.67	36.37	35.88
36.58	36.9	36.4	36.47	37.38	36.46	37.33	36.06	36.18	36.49	37.75	36.35	35.86
36.59	36.89	36.39	36.51	37.35	36.44	37.27	36.05	36.12	36.51	37.79	36.35	35.86
36.59	36.87	36.36	36.61	37.31	36.41	37.22	36.06	36.01	36.51	37.8	36.36	35.89
36.68	36.98	36.34	36.63	37.29	36.35	37.16	36.07	35.96	36.49	37.8	36.4	35.99
36.72	36.99	36.34	36.64	37.29	36.29	37.15	36.09	35.94	36.49	37.82	36.63	36.08
36.67	36.9	36.34	36.63	37.3	36.25	37.19	36.14	35.91	36.49	37.83	36.74	36.12
36.59	36.82	36.33	36.63	37.33	36.21	37.25	36.14	35.87	36.48	37.83	36.73	36.14
36.49	36.76	36.34	36.65	37.37	36.19	37.3	36.15	35.85	36.48	37.82	36.66	36.15
36.44	36.7	36.38	36.74	37.37	36.18	37.36	36.16	36.06	36.46	37.84	36.79	36.15
36.38	36.65	36.38	36.78	37.36	36.2	37.45	36.18	36.1	36.46	37.82	37.13	36.12
36.27	36.6	36.39	36.79	37.32	36.37	37.49	36.19	36.07	36.5	37.73	37.23	36.06
36.23	36.6	36.41	36.74	37.28	36.46	37.5	36.19	36.05	36.5	37.73	37.23	35.93
36.25	36.68	36.42	36.71	37.27	36.5	37.4	36.18	36.04	36.49	37.75	37.05	35.88
36.25	36.72	36.43	36.68	37.3	36.5	37.21	36.15	36.07	36.48	37.75	36.74	35.88
36.26	36.73	36.45	36.64	37.41	36.52	37.24	36.1	36.13	36.48	37.73	36.6	35.88
36.3	36.86	36.6	36.63	37.47	36.52	37.34	36.08	36.13	36.47	37.69	36.52	35.83
36.32	36.89	36.67	36.63	37.49	36.52	37.35	36.08	36.13	36.47	37.66	36.47	35.77
36.31	36.87	36.69	36.62	37.47	36.5	37.28	36.08	36.14	36.46	37.64	36.46	35.74
36.3	36.83	36.71	36.62	37.43	36.45	37.15	36.05	36.19	36.46	37.5	36.52	35.72
36.31	36.82	36.85	36.64	37.41	36.43	37.09	36	36.4	36.44	37.37	36.5	35.7
36.34	36.81	36.91	36.66	37.38	36.41	37.17	35.99	36.59	36.42	37.34	36.45	35.73
36.37	36.82	36.96	36.65	37.38	36.4	37.18	35.98	36.67	36.41	37.28	36.44	35.74
36.36	36.85	36.94	36.64	37.37	36.38	37.08	35.95	36.7	36.39	37.29	36.45	35.72
36.21	36.86	37.14	36.63	37.39	36.36	37.07	35.95	36.72	36.35	37.35	36.47	35.73
36.18	36.89	37.28	36.61	37.43	36.36	37.16	35.95	36.74	36.32	37.36	36.47	35.76
36.29	36.89	37.38	36.55	37.47	36.35	37.24	35.95	36.6	36.28	37.38	36.46	35.84
36.33	36.89	37.59	36.5	37.47	36.31	37.23	35.96	36.34	36.24	37.45	36.42	35.86
36.39	36.9	37.64	36.48	37.45	36.3	37.31	35.97	36.23	36.22	37.53	36.37	35.85
36.43	36.91	37.62	36.48	37.42	36.3	37.28	35.98	36.16	36.21	37.56	36.32	35.86
36.45	36.91	37.62	36.51	37.37	36.26	37.18	35.98	36.13	36.2	37.59	36.29	35.93
36.45	36.91	37.67	36.53	37.36	36.16	37.13	35.98	36.14	36.22	37.6	36.25	36.08
36.45	36.89	37.65	36.49	37.38	36.1	37.06	35.97	36.24	36.23	37.61	36.23	36.17
36.46	36.92	37.57	36.46	37.37	36.05	37.02	35.96	36.27	36.26	37.62	36.21	36.09
36.46	36.97	37.52	36.45	37.35	36.01	36.98	35.95	36.28	36.3	37.62	36.23	35.98
36.46	37	37.35	36.46	37.32	36	36.95	36.02	36.29	36.35	37.62	36.32	36.08
36.54	37	37.28	36.48	37.32	35.95	36.96	36.05	36.31	36.33	37.62	36.37	36.28
36.56	36.97	37.28	36.48	37.3	35.91	36.96	36.09	36.33	36.27	37.6	36.38	36.5
36.55	36.94	37.29	36.45	37.27	35.9	36.96	36.08	36.34	36.23	37.58	36.31	36.53
36.53	36.94	37.34	36.41	37.26	35.89	36.97	36.01	36.33	36.2	37.58	36.23	36.58
36.54	36.95	37.4	36.39	37.25	35.9	36.96	35.97	36.33	36.17	37.58	36.18	36.58
36.53	36.93	37.43	36.37	37.25	35.91	36.91	35.95	36.34	36.14	37.59	36.12	36.57
36.52	36.89	37.37	36.33	37.27	35.91	36.85	35.93	36.34	36.13	37.59	36.09	36.56
36.53	36.86	37.27	36.3	37.31	35.91	36.78	35.95	36.34	36.14	37.6	36.09	36.47
36.52	36.82	37.3	36.53	37.31	35.92	36.72	35.96	36.35	36.14	37.63	36.1	36.41
36.46	36.79	37.41	36.63	37.3	35.93	36.66	35.97	36.32	36.11	37.66	36.1	36.42
36.38	36.77	37.4	36.65	37.28	35.91	36.65	36.17	36.17	36.09	37.66	36.11	36.44
36.42	36.7	37.34	36.65	37.27	35.9	36.7	36.27	36.1	36.08	37.67	36.11	36.4
36.44	36.58	37.36	36.65	37.28	35.87	36.84	36.33	36.05	36.06	37.65	36.11	36.36
36.6	36.52	37.4	36.67	37.31	35.97	36.88	36.44	36.03	36.05	37.61	36.15	36.33
36.92	36.47	37.44	36.67	37.3	35.98	36.87	36.5	36	36.04	37.59	36.19	36.33
37.07	36.46	37.45	36.67	37.27	35.91	36.85	36.63	35.98	36.05	37.59	36.21	36.34
37.14	36.46	37.48	36.69	37.2	35.92	36.84	36.68	35.98	36.03	37.59	36.35	36.35
37.34	36.47	37.6	36.71	37.17	35.97	36.83	36.73	36.17	35.88	37.59	36.41	36.31
37.54	36.46	37.6	36.7	37.2	35.99	36.82	36.76	36.24	35.83	37.56	36.46	36.23
37.6	36.45	37.53	36.67	37.26	35.98	36.8	36.77	36.25	35.83	37.53	36.5	36.24
37.57	36.42	37.46	36.65	37.32	35.99	36.78	36.83	36.22	35.85	37.51	36.52	36.29
37.6	36.37	37.45	36.6	37.42	35.99	36.76	36.91	36.21	35.87	37.5	36.53	36.37
37.73	36.32	37.47	36.57	37.43	35.94	36.78	37	36.15	35.89	37.48	36.55	36.39
37.77	36.29	37.58	36.63	37.39	35.86	36.8	37.05	36.11	35.9	37.44	36.6	36.25
37.79	36.27	37.6	36.72	37.36	35.81	36.81	37.04	36.1	35.9	37.41	36.62	36.13
37.84	36.36	37.58	36.76	37.38	35.81	36.83	36.75	36.2	35.9	37.41	36.61	36.12
37.85	36.59	37.52	36.86	37.42	35.82	36.83	36.81	36.55	35.89	37.4	36.55	36.12
37.85	36.84	37.42	37.01	37.43	35.9	36.81	37.2	36.69	35.93	37.39	36.53	36.11
37.81	36.93	37.34	36.99	37.42	35.97	36.78	37.27	36.7	35.98	37.39	36.63	36.08
37.68	36.98	37.32	36.73	37.41	35.97	36.78	37.21	36.66	36.02	37.41	36.78	36.08
37.71	37.02	37.46	36.64	37.36	35.96	36.8	37.09	36.61	36.03	37.41	36.81	36.09
37.65	37.02	37.51	36.65	37.33	35.96	36.78	36.97	36.59	36.04	37.38	36.84	36.08
37.59	37	37.44	36.9	37.33	35.95	36.72	36.87	36.58	36.09	37.44	36.87	36.07
37.72	36.95	37.33	37.08	37.3	36.14	36.72	36.75	36.58	36.11	37.47	37.04	36.08
37.75	36.96	37.29	37.16	37.21	36.27	36.74	36.64	36.63	36.12	37.48	37.26	36.09
37.73	37.04	37.27	37.17	37.2	36.3	36.68	36.54	36.74	36.12	37.47	37.26	36.09
37.75	37.1	37.23	37.17	37.24	36.3	36.61	36.46	36.7	36.1	37.49	37.19	36.07
37.77	37.11	37.26	37.19	37.26	36.43	36.57	36.4	36.67	36.08	37.53	37.17	36.04
37.75	37.1	37.58	37.23	37.25	36.48	36.61	36.35	36.84	36.05	37.54	37.16	36.01
37.73	37.09	37.73	37.27	37.25	36.54	36.69	36.31	36.92	36	37.52	37.19	35.99
37.75	37.05	37.73	37.25	37.24	36.56	36.74	36.3	36.93	36.01	37.48	37.21	35.96
37.75	37	37.75	37.23	37.25	36.55	36.75	36.31	36.73	36.03	37.44	37.17	35.95
37.76	36.98	37.77	37.26	37.28	36.58	36.74	36.32	36.71	36.04	37.41	37.1	35.96
37.86	36.99	37.76	37.29	37.28	36.56	36.7	36.33	36.77	36.04	37.41	36.96	35.96
38	37.13	37.76	37.3	37.27	36.5	36.7	36.33	36.82	36.06	37.42	36.85	35.97
38.03	37.23	37.77	37.25	37.26	36.5	36.7	36.32	36.81	36.07	37.42	36.75	36
38	37.27	37.81	37.2	37.23	36.56	36.7	36.3	36.84	36.07	37.44	36.72	36.01
37.9	37.26	37.81	37.17	37.22	36.57	36.71	36.29	36.89	36.06	37.44	36.7	36.02
37.78	37.23	37.77	37.12	37.21	36.56	36.78	36.28	36.88	36.06	37.42	36.72	36.03
37.77	37.27	37.73	37	37.2	36.54	36.86	36.28	36.98	36.08	37.38	36.75	36.04
37.7	37.4	37.61	37	37.22	36.53	36.93	36.29	37.04	36.07	37.34	36.76	36.04
37.63	37.45	37.58	37.03	37.24	36.53	36.93	36.3	37.07	36.04	37.35	36.73	36.04
37.62	37.57	37.58	37	37.24	36.55	36.91	36.27	37.08	36.02	37.4	36.69	36.06
37.6	37.68	37.6	36.96	37.33	36.56	36.88	36.22	37.09	35.96	37.44	36.66	36.08
37.43	37.75	37.64	36.99	37.42	36.54	36.86	36.21	37.07	35.91	37.46	36.65	36.1
37.37	37.79	37.63	37.03	37.42	36.51	36.86	36.2	37.14	35.88	37.44	36.63	36.11
37.3	37.8	37.58	37.02	37.39	36.5	36.87	36.2	37.15	35.86	37.38	36.6	36.1
37.19	37.83	37.53	36.97	37.46	36.49	36.9	36.22	37.11	35.87	37.29	36.52	36.09
37.12	37.83	37.39	36.9	37.49	36.48	36.9	36.22	37.07	35.95	37.32	36.43	36.06
37.11	37.79	37.22	36.83	37.47	36.47	36.88	36.23	37.02	35.99	37.35	36.37	36.04
37.05	37.77	37.06	36.75	37.46	36.45	36.85	36.23	36.97	36	37.32	36.36	36.02
36.99	37.78	36.97	36.68	37.4	36.41	36.83	36.22	36.87	35.99	37.34	36.39	36.02
36.91	37.86	36.97	36.6	37.42	36.39	36.82	36.22	36.68	35.97	37.49	36.39	36.03
36.91	37.9	36.96	36.58	37.48	36.39	36.8	36.21	36.53	35.94	37.65	36.36	36.04
36.93	37.89	36.84	36.67	37.51	36.41	36.79	36.2	36.42	35.92	37.79	36.32	36.04
36.94	37.9	36.74	36.68	37.53	36.43	36.79	36.18	36.36	35.92	37.91	36.31	36.04
36.93	37.86	36.7	36.64	37.54	36.45	36.78	36.15	36.33	35.91	38	36.36	36.04
36.91	37.85	36.7	36.58	37.57	36.44	36.7	36.18	36.31	35.94	38.12	36.45	36.05
36.85	37.91	36.71	36.53	37.61	36.38	36.63	36.33	36.32	35.95	38.15	36.45	36.05
36.77	37.92	36.81	36.5	37.65	36.35	36.61	36.49	36.33	35.96	38.14	36.44	36.06
36.69	37.87	36.83	36.47	37.68	36.34	36.7	36.54	36.33	35.97	38.17	36.41	36.06
36.65	37.76	36.75	36.47	37.71	36.3	36.78	36.54	36.33	36.06	38.2	36.37	36.04
36.61	37.76	36.62	36.45	37.69	36.26	36.79	36.53	36.33	36.16	38.22	36.34	36.02
36.58	37.91	36.51	36.43	37.65	36.25	36.76	36.5	36.33	36.33	38.24	36.32	35.99
36.58	37.99	36.46	36.43	37.72	36.25	36.72	36.49	36.43	36.39	38.33	36.29	35.95
36.6	38.04	36.44	36.43	37.75	36.25	36.67	36.5	36.47	36.34	38.32	36.26	35.91
36.61	38.11	36.41	36.43	37.74	36.24	36.66	36.52	36.48	36.28	38.23	36.23	35.9
36.62	38.16	36.26	36.44	37.69	36.24	36.66	36.57	36.47	36.29	38.17	36.22	35.9
36.63	38.19	36.2	36.44	37.66	36.22	36.67	36.61	36.45	36.31	38.16	36.21	35.86
36.62	38.2	36.22	36.44	37.69	36.19	36.69	36.61	36.44	36.36	38.16	36.21	35.84
36.61	38.18	36.44	36.44	37.68	36.21	36.7	36.59	36.41	36.39	38.23	36.21	35.82
36.61	38.08	36.58	36.43	37.63	36.27	36.69	36.56	36.36	36.4	38.33	36.2	35.81
36.61	37.97	36.6	36.43	37.57	36.27	36.67	36.55	36.29	36.42	38.43	36.18	35.8
36.61	37.98	36.63	36.43	37.51	36.28	36.66	36.55	36.23	36.45	38.48	36.16	35.78
36.59	38.08	36.63	36.44	37.46	36.29	36.62	36.54	36.2	36.46	38.48	36.15	35.78
36.62	38.1	36.59	36.44	37.41	36.31	36.6	36.53	36.15	36.53	38.54	36.14	35.82
36.63	38.06	36.6	36.42	37.41	36.32	36.56	36.53	36.1	36.58	38.55	36.17	35.87
36.62	38.07	36.6	36.47	37.4	36.32	36.54	36.52	36.1	36.6	38.54	36.19	35.87
36.59	38.12	36.5	36.48	37.39	36.31	36.53	36.49	36.12	36.63	38.5	36.18	35.87
36.58	38.13	36.48	36.47	37.37	36.31	36.52	36.45	36.15	36.64	38.47	36.19	35.93
36.57	38.09	36.52	36.46	37.36	36.3	36.54	36.48	36.16	36.64	38.41	36.22	36.06
36.57	38.03	36.57	36.47	37.36	36.27	36.55	36.58	36.18	36.62	38.32	36.24	36.09
36.57	37.95	36.54	36.48	37.4	36.21	36.69	36.78	36.24	36.58	38.27	36.27	36.1
36.57	37.89	36.56	36.49	37.41	36.19	36.76	37.02	36.23	36.54	38.21	36.29	36.16
36.57	37.84	36.72	36.5	37.4	36.4	36.77	37.09	36.2	36.51	38.16	36.36	36.18
36.58	37.78	36.7	36.53	37.36	36.53	36.78	37.16	36.18	36.44	38.12	36.44	36.19
36.57	37.73	36.81	36.53	37.34	36.64	36.81	37.28	36.19	36.47	38.07	36.52	36.2
36.51	37.67	37.18	36.53	37.34	36.65	36.84	37.35	36.2	36.48	38.02	36.54	36.21
36.49	37.57	37.12	36.54	37.33	36.6	36.89	37.46	36.2	36.43	37.96	36.55	36.2
36.5	37.48	36.96	36.57	37.33	36.59	36.9	37.56	36.16	36.41	37.89	36.55	36.2
36.46	37.45	36.92	36.65	37.33	36.6	36.88	37.61	36.11	36.41	37.83	36.54	36.22
36.42	37.43	36.93	36.67	37.34	36.57	36.85	37.61	36.07	36.43	37.78	36.53	36.27
36.41	37.45	36.96	36.65	37.34	36.51	36.81	37.56	36.05	36.42	37.73	36.51	36.31
36.44	37.44	36.95	36.62	37.32	36.45	36.81	37.46	36.04	36.4	37.67	36.49	36.34
36.47	37.43	36.97	36.61	37.31	36.43	36.82	37.46	36.03	36.38	37.63	36.46	36.35
36.5	37.44	37	36.61	37.28	36.41	36.83	37.47	36.1	36.35	37.6	36.43	36.37
36.51	37.38	37	36.6	37.27	36.4	36.84	37.46	36.08	36.33	37.58	36.39	36.39
36.52	37.13	37.03	36.56	37.26	36.39	36.84	37.4	36.01	36.3	37.53	36.36	36.39
36.52	37.05	37.04	36.58	37.26	36.36	36.84	37.38	35.96	36.27	37.49	36.34	36.37
36.5	37.12	37.03	36.59	37.24	36.35	36.83	37.37	35.94	36.25	37.45	36.27	36.39
36.5	37.2	37.21	36.58	37.21	36.35	36.81	37.37	35.98	36.25	37.41	36.18	36.39
36.52	37.25	37.19	36.57	37.19	36.35	36.79	37.4	35.99	36.35	37.37	36.13	36.36
36.51	37.3	37.16	36.61	37.16	36.33	36.76	37.41	35.98	36.46	37.34	36.11	36.37
36.49	37.29	37.13	36.66	37.11	36.3	36.74	37.37	36.13	36.56	37.31	36.1	36.4
36.48	37.25	37.09	36.66	37.08	36.26	36.74	37.32	36.19	36.63	37.27	36.08	36.43
36.48	37.21	37.1	36.62	37.07	36.24	36.74	37.35	36.21	36.66	37.26	36.07	36.45
36.5	37.14	37.08	36.58	37.07	36.2	36.74	37.34	36.24	36.66	37.27	36.08	36.45
36.5	37.08	37.06	36.57	37.07	36.16	36.75	37.23	36.25	36.65	37.27	36.08	36.43
36.51	37.04	37.12	36.57	37.12	36.13	36.75	37.11	36.24	36.73	37.27	36.05	36.4
36.52	37.06	37.13	36.52	37.11	36.12	36.75	37.04	36.18	36.79	37.27	36.02	36.36
36.46	37.08	37.11	36.39	37.07	36.11	36.72	37	36.14	36.81	37.29	36.01	36.34
36.4	37.03	37.12	36.3	37.03	36.1	36.74	36.99	36.24	36.81	37.32	36.02	36.31
36.47	36.94	37.22	36.33	37	36.09	36.79	36.96	36.27	36.78	37.32	36.11	36.27
36.51	36.89	37.2	36.51	36.99	36.12	36.8	36.98	36.26	36.68	37.33	36.13	36.25
36.51	36.85	37.13	36.57	37.05	36.29	36.75	36.98	36.25	36.7	37.33	36.12	36.22
36.48	36.81	37.11	36.58	37.1	36.35	36.7	36.98	36.25	36.76	37.32	36.08	36.2
36.37	36.78	37.09	36.54	37.14	36.39	36.73	37.01	36.26	36.81	37.3	36.05	36.19
36.29	36.77	37.08	36.52	37.18	36.42	36.72	37.01	36.26	36.8	37.3	36.03	36.19
36.24	36.75	37.13	36.5	37.2	36.44	36.71	36.98	36.25	36.7	37.31	36.05	36.19
36.2	36.75	37.17	36.48	37.21	36.45	36.71	36.93	36.22	36.62	37.34	36.06	36.16
36.18	36.77	37.19	36.48	37.21	36.46	36.71	36.85	36.19	36.62	37.33	36.06	36.14
36.18	36.78	37.22	36.47	37.22	36.46	36.9	36.77	36.21	36.79	37.29	36.06	36.12
36.14	36.75	37.22	36.44	37.23	36.46	36.93	36.7	36.44	36.98	37.27	36.05	36.18
36.1	36.73	37.18	36.42	37.23	36.46	36.86	36.64	36.48	37.01	37.26	36.03	36.2
36.08	36.71	37.23	36.4	37.2	36.46	36.81	36.62	36.48	37.09	37.25	36.02	36.21
36.14	36.68	37.36	36.4	37.15	36.47	36.87	36.61	36.47	37.14	37.24	36.02	36.27
36.28	36.68	37.43	36.41	37.11	36.52	36.88	36.57	36.41	37.16	37.24	36.03	36.29
36.32	36.69	37.46	36.42	37.07	36.52	36.83	36.53	36.39	37.22	37.23	36.03	36.3
36.32	36.69	37.38	36.44	37.08	36.49	36.79	36.51	36.37	37.22	37.22	36.03	36.31
36.31	36.67	37.32	36.44	37.1	36.46	36.85	36.51	36.4	37.21	37.2	36.02	36.3
36.26	36.67	37.44	36.32	37.09	36.44	36.88	36.51	36.43	37.2	37.2	36	36.28
36.23	36.68	37.62	36.28	37.08	36.42	36.85	36.51	36.42	37.18	37.23	35.94	36.24
36.3	36.69	37.78	36.28	37.06	36.41	36.82	36.51	36.33	37.16	37.24	35.79	36.19
36.35	36.69	37.85	36.27	37.02	36.41	36.8	36.5	36.12	37.06	37.26	35.69	36.16
36.36	36.71	37.8	36.28	37.02	36.41	36.77	36.48	36.06	36.98	37.27	35.64	36.16
36.35	36.71	37.74	36.38	37.07	36.41	36.79	36.47	36.07	36.96	37.28	35.6	36.19
36.29	36.7	37.7	36.4	37.13	36.39	36.78	36.45	36.11	37.17	37.29	35.58	36.19
36.25	36.7	37.66	36.42	37.16	36.36	36.74	36.42	36.37	37.21	37.32	35.59	36.18
36.23	36.78	37.75	36.41	37.21	36.34	36.72	36.38	36.54	37.17	37.33	35.64	36.21
36.2	36.78	37.84	36.38	37.25	36.33	36.71	36.35	36.61	37.1	37.33	35.67	36.22
36.27	36.73	37.87	36.37	37.26	36.33	36.68	36.33	36.62	37.02	37.32	35.7	36.24
36.48	36.69	37.85	36.47	37.26	36.35	36.65	36.31	36.67	36.93	37.3	35.72	36.25
36.65	36.65	37.82	36.54	37.26	36.34	36.61	36.29	36.71	37.03	37.29	35.74	36.25
36.71	36.62	37.79	36.6	37.25	36.31	36.57	36.28	36.71	37.04	37.3	35.76	36.23
36.67	36.58	37.64	36.61	37.22	36.3	36.55	36.28	36.67	36.97	37.31	35.79	36.21
36.63	36.55	37.58	36.58	37.21	36.29	36.55	36.3	36.64	36.95	37.31	35.81	36.2
36.7	36.52	37.78	36.54	37.24	36.28	36.57	36.27	36.61	36.94	37.29	35.75	36.17
36.75	36.5	37.77	36.51	37.23	36.34	36.6	36.18	36.63	36.92	37.26	35.67	36.15
36.76	36.5	37.69	36.48	37.19	36.41	36.67	36.14	36.64	36.94	37.23	35.63	36.12
36.74	36.52	37.69	36.47	37.16	36.48	36.73	36.15	36.65	37.06	37.2	35.65	36.07
36.75	36.55	37.68	36.48	37.15	36.55	36.75	36.18	36.64	37.11	37.25	35.68	36.03
36.88	36.57	37.68	36.5	37.14	36.63	36.74	36.18	36.62	37.12	37.25	35.72	36.05
36.98	36.58	37.63	36.52	37.13	36.63	36.71	36.16	36.59	37.13	37.25	35.73	36.13
37.02	36.58	37.41	36.53	37.13	36.6	36.67	36.15	36.53	37.13	37.29	35.74	36.13
37.03	36.55	37.38	36.37	37.13	36.61	36.65	36.16	36.48	37.12	37.33	35.9	36.1
37.03	36.54	37.43	36.3	37.1	36.67	36.65	36.2	36.44	37.19	37.36	35.99	36.07
37.03	36.77	37.39	36.38	37.09	36.69	36.66	36.21	36.42	37.2	37.39	36.08	36.05
37.03	36.94	37.47	36.37	37.08	36.74	36.64	36.2	36.44	37.2	37.36	36.1	36.02
36.98	36.99	37.59	36.37	37.03	36.75	36.58	36.19	36.44	37.15	37.21	35.99	35.99
36.86	36.98	37.77	36.56	37.02	36.72	36.52	36.23	36.4	37.11	37.16	36.01	35.92
36.8	36.98	37.8	36.55	37.07	36.67	36.48	36.24	36.35	37.1	37.26	36.13	35.82
36.82	36.96	37.75	36.44	37.17	36.63	36.46	36.34	36.33	37.06	37.43	36.12	35.84
36.83	36.91	37.71	36.51	37.18	36.6	36.47	36.57	36.32	37.02	37.57	36.15	35.9
36.83	36.9	37.72	36.67	37.16	36.57	36.6	36.6	36.29	36.97	37.65	36.23	35.98
36.88	36.93	37.72	36.76	37.11	36.53	36.62	36.63	36.26	36.91	37.66	36.23	36.02
36.88	36.92	37.74	36.8	37.05	36.5	36.63	36.73	36.23	36.86	37.64	36.17	36.02
36.85	36.9	37.76	36.85	37.01	36.49	36.65	36.75	36.19	36.83	37.64	36.37	36.02
36.8	36.88	37.72	36.97	36.97	36.49	36.68	36.75	36.14	36.8	37.63	36.45	36.02
36.78	36.84	37.68	37.11	36.96	36.46	36.71	36.71	36.09	36.79	37.6	36.31	36.01
36.86	36.81	37.69	37.12	36.97	36.45	36.72	36.64	36.04	36.78	37.57	36.22	36
36.89	36.81	37.65	37.18	36.98	36.43	36.76	36.56	36.02	36.75	37.57	36.35	36
36.9	36.82	37.6	37.25	37.01	36.41	36.77	36.49	36.02	36.75	37.56	36.77	36.02
36.85	36.78	37.6	37.32	37.03	36.43	36.75	36.48	36.02	36.73	37.53	36.9	36
36.74	36.74	37.56	37.32	37.05	36.49	36.71	36.48	36.02	36.69	37.52	36.87	35.96
36.65	36.73	37.54	37.21	37.05	36.51	36.7	36.45	36.03	36.66	37.52	36.86	35.96
36.63	36.74	37.45	37.11	37.07	36.53	36.71	36.45	36.03	36.65	37.51	36.85	35.99
36.64	36.75	37.44	36.5431	37.11	36.53	36.7	36.49	36	36.66	37.48	36.77	36.01
36.67	36.75	37.54	36.5431	37.1	36.51	36.66	36.56	35.97	36.68	37.46	36.68	36
36.67	36.75	37.56	36.5431	37.06	36.5	36.62	36.59	35.94	36.72	37.46	36.57	35.98
36.65	36.74	37.52	36.5431	37.04	36.5	36.59	36.52	36	36.74	37.43	36.55	35.97
36.64	36.74	37.47	36.5431	37.02	36.5	36.56	36.53	36.24	36.76	37.39	36.58	35.96
36.62	36.73	37.42	36.5431	37.01	36.49	36.53	36.67	36.42	36.76	37.36	36.59	35.95
36.62	36.71	37.47	36.5431	36.99	36.49	36.48	36.88	36.59	36.77	37.34	36.58	35.93
36.62	36.71	37.53	36.5431	37.05	36.46	36.48	36.99	36.63	36.8	37.32	36.57	35.88
36.61	36.69	37.51	36.5431	37.21	36.43	36.51	37.01	36.68	36.78	37.32	36.56	35.84
36.56	36.67	37.48	36.5431	37.26	36.43	36.57	37.01	36.7	36.72	37.3	36.58	35.8
36.47	36.64	37.46	36.5431	37.25	36.42	36.61	36.98	36.73	36.66	37.28	36.64	35.75
36.36	36.62	37.45	36.61	37.2	36.38	36.62	36.95	36.74	36.63	37.3	36.67	35.74
36.32	36.61	37.42	36.59	37.17	36.33	36.65	36.99	36.8	36.6	37.33	36.69	35.74
36.29	36.59	37.41	36.56	37.16	36.33	36.67	37.08	36.85	36.58	37.36	36.69	35.81
36.17	36.59	37.44	36.54	37.16	36.35	36.69	37.19	36.89	36.56	37.38	36.68	35.87
36.12	36.59	37.46	36.55	37.17	36.35	36.7	37.2	36.89	36.53	37.39	36.66	35.92
36.18	36.61	37.49	36.56	37.19	36.34	36.68	37.17	36.86	36.5	37.39	36.63	35.93
36.22	36.63	37.48	36.58	37.22	36.33	36.58	37.07	36.81	36.47	37.39	36.58	35.93
36.23	36.64	37.41	36.61	37.24	36.3	36.52	36.95	36.74	36.47	37.41	36.56	35.92
36.23	36.67	37.3	36.62	37.24	36.27	36.47	36.85	36.66	36.5	37.39	36.55	35.87
36.23	36.74	37.25	36.62	37.23	36.24	36.46	36.73	36.6	36.59	37.35	36.55	35.86
36.26	36.77	37.24	36.64	37.21	36.25	36.46	36.62	36.6	36.61	37.32	36.55	35.86
36.35	36.77	37.21	36.66	37.19	36.3	36.45	36.49	36.59	36.61	37.28	36.52	35.87
36.37	36.75	37.11	36.69	37.17	36.31	36.42	36.35	36.5	36.59	37.28	36.51	35.86
36.39	36.76	36.98	36.73	37.15	36.29	36.4	36.35	36.44	36.57	37.28	36.51	35.83
36.41	36.76	36.9	36.79	37.13	36.26	36.4	36.36	36.44	36.55	37.26	36.53	35.8
36.43	36.75	36.83	36.8	37.09	36.25	36.41	36.36	36.45	36.56	37.24	36.54	35.73
36.46	36.75	36.92	36.78	37.07	36.21	36.4	36.36	36.47	36.58	37.22	36.53	35.69
36.49	36.69	37.01	36.74	37.05	36.2	36.4	36.34	36.49	36.59	37.2	36.5	35.7
36.51	36.64	36.99	36.71	37.05	36.14	36.39	36.31	36.48	36.6	37.19	36.47	35.89
36.51	36.62	36.87	36.66	37.19	36.11	36.36	36.28	36.47	36.6	37.19	36.43	36.01
36.52	36.59	36.85	36.64	37.25	36.08	36.35	36.23	36.45	36.58	37.16	36.4	36.01
36.53	36.55	36.85	36.6	37.26	35.98	36.35	36.2	36.44	36.56	37.16	36.36	35.97
36.54	36.61	36.84	36.5	37.25	35.92	36.36	36.17	36.41	36.54	37.22	36.35	35.94
36.55	36.67	36.78	36.4	37.25	35.89	36.39	36.15	36.39	36.53	37.28	36.33	35.9
36.57	36.67	36.74	36.35	37.24	35.85	36.39	36.12	36.36	36.5	37.33	36.35	35.87
36.57	36.66	36.61	36.32	37.22	35.84	36.37	36.1	36.36	36.45	37.35	36.36	35.9
36.56	36.66	36.48	36.29	37.21	35.85	36.4	36.09	36.35	36.4	37.38	36.37	35.95
36.53	36.66	36.37	36.3	37.18	35.86	36.5	36.06	36.36	36.36	37.4	36.36	35.95
36.49	36.66	36.31	36.4	37.16	35.86	36.61	36.06	36.37	36.3	37.43	36.35	35.94
36.48	36.67	36.29	36.43	37.15	35.85	36.66	36.02	36.35	36.26	37.45	36.34	35.92
36.49	36.69	36.28	36.48	37.12	35.89	36.66	35.95	36.29	36.24	37.44	36.32	35.9
36.49	36.7	36.29	36.48	37.11	36.12	36.65	35.92	36.25	36.2	37.41	36.31	35.89
36.5	36.7	36.33	36.47	37.1	36.29	36.64	35.91	36.21	36.19	37.42	36.28	35.87
36.5	36.68	36.33	36.43	37.06	36.34	36.65	36.06	36.24	36.19	37.47	36.27	35.86
36.47	36.67	36.34	36.42	37.06	36.34	36.7	36.17	36.37	36.18	37.48	36.26	35.86
36.42	36.66	36.36	36.42	37.08	36.32	36.71	36.18	36.37	36.15	37.48	36.25	35.85
36.42	36.64	36.36	36.45	37.1	36.29	36.71	36.2	36.36	36.12	37.47	36.25	35.84
36.54	36.62	36.37	36.48	37.11	36.24	36.7	36.22	36.38	36.07	37.46	36.26	35.83
36.58	36.55	36.38	36.47	37.13	36.23	36.69	36.21	36.39	36.02	37.46	36.26	35.82
36.58	36.5	36.39	36.45	37.16	36.22	36.68	36.18	36.38	35.98	37.46	36.25	35.84
36.56	36.47	36.41	36.37	37.24	36.23	36.67	36.15	36.37	35.95	37.46	36.27	35.86
36.57	36.45	36.42	36.34	37.26	36.26	36.68	36.13	36.35	36.01	37.44	36.29	35.86
36.59	36.55	36.4	36.44	37.26	36.27	36.7	36.11	36.33	36.03	37.43	36.32	35.86
36.58	36.6	36.35	36.53	37.24	36.27	36.72	36.1	36.33	36.03	37.42	36.34	35.86
36.56	36.63	36.31	36.59	37.22	36.29	36.67	36.1	36.31	36.03	37.41	36.33	35.84
36.53	36.63	36.29	36.61	37.21	36.31	36.55	36.1	36.27	36.04	37.41	36.31	35.82
36.55	36.58	36.28	36.6	37.19	36.34	36.45	36.09	36.25	36.05	37.38	36.37	35.81
36.54	36.53	36.26	36.62	37.19	36.34	36.56	36.09	36.24	36.07	37.37	36.41	35.81
36.48	36.5	36.22	36.65	37.23	36.32	36.61	36.07	36.23	36.08	37.38	36.42	35.81
36.43	36.44	36.17	36.65	37.24	36.29	36.58	36.07	36.22	36.1	37.39	36.37	35.8
36.42	36.32	36.14	36.66	37.23	36.27	36.64	36.08	36.21	36.1	37.4	36.3	35.78
36.41	36.25	36.16	36.65	37.23	36.27	36.71	36.08	36.21	36.09	37.41	36.29	35.75
36.37	36.24	36.2	36.6	37.23	36.26	36.71	36.07	36.22	36.06	37.36	36.29	35.71
36.33	36.26	36.18	36.52	37.23	36.26	36.67	36.06	36.22	36.04	37.3	36.3	35.65
36.33	36.49	36.17	36.57	37.22	36.26	36.66	36.12	36.23	36.04	37.32	36.31	35.65
36.33	36.67	36.17	36.63	37.21	36.25	36.91	36.15	36.24	36.05	37.34	36.3	35.65
36.33	36.77	36.17	36.63	37.2	36.2	37.01	36.16	36.25	36.04	37.39	36.26	35.62
36.37	36.76	36.16	36.63	37.16	36.14	37.11	36.16	36.25	36.03	37.42	36.28	35.61
36.38	36.76	36.13	36.62	37.12	36.11	37.11	36.15	36.25	35.99	37.45	36.31	35.6
36.37	36.77	36.08	36.6	37.08	36.09	37.06	36.14	36.24	35.95	37.46	36.31	35.58
36.36	36.83	36.02	36.59	37.06	36.08	37.05	36.13	36.26	35.92	37.46	36.3	35.54
36.35	36.98	35.98	36.57	37.04	36.08	37.04	36.09	36.27	35.9	37.44	36.28	35.5
36.36	37.02	35.96	36.54	37.02	36.05	36.97	36.08	36.28	35.92	37.35	36.27	35.46
36.36	37.02	35.96	36.54	36.99	36.03	36.94	36.09	36.26	35.96	37.42	36.31	35.48
36.35	37.1	35.98	36.54	36.96	36.07	36.98	36.1	36.25	36.01	37.48	36.31	35.54
36.36	37.18	35.98	36.49	36.95	36.26	37	36.12	36.24	36.03	37.54	36.31	35.57
36.36	37.25	36	36.47	36.94	36.29	36.98	36.17	36.22	36.04	37.58	36.35	35.59
36.4	37.34	36.08	36.49	36.94	36.21	36.95	36.18	36.14	36.03	37.59	36.38	35.63
36.47	37.33	36.13	36.51	36.93	36.17	36.95	36.18	36.06	36.01	37.59	36.41	35.67
36.51	37.21	36.12	36.52	36.91	36.13	36.96	36.17	36.03	36	37.61	36.44	35.72
36.52	37.15	36.16	36.54	36.9	36.04	36.96	36.16	36.01	36	37.63	36.47	35.74
36.52	37.14	36.16	36.57	36.91	35.99	37.01	36.14	36	36	37.65	36.47	35.74
36.51	37.21	36.1	36.58	36.9	35.96	37.03	36.13	36.1	35.99	37.67	36.46	35.74
36.49	37.24	36.08	36.56	36.89	35.95	37.03	36.14	36.17	35.99	37.72	36.43	35.74
36.44	37.24	36.05	36.55	36.95	35.95	37.01	36.14	36.16	35.99	37.7	36.36	35.75
36.37	37.27	36.09	36.51	37	35.97	36.93	36.13	36.12	35.97	37.57	36.32	35.75
36.31	37.27	36.25	36.4	37.03	36.09	36.9	36.12	36.07	35.9	37.58	36.39	35.75
36.32	37.25	36.29	36.28	37.07	36.1	36.91	36.1	36.03	35.84	37.68	36.39	35.76
36.33	37.2	36.31	36.27	37.19	36.1	36.87	36.12	36.09	35.79	37.71	36.37	35.75
36.31	37.12	36.32	36.28	37.23	36.09	36.88	36.15	36.35	35.76	37.7	36.36	35.72
36.22	37.03	36.33	36.29	37.19	36.09	36.96	36.11	36.51	35.74	37.69	36.48	35.68
36.12	36.92	36.34	36.31	37.14	36.09	37.06	36.05	36.54	35.75	37.66	36.54	35.61
36.06	36.82	36.31	36.3	37.17	36.09	37.09	36.1	36.55	35.77	37.63	36.49	35.52
36.09	36.74	36.29	36.21	37.19	36.08	37.07	36.15	36.55	35.78	37.61	36.48	35.51
36.14	36.68	36.26	36.14	37.19	36.06	37.02	36.15	36.55	35.76	37.61	36.61	35.55
36.17	36.63	36.24	36.17	37.18	36.03	37	36.11	36.55	35.73	37.6	36.62	35.62
36.21	36.62	36.21	36.3	37.2	36	36.98	36.1	36.54	35.7	37.57	36.6	35.66
36.23	36.6	36.19	36.36	37.25	35.95	36.96	36.08	36.5	35.67	37.52	36.62	35.74
36.26	36.59	36.15	36.4	37.28	35.9	36.95	36.09	36.46	35.66	37.48	36.67	35.79
36.26	36.61	36.1	36.42	37.29	35.92	36.94	36.14	36.44	35.71	37.44	36.72	35.81
36.27	36.62	36.07	36.42	37.26	35.95	36.93	36.16	36.4	35.71	37.43	36.8	35.83
36.26	36.62	36.05	36.44	37.22	35.95	36.93	36.17	36.36	35.69	37.43	36.82	35.83
36.26	36.65	35.97	36.44	37.2	35.92	36.93	36.14	36.34	35.65	37.35	36.84	35.83
36.3	36.67	35.9	36.44	37.19	35.89	36.91	36.06	36.32	35.62	37.27	36.84	35.82
36.32	36.67	35.87	36.44	37.17	36.04	36.85	36	36.3	35.57	37.35	36.79	35.81
36.31	36.66	35.84	36.44	37.16	36.29	36.8	35.98	36.26	35.55	37.4	36.66	35.81
36.3	36.63	35.85	36.53	37.1	36.3	36.76	35.98	36.18	35.57	37.41	36.63	35.82
36.3	36.55	35.91	36.59	37	36.29	36.75	35.98	36.14	35.58	37.45	36.68	35.92
36.33	36.45	35.94	36.61	36.95	36.33	36.75	35.98	36.14	35.62	37.51	36.69	36.05
36.33	36.41	35.98	36.61	36.93	36.42	36.79	35.99	36.08	35.77	37.55	36.66	36.1
36.33	36.39	35.98	36.6	36.92	36.45	36.78	35.98	36.04	35.86	37.56	36.63	36.1
36.34	36.34	35.97	36.58	36.94	36.48	36.73	35.92	36.05	35.93	37.54	36.64	36.11
36.41	36.35	35.96	36.58	36.94	36.49	36.71	35.87	36.05	35.94	37.56	36.58	36.18
36.4	36.44	35.95	36.58	36.92	36.58	36.71	35.92	36.32	35.96	37.61	36.44	36.25
36.32	36.59	36.09	36.56	36.92	36.7	36.71	35.93	36.5	35.98	37.62	36.37	36.32
36.32	36.67	36.36	36.52	36.94	36.78	36.73	35.92	36.66	36	37.6	36.29	36.38
36.37	36.7	36.4	36.48	37.02	36.85	36.76	35.92	36.73	36.01	37.58	36.41	36.5
36.36	36.7	36.4	36.47	37.09	36.91	36.76	35.93	36.68	35.98	37.54	36.67	36.56
36.38	36.66	36.39	36.47	37.11	36.96	36.75	36.03	36.7	35.94	37.52	36.78	36.62
36.4	36.78	36.37	36.48	37.12	36.9	36.71	36.08	36.79	35.94	37.51	36.81	36.63
36.43	37.01	36.36	36.5	37.12	36.84	36.71	36.11	36.8	36.06	37.47	36.79	36.64
36.43	37.21	36.41	36.51	37.13	36.9	36.72	36.13	36.91	36.29	37.38	36.75	36.65
36.43	37.34	36.5	36.52	37.13	36.93	36.72	36.13	37.05	36.33	37.22	36.69	36.67
36.42	37.35	36.61	36.53	37.11	36.92	36.72	36.1	37.12	36.33	37.15	36.65	36.77
36.43	37.43	36.63	36.53	37.11	36.89	36.72	36.08	37.13	36.37	37.15	36.65	36.8
36.45	37.58	36.69	36.52	37.11	36.91	36.72	36.06	37.13	36.39	37.12	36.65	36.83
36.46	37.64	36.89	36.52	37.15	36.95	36.71	36.05	37.13	36.49	37.19	36.62	36.81
36.45	37.61	36.91	36.49	37.18	36.99	36.69	36.06	37.11	36.53	37.22	36.55	36.76
36.46	37.51	36.85	36.47	37.16	37.03	36.68	36.07	37.03	36.52	37.12	36.53	36.8
36.48	37.47	36.69	36.48	37.13	37.03	36.65	36.08	36.93	36.49	37	36.52	36.89
36.49	37.37	36.4	36.49	37.12	37.01	36.61	36.06	36.93	36.45	36.95	36.51	36.98
36.53	37.33	36.5	36.49	37.13	36.92	36.62	36.04	36.91	36.4	36.94	36.51	37.16
36.57	37.4	36.92	36.49	37.17	36.81	36.74	36.02	36.93	36.36	36.99	36.51	37.17
36.61	37.42	37.27	36.5	37.25	36.79	36.77	35.98	36.99	36.32	37.17	36.5	37.04
36.68	37.37	37.41	36.5	37.25	36.75	36.82	36	37.06	36.32	37.25	36.49	36.89
36.69	37.34	37.62	36.51	37.23	36.76	36.86	36.12	37.18	36.4	37.31	36.45	36.79
36.66	37.37	37.7	36.52	37.18	36.77	36.85	36.19	37.19	36.47	37.34	36.4	36.77
36.64	37.38	37.69	36.52	37.16	36.8	36.83	36.21	37.18	36.51	37.37	36.37	36.75
36.56	37.33	37.69	36.54	37.15	36.96	36.78	36.19	37.24	36.54	37.39	36.32	36.75
36.7	37.44	37.71	36.56	37.14	37.03	36.74	36.16	37.22	36.57	37.39	36.28	36.72
36.8	37.51	37.7	36.55	37.12	37.07	36.7	36.18	37.14	36.59	37.4	36.24	36.72
36.85	37.58	37.72	36.52	37.11	37.09	36.69	36.2	37.07	36.6	37.41	36.19	36.78
36.96	37.69	37.68	36.53	37.11	37.03	36.7	36.21	36.95	36.63	37.39	36.16	36.81
37.04	37.82	37.54	36.56	37.07	37	36.7	36.2	36.86	36.64	37.32	36.11	36.81
37.09	37.91	37.49	36.56	37	36.94	36.7	36.16	36.74	36.65	37.24	36.09	36.8
37.24	37.98	37.38	36.54	36.96	36.85	36.69	36.13	36.7	36.64	37.19	36.08	36.7
37.31	38.07	37.34	36.49	36.95	36.82	36.68	36.09	36.78	36.47	37.08	36.06	36.53
37.41	38.09	37.32	36.37	36.96	36.75	36.66	36.07	36.83	36.17	36.98	36.17	36.47
37.42	38.11	37.18	36.25	36.96	36.65	36.65	36.04	36.95	36.1	37.02	36.19	36.45
37.37	38.16	37.07	36.34	36.97	36.58	36.65	36	37.02	36.09	37.09	36.18	36.46
37.33	38.24	37.04	36.39	36.97	36.53	36.66	35.97	37.11	36.08	37.14	36.21	36.51
37.31	38.26	36.96	36.44	36.98	36.49	36.66	35.94	37.12	36.05	37.18	36.29	36.64
37.27	38.2	36.99	36.44	36.98	36.44	36.67	35.93	36.95	36.03	37.23	36.3	36.69
37.19	38.12	37	36.46	36.97	36.38	36.68	35.9	36.67	35.98	37.23	36.31	36.64
37.02	38.13	36.95	36.46	36.97	36.34	36.65	35.89	36.57	35.95	37.23	36.33	36.56
36.99	38.15	36.93	36.44	36.99	36.33	36.54	35.91	36.53	35.94	37.24	36.33	36.56
37.08	38.14	36.92	36.45	37.05	36.34	36.49	35.93	36.5	35.94	37.25	36.34	36.54
37.04	38.11	36.92	36.46	37.08	36.39	36.51	35.95	36.48	35.97	37.25	36.33	36.52
36.85	38.17	36.84	36.47	37.06	36.39	36.53	36.12	36.45	36.03	37.26	36.26	36.48
36.78	38.25	36.78	36.48	37.05	36.38	36.55	36.24	36.43	36.06	37.26	36.22	36.44
36.9	38.24	36.72	36.49	37.04	36.38	36.56	36.38	36.43	36.05	37.26	36.2	36.4
36.9	38.15	36.65	36.48	37.05	36.36	36.58	36.45	36.4	36.04	37.26	36.23	36.37
36.85	38.05	36.64	36.42	37.06	36.36	36.61	36.53	36.4	36.03	37.25	36.24	36.36
36.79	38.11	36.72	36.38	37.05	36.35	36.63	36.65	36.43	36.04	37.26	36.31	36.35
36.7	38.24	36.74	36.38	37.09	36.34	36.65	36.8	36.41	36.11	37.29	36.36	36.4
36.62	38.35	36.74	36.39	37.1	36.32	36.66	36.94	36.4	36.13	37.3	36.37	36.48
36.58	38.37	36.71	36.39	37.1	36.29	36.65	37.06	36.4	36.12	37.29	36.36	36.49
36.53	38.33	36.68	36.43	37.1	36.31	36.64	37.12	36.39	36.09	37.28	36.34	36.47
36.48	38.32	36.65	36.47	37.08	36.35	36.61	37.22	36.39	36.08	37.27	36.31	36.45
36.46	38.36	36.61	36.5	37.08	36.39	36.58	37.32	36.37	36.05	37.27	36.26	36.43
36.52	38.38	36.59	36.52	37.07	36.42	36.54	37.38	36.34	36.05	37.28	36.24	36.41
36.57	38.39	36.58	36.52	37.06	36.48	36.5	37.39	36.31	36.04	37.29	36.25	36.38
36.56	38.36	36.54	36.55	37.05	36.52	36.5	37.4	36.34	36.02	37.29	36.26	36.35
36.48	38.35	36.51	36.67	37.15	36.5	36.52	37.39	36.38	35.97	37.3	36.27	36.3
36.43	38.38	36.49	36.7	37.17	36.5	36.52	37.37	36.35	35.94	37.25	36.29	36.25
36.42	38.37	36.48	36.7	37.11	36.53	36.49	37.33	36.34	35.93	37.22	36.29	36.22
36.42	38.32	36.47	36.7	37.15	36.55	36.45	37.37	36.3	35.95	37.25	36.31	36.19
36.42	38.31	36.45	36.67	37.31	36.57	36.42	37.49	36.26	35.97	37.38	36.29	36.18
36.42	38.3	36.42	36.59	37.33	36.57	36.4	37.55	36.25	35.96	37.49	36.24	36.15
36.43	38.27	36.39	36.7	37.37	36.55	36.46	37.56	36.24	35.96	37.5	36.23	36.13
36.46	38.27	36.37	36.82	37.36	36.58	36.53	37.6	36.18	35.99	37.56	36.2	36.1
36.48	38.28	36.31	37.06	37.39	36.7	36.56	37.62	36.04	36.04	37.64	36.18	36.09
36.48	38.28	36.22	37.2	37.5	36.74	36.59	37.63	35.96	36.06	37.75	36.19	36.11
36.49	38.27	36.21	37.35	37.55	36.75	36.62	37.66	35.92	36.13	37.85	36.21	36.15
36.49	38.26	36.19	37.53	37.6	36.74	36.67	37.69	35.91	36.15	37.96	36.21	36.18
36.47	38.25	36.17	37.62	37.65	36.72	36.69	37.69	35.89	36.14	38.08	36.2	36.22
36.43	38.25	36.15	37.64	37.68	36.7	36.68	37.67	35.87	36.14	38.09	36.2	36.25
36.42	38.25	36.21	37.72	37.72	36.69	36.68	37.53	35.89	36.13	37.99	36.2	36.26
36.42	38.26	36.23	37.8	37.7	36.68	36.71	37.34	35.95	36.12	37.92	36.22	36.27
36.41	38.29	36.22	37.78	37.67	36.67	36.73	37.35	35.96	36.12	37.85	36.27	36.27
36.4	38.3	36.23	37.73	37.69	36.66	36.71	37.44	35.94	36.11	37.83	36.28	36.25
36.4	38.29	36.28	37.67	37.77	36.64	36.63	37.43	35.96	36.1	38.02	36.26	36.27
36.4	38.3	36.32	37.62	37.81	36.61	36.57	37.38	36.14	36.09	38.09	36.23	36.29
36.4	38.32	36.35	37.58	37.84	36.6	36.49	37.32	36.21	36.09	38.12	36.21	36.31
36.4	38.34	36.38	37.52	37.86	36.6	36.34	37.3	36.23	36.1	38.2	36.21	36.31
36.41	38.36	36.39	37.47	37.85	36.58	36.23	37.33	36.25	36.1	38.28	36.2	36.25
36.4	38.32	36.39	37.34	37.88	36.57	36.21	37.33	36.27	36.1	38.36	36.2	36.21
36.38	38.28	36.37	37.27	37.9	36.59	36.21	37.32	36.3	36.12	38.4	36.19	36.18
36.38	38.29	36.34	37.29	37.89	36.6	36.23	37.29	36.31	36.11	38.38	36.14	36.16
36.38	38.31	36.33	37.31	37.88	36.61	36.25	37.25	36.3	36.08	38.3	36.13	36.15
36.37	38.33	36.33	37.23	37.88	36.61	36.29	37.25	36.29	36.03	38.3	36.11	36.17
36.37	38.33	36.35	37.23	37.88	36.6	36.48	37.25	36.28	36.01	38.28	36.09	36.17
36.37	38.31	36.38	37.22	37.89	36.58	36.7	37.21	36.25	36.06	38.22	36.07	36.16
36.36	38.29	36.4	37.14	37.9	36.48	36.76	37.09	36.25	36.15	38.2	36.09	36.15
36.36	38.29	36.39	37.1	37.9	36.29	36.76	37	36.24	36.19	38.15	36.08	36.15
36.43	38.29	36.37	37.07	37.86	36.21	36.79	36.93	36.23	36.19	38.07	36.02	36.15
36.51	38.3	36.32	37.02	37.8	36.19	36.9	36.86	36.23	36.18	37.99	36.02	36.15
36.52	38.33	36.23	36.99	37.8	36.18	36.93	36.8	36.22	36.16	37.91	36.05	36.12
36.52	38.34	36.19	36.99	37.79	36.15	36.93	36.78	36.17	36.13	37.89	36.06	36.12
36.54	38.33	36.14	36.98	37.73	36.16	36.89	36.76	36.03	36.12	37.93	36.07	36.13
36.53	38.34	36.13	36.93	37.72	36.18	36.86	36.73	36.04	36.14	38.02	36.08	36.15
36.49	38.34	36.14	36.87	37.72	36.16	36.82	36.69	36.12	36.25	38.09	36.14	36.16
36.49	38.34	36.15	36.82	37.71	36.1	36.77	36.65	36.12	36.29	38.09	36.15	36.16
36.5	38.32	36.15	36.81	37.68	36.06	36.69	36.61	36.12	36.31	38.07	36.15	36.14
36.52	38.28	36.15	36.79	37.66	36.04	36.65	36.59	36.11	36.38	38.09	36.14	36.12
36.52	38.27	36.14	36.78	37.61	36.03	36.63	36.57	36.11	36.41	38.14	36.12	36.1
36.48	38.27	36.1	36.73	37.55	36.02	36.61	36.58	36.16	36.52	38.27	36.09	36.07
36.49	38.28	36.07	36.67	37.42	36.01	36.6	36.64	36.19	36.61	38.42	36.02	36.05
36.48	38.29	36.04	36.63	37.3	36	36.6	36.67	36.34	36.63	38.43	36	36.01
36.46	38.29	36.04	36.62	37.21	35.99	36.7	36.67	36.47	36.7	38.38	36.05	35.99
36.44	38.29	36.04	36.62	37.16	35.97	36.81	36.65	36.57	36.77	38.28	36.06	35.95
36.45	38.3	36.05	36.59	37.13	35.96	36.85	36.63	36.65	36.86	38.18	36.06	35.94
36.46	38.33	36.05	36.57	37.12	35.95	36.85	36.65	36.71	36.9	38.15	36.05	35.94
36.46	38.35	36.06	36.56	37.1	35.96	36.82	36.66	36.79	36.92	38.13	36.02	35.96
36.46	38.35	36.07	36.55	37.09	35.96	36.76	36.67	36.89	36.97	38.04	35.97	35.98
36.46	38.34	36.07	36.53	37.09	35.96	36.7	36.67	36.94	37.12	37.98	35.97	36.05
36.46	38.31	36.06	36.53	37.1	35.96	36.67	36.68	37.08	37.2	37.99	36.01	36.07
36.46	38.26	36.04	36.6	37.1	35.95	36.61	36.67	37.11	37.25	37.99	36.01	36.07
36.48	38.24	36.01	36.61	37.11	35.92	36.51	36.65	37.08	37.26	37.94	35.98	36.07
36.52	38.18	36.01	36.58	37.11	35.91	36.47	36.63	37.03	37.24	37.87	35.96	36.07
36.53	38.19	36.01	36.58	37.12	35.93	36.53	36.61	36.96	37.18	37.68	35.95	36.06
36.52	38.29	35.98	36.57	37.11	35.96	36.68	36.58	36.92	37.15	37.56	35.93	36.08
36.5	38.3	35.97	36.57	37.05	35.97	36.75	36.55	36.86	37.09	37.64	35.92	36.11
36.46	38.31	36	36.6	37.01	36.02	36.91	36.51	37.03	37.07	37.77	35.92	36.13
36.41	38.34	36.04	36.62	37.01	36.21	36.9	36.49	37.18	37.12	37.85	35.95	36.14
36.38	38.34	36.19	36.62	37.1	36.3	36.97	36.51	37.37	37.13	37.86	35.96	36.15
36.35	38.33	36.25	36.59	37.14	36.32	37.23	36.51	37.42	37.07	37.88	35.97	36.16
36.34	38.32	36.33	36.58	37.15	36.29	37.33	36.49	37.46	37.03	37.89	36.01	36.16
36.33	38.28	36.38	36.58	37.17	36.29	37.41	36.47	37.46	37.05	37.9	36.14	36.16
36.35	38.22	36.44	36.58	37.26	36.38	37.46	36.46	37.45	37.08	37.93	36.13	36.16
36.34	38.2	36.49	36.56	37.29	36.45	37.46	36.44	37.52	37.11	37.96	36	36.19
36.3	38.22	36.46	36.52	37.27	36.53	37.47	36.44	37.64	37.06	37.99	35.98	36.19
36.28	38.23	36.42	36.53	37.2	36.6	37.47	36.43	37.65	37.03	37.99	36.11	36.18
36.27	38.26	36.56	36.54	37.15	36.54	37.42	36.4	37.61	37.08	37.97	36.22	36.22
36.28	38.29	36.61	36.56	37.12	36.43	37.34	36.41	37.55	37.13	37.96	36.23	36.21
36.42	38.32	36.62	36.62	37.11	36.32	37.3	36.44	37.49	37.15	37.94	36.18	36.17
36.63	38.35	36.7	36.68	37.1	36.22	37.26	36.45	37.54	37.2	37.94	36.11	36.13
36.66	38.34	36.86	36.69	37.11	36.19	37.17	36.42	37.64	37.22	37.94	36.06	36.12
36.62	38.32	37.11	36.66	37.17	36.18	37.06	36.39	37.67	37.21	37.9	36.05	36.1
36.62	38.31	37.31	36.6	37.18	36.2	36.98	36.36	37.68	37.14	37.85	36.08	36.07
36.62	38.29	37.37	36.56	37.16	36.21	36.98	36.34	37.73	37.09	37.86	36.11	36.02
36.64	38.28	37.34	36.52	37.16	36.21	36.96	36.36	37.74	36.99	37.91	36.15	36
36.64	38.28	37.22	36.51	37.16	36.2	36.94	36.4	37.7	36.89	37.96	36.16	36.01
36.6	38.28	37.21	36.5	37.12	36.19	36.88	36.41	37.71	36.88	37.95	36.16	36.03
36.68	38.29	37.25	36.48	37.06	36.18	36.85	36.42	37.74	36.83	37.92	36.16	36.04
36.71	38.27	37.26	36.52	37.06	36.15	36.83	36.42	37.75	36.77	37.96	36.15	36.05
36.7	38.26	37.31	36.53	37.05	36.14	36.78	36.42	37.76	36.73	37.96	36.15	36.05
36.64	38.28	37.36	36.53	37.02	36.14	36.74	36.42	37.75	36.63	37.88	36.15	36.03
36.63	38.3	37.28	36.53	37.05	36.12	36.72	36.44	37.72	36.55	37.8	36.15	36.01
36.62	38.31	37.18	36.52	37.15	36.1	36.71	36.41	37.68	36.49	37.89	36.16	36
36.59	38.3	37.23	36.51	37.16	36.32	36.71	36.37	37.66	36.45	38.05	36.13	35.97
36.51	38.27	37.32	36.51	37.12	36.44	36.72	36.36	37.66	36.42	38.17	36.1	35.92
36.45	38.21	37.45	36.54	37.12	36.5	36.77	36.34	37.67	36.4	38.28	36.09	35.88
36.49	38.14	37.43	36.6	37.13	36.62	36.82	36.3	37.69	36.38	38.34	36.08	35.87
36.66	38.21	37.31	36.59	37.14	36.63	36.89	36.26	37.72	36.35	38.26	36.08	35.89
36.77	38.22	37.37	36.56	37.16	36.62	36.92	36.26	37.72	36.34	38	36.08	35.9
36.81	38.19	37.41	36.56	37.18	36.64	36.92	36.26	37.74	36.33	37.94	36.1	35.9
36.84	38.23	37.43	36.55	37.22	36.69	36.89	36.25	37.74	36.31	38.01	36.1	35.89
36.92	38.23	37.41	36.56	37.24	36.78	36.88	36.25	37.72	36.29	38	36.07	35.89
37	38.17	37.35	36.58	37.24	36.81	36.87	36.27	37.69	36.29	37.99	36.04	35.9
37.04	38.14	37.28	36.58	37.21	36.81	36.84	36.28	37.67	36.28	38.02	36	35.91
37.08	38.15	37.09	36.58	37.2	36.79	36.71	36.29	37.67	36.28	38.04	36.02	35.92
37.18	38.2	37.04	36.59	37.18	36.79	36.64	36.29	37.63	36.3	38.02	36.11	35.95
37.36	38.16	37.03	36.61	37.16	36.78	36.6	36.29	37.59	36.29	37.97	36.14	35.97
37.4	38.02	36.87	36.61	37.16	36.74	36.58	36.29	37.54	36.26	37.98	36.14	35.96
37.41	37.89	36.93	36.6	37.17	36.66	36.63	36.29	37.53	36.25	37.97	36.11	35.94
37.42	37.89	36.96	36.6	37.15	36.59	36.66	36.27	37.49	36.31	37.96	36.1	36.05
37.42	37.93	37.08	36.6	37.11	36.52	36.69	36.26	37.36	36.34	37.96	36.1	36.16
37.39	38.05	37.11	36.65	37.1	36.47	36.7	36.29	37.46	36.4	37.95	36.08	36.28
37.29	38.07	37.08	36.68	37.1	36.5	36.66	36.29	37.58	36.42	37.93	36.06	36.37
37.26	38.08	37.05	36.68	37.1	36.58	36.65	36.29	37.59	36.35	37.9	36.05	36.61
37.31	38.09	37	36.67	37.09	36.6	36.63	36.3	37.6	36.34	37.88	36.05	36.8
37.29	38.14	36.94	36.66	37.08	36.6	36.6	36.35	37.65	36.35	37.84	36.05	36.87
37.16	38.17	36.97	36.66	37.06	36.57	36.63	36.36	37.65	36.35	37.79	36.03	36.8
37.05	38.16	37.02	36.66	37.05	36.56	36.64	36.41	37.64	36.34	37.8	36.03	36.79
36.98	38.07	37.05	36.65	37.08	36.55	36.66	36.42	37.62	36.3	37.83	36.04	36.9
36.99	38.05	37.02	36.63	37.09	36.55	36.67	36.42	37.61	36.24	37.78	36.04	36.98
37.06	38.02	36.98	36.62	37.12	36.63	36.65	36.4	37.56	36.19	37.68	36.04	37.01
37.1	37.91	36.95	36.6	37.16	36.68	36.61	36.39	37.39	36.17	37.65	36.05	36.93
37.14	37.84	36.9	36.57	37.15	36.88	36.59	36.38	37.38	36.21	37.61	36.05	36.86
37.17	37.88	36.84	36.54	37.12	37.02	36.6	36.39	37.37	36.24	37.6	36.04	36.81
37.15	37.92	36.78	36.5	37.13	37.03	36.63	36.38	37.17	36.27	37.6	36.02	36.91
37.08	37.93	36.72	36.47	37.15	36.99	36.64	36.32	37.01	36.28	37.57	36.01	37.09
36.97	37.92	36.63	36.4	37.11	36.98	36.64	36.28	36.88	36.27	37.54	36.01	37.08
36.89	37.86	36.55	36.39	37.11	37.02	36.64	36.29	36.91	36.26	37.51	36.03	37.09
36.8	37.82	36.51	36.41	37.1	37.06	36.61	36.31	36.97	36.24	37.5	36.05	37.11
36.72	37.77	36.51	36.43	37.08	37.1	36.61	36.42	37.2	36.29	37.49	36.02	37.1
36.68	37.73	36.52	36.46	37.05	37.19	36.6	36.46	37.26	36.33	37.48	35.93	37.11
36.71	37.72	36.54	36.51	37.03	37.28	36.59	36.44	37.26	36.33	37.46	35.88	37.11
36.74	37.7	36.56	36.57	37.03	37.38	36.58	36.41	37.23	36.31	37.41	35.94	37.07
36.74	37.69	36.59	36.58	37.02	37.41	36.58	36.38	37.21	36.26	37.4	36.16	37.04
36.72	37.65	36.62	36.56	36.99	37.48	36.6	36.36	37.26	36.22	37.43	36.31	37.01
36.68	37.5	36.67	36.51	36.97	37.49	36.77	36.36	37.25	36.36	37.43	36.39	36.98
36.64	37.36	36.74	36.46	36.97	37.43	36.85	36.36	37.15	36.43	37.43	36.42	36.97
36.6	37.33	36.76	36.45	37	37.35	36.89	36.37	37.13	36.43	37.41	36.44	36.95
36.56	37.4	36.8	36.48	37.01	37.23	36.9	36.37	37.1	36.44	37.38	36.54	36.9
36.53	37.43	36.81	36.56	37.02	37.24	36.86	36.36	37.06	36.44	37.4	36.57	36.88
36.5	37.43	36.8	36.65	37.01	37.29	36.82	36.35	37.06	36.43	37.39	36.65	36.83
36.49	37.41	36.8	36.68	36.96	37.31	36.82	36.36	37.06	36.44	37.36	36.75	36.82
36.51	37.46	36.79	36.69	36.96	37.31	36.82	36.36	37.02	36.46	37.32	36.88	36.82
36.52	37.48	36.78	36.73	36.96	37.3	36.82	36.35	36.96	36.46	37.31	36.92	36.79
36.53	37.43	36.73	36.79	36.94	37.3	36.82	36.34	36.93	36.43	37.34	36.92	36.77
36.53	37.37	36.68	36.87	36.92	37.35	36.83	36.34	36.85	36.4	37.38	36.91	36.75
36.55	37.31	36.65	36.85	36.88	37.4	36.82	36.34	36.74	36.34	37.37	36.91	36.71
36.55	37.25	36.61	36.59	36.92	37.38	36.72	36.31	36.82	36.32	37.37	36.91	36.67
36.56	37.19	36.55	36.71	37.01	37.38	36.69	36.29	36.92	36.31	37.4	36.9	36.63
36.6	37.14	36.45	37.1	37.07	37.43	36.67	36.3	36.94	36.32	37.48	36.85	36.55
36.59	37.08	36.35	37.39	37.11	37.49	36.65	36.33	36.87	36.31	37.51	36.83	36.46
36.57	37.03	36.33	37.56	37.11	37.53	36.63	36.36	36.88	36.29	37.52	36.87	36.38
36.65	36.99	36.38	37.6	37.08	37.57	36.61	36.37	37.05	36.32	37.53	36.83	36.33
36.7	36.91	36.44	37.61	37.08	37.53	36.6	36.4	37.19	36.35	37.52	36.59	36.26
36.75	36.85	36.44	37.57	37.07	37.41	36.59	36.42	37.37	36.34	37.48	36.49	36.2
36.75	36.8	36.43	37.45	37.06	37.31	36.65	36.42	37.55	36.31	37.44	36.46	36.19
36.7	36.74	36.43	37.45	37.03	37.24	36.68	36.48	37.59	36.2	37.42	36.46	36.15
36.65	36.69	36.43	37.52	37.02	37.18	36.67	36.53	37.59	36.02	37.39	36.46	36.08
36.63	36.62	36.43	37.57	37.02	37.14	36.66	36.61	37.7	35.91	37.36	36.39	36.05
36.57	36.56	36.42	37.62	37.03	37.07	36.65	36.7	37.71	35.89	37.33	36.55	36.03
36.52	36.53	36.39	37.63	37.09	36.94	36.67	36.74	37.69	35.92	37.32	36.6	36.03
36.59	36.5	36.32	37.7	37.14	36.85	36.7	36.76	37.74	35.93	37.38	36.6	36.02
36.71	36.49	36.28	37.73	37.17	36.74	36.72	36.75	37.76	35.94	37.4	36.59	36.01
36.73	36.55	36.29	37.73	37.18	36.66	36.74	36.7	37.79	35.93	37.4	36.57	35.98
36.71	36.56	36.32	37.71	37.18	36.61	36.76	36.71	37.9	35.84	37.39	36.53	35.96
36.71	36.55	36.38	37.68	37.18	36.55	36.82	36.73	37.91	35.79	37.39	36.46	35.92
36.7	36.56	36.37	37.59	37.22	36.5	36.83	36.72	37.74	35.93	37.38	36.4	35.96
36.75	36.56	36.29	37.55	37.23	36.46	36.81	36.67	37.67	35.94	37.36	36.33	36.04
36.8	36.57	36.23	37.56	37.23	36.46	36.76	36.66	37.65	35.93	37.35	36.27	36.06
36.77	36.59	36.21	37.55	37.24	36.51	36.72	36.66	37.66	35.97	37.33	36.23	36.06
36.77	36.63	36.19	37.64	37.23	36.54	36.64	36.65	37.71	36.15	37.33	36.16	36.05
36.76	36.64	36.16	37.78	37.21	36.55	36.6	36.63	37.75	36.22	37.32	36.1	36.05
36.72	36.62	36.12	37.86	37.17	36.54	36.62	36.62	37.69	36.42	37.25	36.07	36.04
36.71	36.6	36.17	37.89	37.15	36.54	36.61	36.63	37.56	36.6	37.22	36.05	36.01
36.79	36.59	36.27	37.99	37.15	36.54	36.6	36.63	37.39	36.59	37.21	35.99	35.99
36.91	36.59	36.37	38.04	37.14	36.46	36.66	36.59	37.41	36.54	37.23	35.96	36
36.95	36.59	36.4	38.08	37.23	36.31	36.7	36.56	37.55	36.49	37.3	35.97	36
36.95	36.61	36.41	38.09	37.27	36.26	36.72	36.55	37.56	36.46	37.33	36.03	36.01
36.9	36.61	36.43	38.07	37.31	36.24	36.75	36.54	37.58	36.63	37.33	36.08	36
36.87	36.62	36.43	37.98	37.35	36.25	36.82	36.52	37.67	36.75	37.29	36.1	36
36.82	36.62	36.43	37.95	37.35	36.25	36.85	36.5	37.72	36.79	37.27	36.11	35.99
36.77	36.59	36.44	37.9	37.33	36.26	36.86	36.47	37.88	36.72	37.28	36.09	35.97
36.73	36.57	36.46	37.8	37.3	36.27	36.86	36.47	37.92	36.51	37.29	36.07	35.98
36.67	36.58	36.45	37.76	37.22	36.26	36.85	36.47	37.99	36.52	37.28	36.03	36.02
36.61	36.59	36.45	37.74	37.25	36.24	36.85	36.44	37.95	36.56	37.3	35.96	36.01
36.55	36.6	36.45	37.63	37.5	36.31	36.83	36.42	37.78	36.57	37.35	35.91	36
36.48	36.6	36.46	37.52	37.64	36.48	36.81	36.48	37.67	36.59	37.37	35.85	36
36.42	36.61	36.49	37.47	37.71	36.52	36.81	36.5	37.56	36.61	37.41	35.86	36
36.43	36.62	36.53	37.37	37.74	36.52	36.85	36.47	37.58	36.6	37.45	35.87	35.98
36.44	36.62	36.56	37.22	37.81	36.54	36.96	36.47	37.61	36.58	37.47	35.81	35.96
36.44	36.62	36.72	37.13	37.84	36.55	37.06	36.73	37.72	36.55	37.48	35.81	36
36.46	36.62	36.81	37.02	37.83	36.54	37.25	37	37.8	36.54	37.47	35.82	36.05
36.5	36.62	36.86	36.92	37.86	36.49	37.25	37.13	37.82	36.5	37.42	35.82	36.06
36.52	36.62	36.88	36.84	37.91	36.33	37.28	37.23	37.8	36.48	37.37	35.81	36.05
36.53	36.63	36.87	36.81	37.97	36.13	37.49	37.29	37.77	36.45	37.34	35.84	36.05
36.54	36.64	36.91	36.83	38.02	36.09	37.55	37.33	37.74	36.41	37.34	36.01	36.02
36.58	36.65	36.95	36.82	38.07	36.09	37.62	37.37	37.76	36.38	37.36	36.08	35.99
36.64	36.7	36.99	36.8	38.12	36.1	37.74	37.41	37.81	36.35	37.3	36.09	35.96
36.67	36.71	37.13	36.76	38.13	36.13	37.79	37.44	37.77	36.36	37.15	36.08	35.93
36.73	36.71	37.16	36.77	38.15	36.15	37.72	37.43	37.73	36.34	37.18	36.02	35.91
36.74	36.71	37.16	36.8	38.2	36.15	37.68	37.41	37.78	36.31	37.34	36	35.89
36.67	36.72	37.13	36.77	38.31	36.15	37.74	37.5	37.79	36.31	37.4	35.99	35.89
36.64	36.71	37.1	36.71	38.4	36.3	37.75	37.62	37.79	36.31	37.51	35.95	35.88
36.75	36.7	37.11	36.64	38.41	36.59	37.61	37.69	37.79	36.44	37.76	35.92	35.87
36.82	36.72	37.12	36.63	38.39	36.62	37.51	37.78	37.79	36.45	37.93	35.93	35.88
36.85	36.73	37.14	36.62	38.4	36.62	37.53	37.89	37.81	36.37	38.04	35.94	35.89
36.86	36.72	37.12	36.59	38.4	36.61	37.49	37.9	37.78	36.36	38.06	35.92	35.88
36.85	36.7	37.14	36.57	38.4	36.62	37.53	37.88	37.7	36.38	37.96	35.89	35.86
36.86	36.66	37.33	36.62	38.37	36.69	37.55	37.81	37.73	36.39	37.78	35.87	35.83
36.97	36.64	37.47	36.73	38.33	36.72	37.45	37.8	37.76	36.39	37.75	35.84	35.91
37.07	36.66	37.51	36.77	38.34	36.67	37.25	37.79	37.79	36.41	37.75	35.85	36.11
37.13	36.66	37.47	36.77	38.35	36.6	37.06	37.77	37.79	36.47	37.8	35.95	36.21
37.15	36.69	37.49	36.76	38.37	36.6	37.03	37.78	37.84	36.48	37.87	35.97	36.34
37.2	36.71	37.45	36.76	38.41	36.6	37.1	37.77	37.85	36.45	37.95	35.95	36.34
37.25	36.71	37.34	36.77	38.46	36.58	37.17	37.66	37.8	36.43	38.04	35.85	36.27
37.19	36.69	37.34	36.76	38.49	36.58	37.2	37.62	37.79	36.41	38.05	35.81	36.34
37.04	36.67	37.44	36.74	38.5	36.58	37.2	37.59	37.85	36.4	38.11	35.8	36.4
36.97	36.65	37.44	36.74	38.52	36.6	37.22	37.54	37.86	36.39	38.2	35.8	36.57
36.88	36.69	37.37	36.76	38.56	36.59	37.22	37.52	37.83	36.39	38.21	35.8	37.02
36.84	36.72	37.29	36.76	38.56	36.57	37.22	37.47	37.83	36.41	38.18	35.79	37.2
36.79	36.71	37.22	36.74	38.54	36.54	37.21	37.44	37.85	36.43	38.15	35.77	37.23
36.72	36.68	37.15	36.75	38.52	36.53	37.21	37.43	37.84	36.43	38.2	35.75	37.22
36.68	36.64	37.12	36.77	38.51	36.52	37.2	37.46	37.86	36.43	38.23	35.73	37.31
36.64	36.6	37.06	36.79	38.44	36.46	37.19	37.46	37.84	36.42	38.19	35.72	37.37
36.6	36.59	36.98	36.82	38.38	36.38	37.13	37.41	37.79	36.42	38.11	35.72	37.42
36.59	36.58	36.92	36.82	38.38	36.5	37.04	37.35	37.68	36.43	38.08	35.98	37.5
36.56	36.56	36.78	36.8	38.39	36.56	36.99	37.34	37.63	36.43	38.01	36.06	37.53
36.53	36.53	36.79	36.76	38.34	36.59	36.93	37.32	37.63	36.46	37.92	36.08	37.49
36.5	36.49	36.85	36.71	38.25	36.6	36.89	37.22	37.68	36.47	37.94	36.07	37.36
36.46	36.5	36.85	36.63	38.24	36.62	36.85	37.09	37.77	36.51	37.97	36.05	37.32
36.58	36.56	36.82	36.58	38.27	36.63	36.84	37.06	37.8	36.55	38.01	36.03	37.35
36.72	36.58	36.8	36.6	38.35	36.65	36.85	37.07	37.78	36.61	38.03	36.08	37.43
36.85	36.59	36.76	36.67	38.38	36.65	36.85	37.06	37.69	36.77	38.06	36.09	37.48
36.87	36.6	36.71	36.68	38.39	36.66	36.84	37	37.66	36.82	38.05	36.01	37.49
36.8	36.6	36.67	36.68	38.38	36.68	36.81	36.93	37.72	36.81	38.01	35.97	37.4
36.82	36.61	36.69	36.68	38.35	36.7	36.81	36.86	37.68	36.82	37.98	35.99	37.33
36.87	36.62	36.7	36.67	38.37	36.73	36.81	36.79	37.72	36.81	38.01	35.99	37.3
36.87	36.63	36.7	36.64	38.4	36.8	36.81	36.73	37.75	36.77	38.07	35.98	37.25
36.82	36.62	36.6	36.61	38.32	36.97	36.88	36.68	37.73	36.8	38.07	35.94	37.24
36.76	36.59	36.55	36.6	38.28	37.02	36.91	36.65	37.65	36.85	38.04	35.87	37.25
36.73	36.54	36.54	36.6	38.33	37.03	36.9	36.63	37.63	36.89	38	35.81	37.27
36.72	36.5	36.54	36.62	38.32	37.05	36.88	36.62	37.72	36.94	38	35.83	37.26
36.7	36.51	36.53	36.63	38.2	37.1	36.86	36.56	37.81	36.95	38.01	35.85	37.25
36.68	36.53	36.53	36.6	38.19	37.15	36.85	36.53	37.82	36.91	38.01	35.96	37.29
36.68	36.54	36.54	36.59	38.22	37.14	36.85	36.52	37.83	36.84	38.01	35.98	37.38
36.66	36.54	36.57	36.6	38.23	37.09	36.84	36.5	37.84	36.86	37.98	35.91	37.43
36.68	36.55	36.61	36.61	38.18	37.07	36.85	36.46	37.84	36.99	37.94	35.83	37.52
36.81	36.6	36.65	36.62	38.09	37.06	36.88	36.43	37.86	37.04	37.91	35.84	37.55
36.97	36.66	36.65	36.65	38.09	37.08	36.88	36.39	37.79	37.02	37.86	35.88	37.54
37.04	36.71	36.64	36.79	38.09	37.12	36.87	36.35	37.59	36.97	37.83	36.01	37.54
37.06	36.76	36.63	36.81	38.07	37.17	36.87	36.31	37.44	36.91	37.84	36.08	37.54
37.06	36.81	36.63	36.8	38.07	37.16	36.85	36.27	37.53	36.91	37.87	36.16	37.52
37.04	36.82	36.61	36.78	38.06	37.21	36.8	36.25	37.58	36.91	37.9	36.29	37.48
37.19	36.82	36.5	36.73	38.01	37.35	36.75	36.24	37.6	36.89	37.91	36.39	37.46
37.31	36.81	36.43	36.73	37.94	37.43	36.71	36.25	37.6	36.85	37.9	36.37	37.45
37.33	36.77	36.39	36.85	37.85	37.52	36.73	36.22	37.62	36.84	37.87	36.26	37.43
37.32	36.73	36.39	36.98	37.73	37.54	36.78	36.17	37.64	36.84	37.85	36.26	37.41
37.39	36.69	36.38	37.06	37.61	37.51	36.82	36.19	37.66	36.8	37.84	36.45	37.34
37.4	36.72	36.35	37.14	37.49	37.45	36.93	36.18	37.73	36.75	37.83	36.62	37.27
37.35	36.74	36.37	37.27	37.37	37.35	37.02	36.1	37.81	36.73	37.83	36.69	37.18
37.47	36.74	36.43	37.32	37.27	37.27	37.02	36.05	37.77	36.72	37.81	36.71	37.09
37.6	36.73	36.52	37.34	37.18	37.19	36.99	36.04	37.65	36.67	37.77	36.7	37.01
37.61	36.7	36.52	37.33	37.15	37.1	36.96	36.08	37.69	36.61	37.78	36.63	36.93
37.68	36.7	36.49	37.29	37.21	37	36.96	36.11	37.7	36.63	37.77	36.53	36.85
37.7	36.8	36.47	37.27	37.25	36.9	36.95	36.12	37.7	36.67	37.76	36.47	36.78
37.68	36.85	36.46	37.21	37.27	36.78	36.88	36.26	37.71	36.68	37.75	36.42	36.75
37.72	36.91	36.44	37.22	37.27	36.7	36.84	36.41	37.64	36.68	37.72	36.44	36.74
37.76	36.95	36.49	37.33	37.23	36.68	36.83	36.46	37.48	36.66	37.66	36.52	36.72
37.89	36.98	36.68	37.52	37.23	36.68	36.82	36.45	37.36	36.71	37.64	36.76	36.68
37.96	37.14	36.73	37.58	37.24	36.68	36.82	36.44	37.32	36.73	37.66	36.92	36.63
38.01	37.26	36.68	37.58	37.25	36.68	36.82	36.42	37.39	36.76	37.66	37.01	36.59
38.04	37.34	36.59	37.49	37.27	36.61	36.82	36.37	37.5	36.79	37.65	37.07	36.56
38.11	37.44	36.56	37.41	37.35	36.52	36.82	36.33	37.59	36.89	37.64	37.09	36.57
38.14	37.48	36.62	37.43	37.37	36.45	36.83	36.31	37.64	36.91	37.66	37.09	36.57
38.16	37.6	36.97	37.4	37.38	36.44	36.84	36.33	37.68	36.89	37.65	37.06	36.57
38.19	37.68	37.03	37.38	37.38	36.51	36.86	36.37	37.69	36.85	37.65	37	36.57
38.19	37.72	36.93	37.35	37.37	36.54	36.88	36.4	37.79	36.85	37.66	36.91	36.56
38.21	37.77	36.81	37.24	37.33	36.55	36.9	36.4	37.83	36.84	37.65	36.81	36.57
38.25	37.83	36.71	37.23	37.27	36.55	36.9	36.36	37.81	36.83	37.61	36.7	36.6
38.26	37.86	36.67	37.21	37.25	36.55	36.79	36.33	37.7	36.87	37.59	36.6	36.6
38.24	37.87	36.65	37.14	37.23	36.55	36.7	36.24	37.53	36.95	37.63	36.55	36.56
38.23	37.88	36.63	37.04	37.21	36.5	37	36.24	37.57	37.01	37.64	36.57	36.51
38.17	37.92	36.58	36.93	37.2	36.5	37.32	36.46	37.65	37.07	37.63	36.58	36.48
38.07	37.93	36.52	36.91	37.21	36.52	37.42	36.49	37.67	37.11	37.62	36.52	36.5
38.16	37.9	36.52	36.91	37.2	36.53	37.37	36.48	37.65	37.12	37.63	36.39	36.53
38.25	37.9	36.64	36.94	37.18	36.53	37.24	36.45	37.65	37.12	37.64	36.36	36.55
38.28	37.9	36.74	37.02	37.16	36.53	37.23	36.42	37.62	37.11	37.69	36.37	36.55
38.28	37.92	36.86	37.06	37.14	36.63	37.25	36.4	37.61	37.12	37.72	36.36	36.54
38.26	37.99	36.96	37.05	37.13	36.64	37.27	36.32	37.62	37.07	37.74	36.33	36.52
38.24	38.03	37.23	37	37.12	36.67	37.39	36.21	37.6	37.01	37.75	36.31	36.5
38.19	38.06	37.4	36.97	37.14	36.89	37.5	36.25	37.6	37.04	37.74	36.31	36.48
38.18	38.08	37.37	37.02	37.18	37.07	37.52	36.46	37.65	37.08	37.71	36.36	36.45
38.2	38.07	37.31	37.03	37.2	37.17	37.44	36.58	37.73	37.27	37.68	36.51	36.44
38.18	37.97	37.43	37.01	37.22	37.25	37.49	36.75	37.76	37.32	37.68	36.61	36.43
38.2	37.98	37.64	36.98	37.25	37.47	37.52	36.82	37.76	37.29	37.69	36.69	36.47
38.28	38.07	37.71	36.99	37.25	37.51	37.51	36.86	37.64	37.27	37.69	36.73	36.58
38.35	38.11	37.76	37.02	37.24	37.51	37.59	36.91	37.48	37.27	37.68	36.73	36.77
38.42	38.12	37.77	37.04	37.21	37.63	37.77	36.96	37.39	37.22	37.68	36.73	36.91
38.47	38.16	37.7	37.04	37.19	37.63	37.83	37.03	37.33	37.19	37.7	36.71	36.94
38.48	38.18	37.67	37.06	37.18	37.56	37.89	37.07	37.42	37.13	37.74	36.71	36.93
38.48	38.14	37.75	37.06	37.2	37.56	37.88	37.06	37.58	37.13	37.74	36.76	37.01
38.49	38.05	37.82	37.04	37.19	37.52	37.85	37.08	37.64	37.15	37.71	36.77	37.18
38.48	37.95	37.83	37.01	37.15	37.43	37.88	37.14	37.65	37.18	37.72	36.82	37.25
38.46	37.91	37.77	36.98	37.25	37.4	37.92	37.23	37.63	37.2	37.75	36.92	37.26
38.5	37.91	37.65	36.95	37.27	37.41	38.03	37.24	37.6	37.19	37.8	36.89	37.27
38.54	37.99	37.56	36.88	37.44	37.4	38.05	37.26	37.59	37.14	37.87	36.9	37.32
38.55	38.07	37.6	36.95	37.58	37.41	38.03	37.31	37.52	37.11	37.93	36.96	37.34
38.55	38.1	37.66	37.15	37.57	37.5	37.96	37.36	37.43	37.09	37.93	37.02	37.3
38.52	38.13	37.69	37.39	37.51	37.54	37.94	37.37	37.34	37.07	37.89	37.09	37.25
38.48	38.15	37.76	37.63	37.72	37.54	37.95	37.39	37.26	37.05	37.88	37.11	37.24
38.43	38.21	37.8	37.74	37.94	37.56	38.01	37.4	37.16	37.02	37.88	37.11	37.24
38.5	38.22	37.73	37.74	37.98	37.63	38.09	37.4	37.09	36.91	37.86	37.1	37.34
38.57	38.19	37.64	37.61	37.99	37.69	38.12	37.46	37.04	36.66	37.84	37.1	37.48
38.57	38.17	37.67	37.58	38.07	37.76	38.12	37.55	36.97	36.51	37.85	37.1	37.51
38.56	38.15	37.66	37.54	38.05	37.8	38.13	37.62	36.92	36.56	37.88	37.07	37.56
38.6	38.02	37.64	37.59	38.07	37.81	38.13	37.61	36.89	36.82	37.89	36.99	37.61
38.6	37.94	37.74	37.68	38.21	37.9	38.13	37.57	36.87	36.93	37.91	36.96	37.67
38.59	37.94	37.81	37.84	38.19	37.96	38.15	37.53	36.87	36.99	37.95	36.95	37.7
38.64	37.99	37.83	37.95	38.08	37.96	38.14	37.49	36.86	37.23	37.96	36.97	37.7
38.74	38.07	37.81	38.05	38.15	37.92	38.14	37.48	36.85	37.44	38.03	36.98	37.64
38.7	38.09	37.78	38.14	38.23	37.85	38.18	37.49	36.85	37.57	38.05	36.98	37.59
38.8	38.07	37.8	38.21	38.27	37.73	38.19	37.52	36.94	37.64	37.98	36.96	37.58
38.83	38.05	37.81	38.27	38.27	37.65	38.18	37.47	36.93	37.71	38.05	36.87	37.59
38.81	38.08	37.88	38.27	38.31	37.63	38.07	37.45	36.89	37.8	38.16	36.85	37.62
38.75	38.12	37.91	38.26	38.33	37.64	38	37.47	36.86	37.86	38.3	36.87	37.65
38.75	38.1	37.89	38.32	38.39	37.63	38	37.51	36.84	37.89	38.35	36.94	37.66
38.79	38.07	37.86	38.39	38.39	37.69	38.03	37.54	36.8	37.89	38.46	36.98	37.69
38.77	38.07	37.82	38.41	38.3	37.79	38.13	37.54	36.86	37.89	38.52	36.96	37.74
38.65	38.14	37.87	38.37	38.3	37.8	38.17	37.55	36.9	37.89	38.49	36.9	37.77
38.62	38.16	37.89	38.4	38.39	37.69	38.19	37.59	36.93	37.89	38.43	36.88	37.81
38.73	38.2	37.91	38.42	38.38	37.51	38.22	37.64	36.96	37.9	38.39	36.79	37.83
38.79	38.21	38.01	38.43	38.28	37.52	38.12	37.56	36.97	37.88	38.34	36.71	37.83
38.81	38.2	38.08	38.46	38.3	37.56	37.97	37.54	36.97	37.89	38.29	36.7	37.82
38.84	38.2	38.11	38.42	38.31	37.56	37.9	37.56	36.95	37.92	38.27	36.71	37.82
38.85	38.21	38.09	38.37	38.34	37.51	38.02	37.47	36.84	37.93	38.26	36.77	37.83
38.87	38.21	38.1	38.29	38.39	37.43	38.15	37.39	36.88	37.93	38.22	36.76	37.84
38.86	38.17	38.23	38.22	38.4	37.36	38.18	37.23	37.12	37.84	38.18	36.82	37.84
38.79	38.05	38.3	38.28	38.43	37.29	38.25	37.1	37.27	37.74	38.15	36.98	37.81
38.81	38.01	38.27	38.32	38.5	37.25	38.26	37.14	37.44	37.74	38.13	36.99	37.79
38.88	38.03	38.22	38.31	38.55	37.19	38.25	37.21	37.53	37.76	38.1	36.94	37.84
38.92	38.07	38.23	38.3	38.53	37.17	38.2	37.28	37.53	37.81	38.09	36.9	37.83
38.92	38.1	38.21	38.31	38.51	37.17	38.18	37.28	37.52	37.83	38.08	36.92	37.84
38.91	38.11	38.15	38.33	38.54	37.24	38.19	37.23	37.52	37.82	38.06	36.97	37.83
38.89	38.1	38.03	38.33	38.55	37.39	38.2	37.12	37.54	37.77	38.06	36.95	37.84
38.88	38.08	38.06	38.32	38.56	37.57	38.25	36.98	37.58	37.7	38.13	36.75	37.87
38.83	38.04	38.12	38.29	38.56	37.74	38.37	36.92	37.66	37.75	38.18	36.51	37.89
38.74	37.93	38.12	38.32	38.54	37.84	38.45	36.84	37.65	37.75	38.2	36.51	37.93
38.75	37.91	38.14	38.4	38.51	37.86	38.48	36.85	37.62	37.66	38.22	36.72	37.99
38.79	37.92	38.11	38.42	38.56	37.88	38.48	37.01	37.56	37.67	38.26	36.88	38.04
38.79	37.96	38.04	38.4	38.58	37.96	38.44	37.27	37.66	37.86	38.29	37	38.08
38.71	38.01	37.97	38.34	38.57	38.01	38.37	37.38	37.66	37.95	38.28	37.09	38.05
38.69	38.04	38.11	38.3	38.63	38.01	38.27	37.5	37.63	37.97	38.26	37.17	37.9
38.72	38.04	38.17	38.24	38.69	38.05	38.34	37.57	37.74	37.92	38.22	37.17	37.86
38.71	37.94	38.11	38.19	38.77	38.09	38.44	37.63	37.86	37.76	38.11	37.15	37.89
38.64	37.83	38.08	38.13	38.84	38.18	38.52	37.76	37.84	37.67	38.14	37.1	37.92
38.64	37.85	38.08	38.16	38.81	38.28	38.54	37.86	37.77	37.69	38.29	36.97	37.96
38.62	37.94	38.06	38.25	38.66	38.38	38.61	37.99	37.72	37.83	38.43	37.06	38.04
38.56	37.97	38.04	38.31	38.6	38.44	38.63	38.05	37.83	37.85	38.53	37.23	38.13
38.54	37.96	38.01	38.35	38.52	38.47	38.57	37.99	37.9	37.69	38.63	37.26	38.21
38.63	37.94	38	38.34	38.59	38.5	38.54	37.88	37.88	37.67	38.63	37.22	38.19
38.67	37.92	37.99	38.33	38.9	38.53	38.66	37.95	37.89	37.79	38.59	37.15	38.12
38.75	37.93	38.04	38.29	39	38.55	38.73	38	38.06	37.91	38.64	37.06	38.1
38.81	37.94	38.09	38.26	38.99	38.54	38.75	38.01	38.21	38.02	38.7	37.12	38
38.83	37.98	38.09	38.38	38.87	38.56	38.72	38.04	38.18	38.09	38.71	37.27	37.92
38.82	37.99	38.09	38.4	38.82	38.55	38.67	38.19	38.11	38.14	38.73	37.36	37.86
38.79	38.04	38.15	38.3	38.81	38.43	38.66	38.21	38	38.16	38.82	37.4	37.8
38.78	38.08	38.16	38.24	38.86	38.43	38.68	38.16	37.9	38.19	38.94	37.42	37.73
38.77	38.09	38.14	38.2	38.91	38.49	38.72	37.98	37.94	38.19	38.95	37.58	37.7
38.73	38.05	38.09	38.18	38.95	38.49	38.76	37.92	37.99	38.14	38.93	37.65	37.69
38.65	37.9	38.11	38.1	38.94	38.48	38.77	38.14	38.02	38.11	38.86	37.65	37.68
38.74	37.84	38.22	38.05	38.92	38.47	38.75	38.23	38.02	38.11	38.78	37.58	37.69
38.78	37.86	38.21	38.14	38.96	38.45	38.69	38.26	38	38.15	38.73	37.56	37.69
38.77	37.93	38.2	38.25	39.01	38.45	38.71	38.32	38.02	38.14	38.72	37.54	37.71
38.77	37.96	38.2	38.34	39.02	38.54	38.73	38.32	38.03	38.05	38.79	37.52	37.73
38.77	37.97	38.22	38.38	39.06	38.55	38.75	38.36	37.97	38.04	38.84	37.51	37.73
38.73	37.93	38.19	38.39	39.1	38.51	38.76	38.42	38	38.04	38.82	37.57	37.71
38.72	37.92	38.16	38.44	39.1	38.52	38.75	38.43	37.99	38.11	38.76	37.63	37.7
38.73	37.98	38.17	38.49	39.08	38.52	38.78	38.43	37.95	38.13	38.65	37.66	37.76
38.75	38	38.24	38.53	39.07	38.51	38.91	38.47	38.02	38.15	38.47	37.65	37.76
38.8	38.01	38.21	38.55	39.07	38.48	38.93	38.49	38.08	38.15	38.33	37.61	37.73
38.83	38.04	38.18	38.57	39.06	38.47	38.92	38.5	38.1	38.13	38.32	37.58	37.67
38.85	38.06	38.16	38.59	38.99	38.5	38.87	38.4	38.15	38.14	38.38	37.58	37.65
38.85	38.11	38.06	38.6	38.94	38.57	38.87	38.38	38.07	38.15	38.43	37.59	37.7
38.84	38.13	38.09	38.57	39.05	38.62	38.87	38.52	37.94	38.11	38.51	37.64	37.73
38.8	38.16	38.21	38.54	39.08	38.66	38.82	38.56	37.89	38.03	38.5	37.64	37.72
38.74	38.17	38.23	38.54	39.02	38.66	38.86	38.55	37.79	37.94	38.41	37.58	37.67
38.73	38.18	38.22	38.54	38.94	38.58	38.9	38.5	37.89	37.9	38.31	37.51	37.68
38.68	38.16	38.27	38.51	39.01	38.54	38.94	38.48	38.06	38	38.25	37.5	37.68
38.62	38.01	38.31	38.51	39.12	38.58	38.91	38.52	38.06	38.02	38.21	37.52	37.72
38.6	37.86	38.32	38.53	39.16	38.6	38.86	38.53	38.09	38.03	38.35	37.47	37.82
38.67	37.84	38.32	38.53	39.16	38.6	38.78	38.51	38.09	38.03	38.47	37.37	37.86
38.72	37.84	38.29	38.49	39.17	38.55	38.77	38.53	38.1	38	38.56	37.18	37.87
38.74	37.77	38.22	38.5	39.17	38.51	38.78	38.55	38.12	37.96	38.59	37.12	37.88
38.73	37.56	38.19	38.67	39.14	38.53	38.84	38.58	38.02	37.93	38.52	37.15	37.88
38.76	37.54	38.24	38.72	39.11	38.57	38.92	38.59	37.82	37.9	38.4	37.15	37.85
38.78	37.57	38.3	38.75	39.06	38.54	38.91	38.6	37.88	37.91	38.3	37.14	37.78
38.76	37.52	38.3	38.71	39.02	38.51	38.85	38.57	37.94	37.92	38.28	37.16	37.8
38.72	37.45	38.25	38.64	39	38.54	38.84	38.49	37.98	37.9	38.37	37.32	37.8
38.68	37.41	38.19	38.77	39	38.54	38.83	38.46	37.99	37.95	38.43	37.38	37.76
38.61	37.41	38.11	38.82	39	38.51	38.83	38.46	37.97	37.99	38.46	37.38	37.62
38.62	37.39	38.08	38.85	39.06	38.48	38.83	38.44	37.96	38	38.41	37.44	37.51
38.67	37.34	38.08	38.85	39.11	38.39	38.82	38.4	37.95	38	38.26	37.6	37.46
38.7	37.26	38.11	38.81	39.12	38.37	38.82	38.35	37.94	38	38.19	37.63	37.45
38.69	37.2	38.17	38.77	39.16	38.39	38.79	38.29	37.94	38.01	38.4	37.61	37.53
38.69	37.15	38.17	38.73	39.19	38.39	38.66	38.24	38	38.05	38.41	37.61	37.7
38.69	37.11	38.16	38.78	39.2	38.38	38.5	38.19	38.01	38.06	38.29	37.66	37.84
38.68	37.11	38.15	38.75	39.19	38.37	38.54	38.24	38.01	37.98	38.26	37.65	37.89
38.74	37.11	38.13	38.65	39.11	38.33	38.63	38.29	38.01	37.86	38.28	37.58	37.85
38.75	37.09	38.12	38.61	38.87	38.32	38.71	38.35	38.05	37.83	38.3	37.5	37.81
38.7	37.06	38.12	38.56	38.85	38.3	38.77	38.39	38.02	38	38.31	37.43	37.83
38.69	37.04	38.12	38.61	38.93	38.29	38.8	38.42	37.98	38.02	38.33	37.36	37.82
38.73	37.03	38.17	38.64	39	38.33	38.78	38.45	37.97	37.91	38.31	37.35	37.83
38.79	37.03	38.15	38.7	39.02	38.38	38.64	38.47	37.86	37.83	38.26	37.46	37.85
38.79	37.02	38.1	38.69	39.01	38.41	38.47	38.48	37.84	37.84	38.26	37.55	37.88
38.79	37.03	38.09	38.58	39.05	38.47	38.55	38.49	37.93	37.89	38.24	37.55	37.9
38.78	37.05	38.13	38.45	39.09	38.51	38.66	38.52	37.91	37.91	38.2	37.48	37.91
38.72	37.05	38.2	38.41	39.08	38.51	38.69	38.52	37.91	37.96	38.14	37.46	37.91
38.69	37.07	38.2	38.35	39.07	38.49	38.7	38.49	37.95	38.01	38.15	37.41	37.92
38.68	37.08	38.18	38.31	39.1	38.43	38.78	38.49	37.9	38.05	38.1	37.23	37.89
38.7	37.07	38.17	38.38	39.07	38.45	38.86	38.5	37.75	38.08	38.01	37.06	37.84
38.72	37.07	38.15	38.49	38.95	38.46	38.87	38.53	37.59	38.12	37.99	37	37.82
38.78	37.06	38.12	38.56	38.89	38.47	38.86	38.57	37.56	38.15	37.99	36.92	37.84
38.79	37.05	38.17	38.56	38.85	38.45	38.89	38.6	37.56	38.17	37.9	36.96	37.95
38.82	37.05	38.17	38.57	38.96	38.41	38.93	38.58	37.61	38.17	37.88	37.17	37.96
38.82	37.06	38.12	38.59	39.09	38.37	38.91	38.46	37.75	38.16	37.91	37.37	37.92
38.81	37.07	38.11	38.65	39.15	38.38	38.81	38.43	37.88	38.16	37.89	37.49	37.84
38.82	37.1	38.06	38.64	39.17	38.34	38.78	38.45	37.91	38.18	37.89	37.52	37.82
38.81	37.19	38.12	38.59	39.15	38.38	38.77	38.46	37.96	38.17	37.98	37.54	37.81
38.74	37.27	38.13	38.55	39.18	38.4	38.74	38.46	38.02	38.17	38	37.49	37.78
38.67	37.42	38.11	38.5	39.18	38.35	38.71	38.43	38.06	38.23	38	37.28	37.77
38.57	37.5	38.15	38.52	39.15	38.36	38.7	38.41	38.07	38.21	37.95	37.1	37.75
38.5	37.56	38.17	38.55	39.06	38.41	38.66	38.43	38.05	38.16	37.82	36.95	37.7
38.63	37.63	38.22	38.53	39.02	38.4	38.58	38.41	38	38.14	37.78	36.89	37.68
38.64	37.63	38.28	38.49	39.03	38.31	38.69	38.38	37.93	38.13	37.84	36.89	37.68
38.52	37.66	38.28	38.54	39.04	38.23	38.88	38.37	37.93	38.11	37.88	36.91	37.69
38.46	37.71	38.19	38.55	39.11	38.21	38.92	38.37	37.9	38.08	37.92	36.93	37.69
38.5	37.78	38.14	38.51	39.21	38.29	38.9	38.37	37.86	38.04	38.01	36.95	37.63
38.52	37.83	38.29	38.49	39.25	38.35	38.86	38.35	37.75	38.02	38.08	37	37.6
38.5	37.89	38.31	38.49	39.25	38.33	38.85	38.31	37.76	38.01	38.09	37.02	37.65
38.59	37.96	38.29	38.54	39.22	38.3	38.86	38.34	37.97	37.97	38.07	37.18	37.69
38.63	37.99	38.25	38.57	39.16	38.33	38.82	38.35	38.07	37.82	38.02	37.26	37.72
38.63	38	38.19	38.63	39.13	38.36	38.77	38.35	38	37.76	37.97	37.27	37.73
38.59	37.96	38.09	38.63	39.08	38.4	38.79	38.35	37.99	37.79	37.94	37.31	37.72
38.58	37.94	38.06	38.66	39.01	38.42	38.83	38.36	37.98	37.86	37.93	37.32	37.67
38.61	37.9	38.19	38.68	39.01	38.42	38.86	38.34	37.95	37.99	37.91	37.35	37.71
38.61	37.85	38.21	38.66	39.03	38.42	38.87	38.33	38.02	38.05	37.9	37.41	37.72
38.61	37.99	38.18	38.63	39.05	38.38	38.88	38.31	38.02	38.07	37.9	37.4	37.69
38.66	38.03	38.06	38.61	39.1	38.38	38.87	38.26	37.98	38.07	37.88	37.35	37.67
38.69	38.07	38.07	38.64	39.13	38.36	38.88	38.24	38.06	38.05	37.84	37.41	37.61
38.71	38.12	38.13	38.67	39.1	38.25	38.91	38.24	38.09	38.02	37.83	37.42	37.57
38.7	38.12	38.12	38.68	39.04	38.16	38.89	38.24	38.07	37.98	37.82	37.39	37.56
38.64	38.13	38.05	38.68	39.02	38.18	38.83	38.23	38.02	37.95	37.83	37.49	37.55
38.55	38.17	37.96	38.68	39.01	38.24	38.86	38.23	38.05	37.96	37.83	37.56	37.53
38.51	38.26	37.89	38.66	38.99	38.3	38.88	38.21	38.02	38	37.83	37.59	37.52
38.56	38.3	37.98	38.63	39.03	38.37	38.82	38.09	38	37.99	37.84	37.55	37.56
38.58	38.3	37.97	38.62	39.06	38.41	38.75	38.1	37.97	37.98	37.87	37.48	37.66
38.55	38.28	37.83	38.67	39.1	38.4	38.75	38.33	37.97	38.01	37.87	37.47	37.8
38.53	38.28	37.72	38.7	39.12	38.38	38.82	38.42	37.97	38.04	37.84	37.44	37.81
38.57	38.32	37.96	38.71	39.08	38.37	38.86	38.49	37.92	38.13	37.83	37.4	37.82
38.58	38.33	38.04	38.72	39.06	38.33	38.89	38.52	37.78	38.19	37.84	37.45	37.85
38.55	38.34	38.1	38.71	39.07	38.22	38.9	38.49	37.73	38.2	37.85	37.46	37.94
38.42	38.38	38.21	38.64	39.07	38.16	38.86	38.45	37.77	38.19	37.86	37.4	38
38.37	38.39	38.29	38.53	39.08	38.23	38.8	38.55	37.8	38.18	37.88	37.33	38
38.31	38.39	38.31	38.52	39.07	38.41	38.82	38.59	37.85	38.2	37.89	37.25	37.96
38.17	38.42	38.25	38.42	39.02	38.45	38.83	38.59	37.87	38.2	37.86	37.23	37.91
38.41	38.44	38.15	38.25	39.02	38.43	38.83	38.59	37.82	38.19	37.8	37.18	37.81
38.53	38.45	38.16	38.26	39.05	38.35	38.86	38.61	37.79	38.2	37.78	37.12	37.69
38.57	38.44	38.19	38.49	39.07	38.37	38.91	38.64	37.78	38.2	37.77	37.13	37.65
38.59	38.42	38.24	38.54	39.11	38.4	38.9	38.63	37.85	38.2	37.78	37.15	37.64
38.61	38.41	38.26	38.53	39.1	38.42	38.83	38.56	37.88	38.2	37.77	37.19	37.82
38.6	38.41	38.25	38.55	39.07	38.39	38.82	38.5	37.87	38.16	37.73	37.37	37.84
38.53	38.41	38.23	38.55	39.14	38.36	38.8	38.52	37.79	38.15	37.73	37.46	37.84
38.51	38.42	38.24	38.59	39.17	38.4	38.83	38.55	37.9	38.14	37.7	37.44	37.92
38.59	38.4	38.3	38.64	39.16	38.43	38.88	38.54	38.13	38.07	37.66	37.24	37.93
38.61	38.33	38.3	38.64	39.11	38.44	38.88	38.48	38.16	38.06	37.65	37.03	37.9
38.59	38.24	38.23	38.62	39.09	38.45	38.88	38.42	38.07	38	37.69	37	37.89
38.51	38.27	38.23	38.6	39.12	38.46	38.86	38.41	37.93	37.87	37.7	37.08	37.89
38.43	38.32	38.27	38.53	39.13	38.47	38.79	38.42	37.87	37.8	37.68	37.24	37.94
38.46	38.39	38.33	38.37	39.1	38.46	38.79	38.44	37.91	37.73	37.63	37.33	38
38.47	38.46	38.34	38.4	39.06	38.45	38.8	38.45	37.96	37.72	37.61	37.34	38.04
38.53	38.48	38.34	38.53	39.01	38.38	38.81	38.46	37.94	37.8	37.64	37.32	38.17
38.6	38.46	38.34	38.53	38.97	38.31	38.85	38.47	37.92	37.89	37.64	37.23	38.22
38.63	38.37	38.31	38.54	38.96	38.34	38.84	38.48	37.89	37.93	37.65	37.13	38.19
38.64	38.39	38.22	38.56	38.92	38.41	38.8	38.51	37.79	37.97	37.7	37.12	38.07
38.62	38.45	38.11	38.47	38.94	38.41	38.86	38.51	37.84	37.98	37.73	37.13	38.01
38.67	38.47	37.91	38.42	39.01	38.39	38.91	38.45	37.9	37.97	37.74	37.12	38.03
38.71	38.49	37.97	38.49	39.08	38.35	38.97	38.5	37.95	38.03	37.74	36.98	38.04
38.68	38.51	38.06	38.49	39.12	38.3	38.97	38.58	37.97	38.05	37.69	36.78	38.05
38.67	38.52	38.14	38.41	39.11	38.28	38.94	38.58	37.95	38.05	37.66	36.64	38.06
38.66	38.53	38.18	38.37	39.1	38.33	38.96	38.59	38.02	38.05	37.66	36.51	38.04
38.58	38.49	38.21	38.35	39.07	38.32	38.96	38.59	38.16	38.05	37.65	36.62	38
38.49	38.42	38.29	38.34	39.05	38.29	38.95	38.59	38.2	38.02	37.64	36.7	37.95
38.3	38.34	38.36	38.29	39.1	38.23	38.93	38.6	38.06	38.03	37.62	36.8	37.95
38.16	38.29	38.43	38.35	39.12	38.36	38.89	38.61	38.01	38.05	37.62	36.9	37.98
38.03	38.3	38.51	38.43	39.1	38.39	38.89	38.63	38.06	38.07	37.62	37.09	37.98
37.94	38.36	38.54	38.44	39.06	38.36	38.93	38.63	38.07	38.07	37.64	37.28	38.02
37.8	38.37	38.52	38.42	39.07	38.31	38.93	38.57	38.04	38.04	37.65	37.37	38.06
37.64	38.39	38.4	38.47	39.07	38.29	38.85	38.52	37.92	38.04	37.68	37.43	38.09
37.59	38.42	38.38	38.46	38.97	38.29	38.85	38.55	37.81	38.03	37.69	37.46	38.07
37.6	38.44	38.39	38.4	38.94	38.32	38.84	38.55	37.79	38.02	37.7	37.43	38.01
37.58	38.43	38.47	38.46	38.98	38.34	38.79	38.51	37.81	38.05	37.73	37.41	38.01
37.63	38.44	38.5	38.57	38.97	38.38	38.72	38.48	37.82	38.06	37.77	37.36	38.07
37.89	38.45	38.5	38.6	38.94	38.42	38.74	38.47	37.86	38.06	37.78	37.29	38.14
37.95	38.47	38.51	38.61	39.07	38.4	38.8	38.46	37.92	38.04	37.79	37.31	38.19
38.03	38.46	38.53	38.55	39.08	38.27	38.86	38.49	37.91	37.98	37.82	37.21	38.26
38.08	38.45	38.55	38.59	39.06	38.21	38.83	38.54	37.91	37.92	37.87	36.88	38.27
38.11	38.46	38.57	38.58	39.04	38.14	38.78	38.56	37.9	37.93	37.88	36.74	38.27
38.07	38.45	38.6	38.49	39.03	38.03	38.78	38.6	37.86	37.95	37.82	36.74	38.25
37.91	38.43	38.6	38.48	39.04	37.97	38.78	38.61	37.73	37.97	37.58	36.94	38.17
37.86	38.44	38.56	38.56	39.04	38.05	38.8	38.52	37.76	38.02	37.45	37.28	38.08
37.83	38.44	38.51	38.59	39.09	38.17	38.81	38.47	37.95	38.06	37.47	37.36	38.05
37.78	38.39	38.5	38.56	39.13	38.14	38.83	38.4	37.91	38.08	37.57	37.33	38.05
37.76	38.31	38.48	38.55	39.14	37.91	38.86	38.38	37.77	38.07	37.74	37.41	38.05
37.69	38.32	38.42	38.49	39.08	38.06	38.87	38.38	37.78	38.06	37.81	37.48	38.05
37.68	38.37	38.31	38.36	39.05	38.16	38.9	38.38	37.81	38.05	37.87	37.47	38.03
37.71	38.41	38.27	38.29	39.03	38.28	38.94	38.4	37.81	37.95	37.85	37.5	38.05
37.76	38.43	38.24	38.3	39.02	38.34	38.91	38.41	37.8	37.79	37.8	37.54	38.04
37.96	38.46	38.18	38.26	39.04	38.38	38.82	38.42	37.87	37.72	37.8	37.51	37.96
38.09	38.47	38.22	38.17	39.05	38.41	38.75	38.46	37.94	37.67	37.8	37.48	38
38.19	38.47	38.33	38.09	38.99	38.39	38.79	38.48	37.94	37.62	37.86	37.43	38.07
38.21	38.47	38.43	38.29	38.97	38.37	38.82	38.52	37.87	37.67	37.9	37.35	38.04
38.14	38.44	38.41	38.44	39	38.35	38.82	38.53	37.8	37.65	37.93	37.32	37.91
37.99	38.43	38.34	38.44	39.1	38.26	38.81	38.53	37.81	37.56	37.93	37.3	37.89
37.98	38.42	38.42	38.39	39.13	38.32	38.83	38.53	37.83	37.61	37.93	37.29	37.95
38.03	38.41	38.42	38.43	39.05	38.4	38.85	38.46	37.82	37.77	37.91	37.3	37.99
38.02	38.37	38.39	38.53	38.97	38.41	38.84	38.42	37.83	37.84	37.92	37.33	37.98
37.99	38.25	38.35	38.65	38.94	38.43	38.83	38.41	37.89	37.84	37.94	37.3	37.89
37.97	38.16	38.31	38.67	38.97	38.47	38.81	38.25	37.9	37.74	37.96	37.23	37.81
38.01	38.15	38.24	38.61	38.98	38.5	38.76	38.31	37.86	37.83	37.97	37.16	37.83
38.26	38.29	38.11	38.4	39.01	38.48	38.75	38.35	37.92	37.9	37.96	37.15	37.84
38.37	38.31	38.19	38.4	39.06	38.41	38.72	38.33	37.97	37.94	37.96	37.25	37.8
38.48	38.33	38.25	38.53	39.09	38.38	38.6	38.3	38.01	37.98	37.94	37.36	37.8
38.5	38.35	38.26	38.54	39.09	38.35	38.62	38.29	37.98	37.95	37.92	37.37	37.78
38.45	38.36	38.36	38.46	39.08	38.36	38.64	38.24	37.81	37.87	37.86	37.26	37.73
38.45	38.37	38.45	38.28	39.05	38.45	38.65	38.04	37.72	37.9	37.68	37.13	37.8
38.49	38.37	38.51	38.27	38.99	38.46	38.62	37.83	37.81	37.93	37.6	37.12	37.94
38.54	38.4	38.53	38.48	38.97	38.38	38.59	37.69	37.87	37.89	37.55	37.09	37.97
38.57	38.42	38.44	38.56	38.99	38.3	38.72	37.72	37.88	37.91	37.77	37.16	38
38.56	38.45	38.31	38.61	38.97	38.22	38.76	37.75	37.97	37.93	37.93	37.34	38.01
38.51	38.46	38.36	38.61	38.92	38.18	38.8	37.81	38.03	37.9	37.95	37.46	38.02
38.47	38.45	38.46	38.6	38.93	38.3	38.78	37.87	38.06	37.85	37.8	37.47	38.01
38.49	38.44	38.45	38.61	38.96	38.33	38.76	37.89	37.98	37.87	37.83	37.42	37.99
38.53	38.35	38.38	38.61	38.97	38.33	38.75	37.9	37.95	37.88	37.97	37.29	37.94
38.59	38.32	38.3	38.58	38.96	38.33	38.79	38.01	38.06	37.88	38.11	37.22	37.94
38.62	38.32	38.16	38.64	38.97	38.33	38.84	38.1	38.05	37.91	38.33	37.2	37.88
38.63	38.32	38.08	38.71	38.93	38.25	38.85	38.2	38.05	37.96	38.34	37.2	37.69
38.58	38.3	38.15	38.72	38.93	38.17	38.85	38.28	38.05	38.03	38.24	37.22	37.64
38.53	38.26	38.18	38.76	38.95	38.26	38.84	38.34	38.02	38.05	38.19	37.23	37.65
38.55	38.28	38.23	38.78	38.92	38.36	38.83	38.41	38.06	38	38.18	37.22	37.63
38.56	38.34	38.24	38.71	38.87	38.42	38.84	38.44	38.08	38	38.16	37.21	37.62
38.54	38.35	38.22	38.49	38.87	38.39	38.9	38.44	38.05	38.04	38.13	37.25	37.61
38.57	38.35	38.22	38.5	38.94	38.32	38.95	38.4	38.03	38.02	38.11	37.25	37.58
38.58	38.34	38.21	38.62	38.93	38.38	38.95	38.41	38	38	38.15	37.22	37.58
38.59	38.29	38.25	38.6	38.88	38.42	38.88	38.51	37.95	38.01	38.14	37.2	37.59
38.62	38.25	38.29	38.49	38.88	38.45	38.76	38.5	37.91	38.03	38.11	37.2	37.58
38.63	38.16	38.24	38.45	38.88	38.45	38.77	38.46	37.92	38.06	38.04	37.18	37.57
38.61	38.15	38.19	38.46	38.9	38.42	38.89	38.52	37.94	38.06	37.93	37.13	37.52
38.58	38.24	38.18	38.57	38.95	38.31	38.93	38.53	37.94	38.01	37.91	37.11	37.49
38.7	38.29	38.39	38.58	38.97	38.27	38.93	38.51	38.14	37.89	37.97	37.11	37.46
38.75	38.29	38.41	38.56	38.93	38.33	38.9	38.47	38.09	37.76	37.92	37.19	37.43
38.74	38.26	38.34	38.63	38.89	38.3	38.87	38.49	38	37.73	37.74	37.21	37.41
38.75	38.27	38.41	38.71	38.87	38.17	38.87	38.49	38	37.75	37.66	37.22	37.4
38.78	38.29	38.49	38.68	38.86	38.12	38.93	38.45	38.01	37.78	37.64	37.19	37.35
38.75	38.3	38.48	38.58	38.85	38.22	38.9	38.45	38	37.79	37.6	37.04	37.27
38.71	38.29	38.36	38.54	38.92	38.27	38.83	38.47	37.89	37.8	37.57	36.85	37.24
38.72	38.25	38.21	38.52	38.96	38.34	38.79	38.5	37.84	37.76	37.55	36.8	37.25
38.75	38.24	38.14	38.54	38.98	38.41	38.79	38.51	37.87	37.72	37.51	36.84	37.28
38.76	38.25	38.24	38.55	38.98	38.44	38.79	38.54	37.92	37.73	37.46	37.11	37.31
38.7	38.24	38.31	38.53	38.94	38.47	38.8	38.58	37.92	37.75	37.41	37.23	37.3
38.68	38.24	38.34	38.58	38.87	38.5	38.91	38.59	37.95	37.87	37.37	37.3	37.3
38.69	38.24	38.34	38.59	38.69	38.53	38.95	38.57	37.95	37.93	37.33	37.44	37.3
38.61	38.23	38.27	38.52	38.66	38.51	39.03	38.51	37.93	37.97	37.31	37.43	37.28
38.46	38.26	38.21	38.48	38.78	38.37	39.11	38.42	37.91	37.98	37.3	37.24	37.28
38.4	38.29	38.24	38.52	38.84	38.27	39.11	38.3	37.87	37.95	37.29	37.14	37.27
38.36	38.29	38.21	38.5	38.92	38.22	39.04	38.28	37.84	37.96	37.24	37.2	37.25
38.38	38.28	38.15	38.37	38.94	38.2	38.98	38.36	37.74	37.93	37.21	37.42	37.24
38.5	38.27	38.23	38.38	38.94	38.22	38.93	38.41	37.68	37.64	37.18	37.54	37.23
38.61	38.17	38.33	38.43	38.9	38.25	38.91	38.43	37.73	37.54	37.19	37.61	37.23
38.63	38.13	38.34	38.51	38.92	38.25	38.85	38.44	37.85	37.69	37.27	37.54	37.24
38.63	38.17	38.31	38.55	39	38.3	38.79	38.46	38.13	37.65	37.27	37.28	37.25
38.65	38.25	38.16	38.58	39.02	38.36	38.75	38.45	38.19	37.63	37.23	37.07	37.26
38.67	38.28	38.08	38.53	39.02	38.38	38.79	38.38	38.09	37.73	37.2	37.1	37.28
38.7	38.31	38.11	38.47	38.97	38.34	38.81	38.41	37.94	37.69	37.19	37.21	37.32
38.68	38.34	38.07	38.5	38.93	38.29	38.87	38.42	37.84	37.55	37.18	37.35	37.32
38.58	38.33	38.04	38.56	38.9	38.21	38.91	38.46	37.84	37.52	37.17	37.65	37.29
38.6	38.29	37.99	38.55	38.89	38.17	38.9	38.49	37.96	37.55	37.16	37.7	37.29
38.61	38.26	37.79	38.57	38.97	38.2	38.89	38.49	37.92	37.59	37.14	37.69	37.3
38.6	38.27	37.86	38.62	38.98	38.18	38.86	38.48	37.85	37.71	37.1	37.68	37.29
38.69	38.32	38.02	38.58	38.94	38.11	38.81	38.51	37.85	37.78	37.06	37.72	37.3
38.71	38.36	38.14	38.51	38.9	38.07	38.85	38.48	37.8	37.85	37.05	37.73	37.29
38.73	38.41	38.21	38.46	38.91	38.02	38.88	38.34	37.73	37.86	37.05	37.66	37.36
38.73	38.42	38.21	38.49	38.99	37.95	38.94	38.35	37.69	37.79	37.06	37.6	37.55
38.58	38.44	38.17	38.62	38.99	37.89	38.99	38.41	37.75	37.81	37.12	37.52	37.77
38.54	38.45	38.15	38.63	38.98	37.95	39.04	38.43	37.88	37.87	37.15	37.45	37.63
38.62	38.44	38.19	38.57	39	37.94	39.07	38.4	37.91	37.9	37.14	37.44	37.22
38.65	38.42	38.19	38.41	39.09	37.95	39.1	38.34	37.97	37.93	37.11	37.42	37.16
38.65	38.36	38.14	38.38	39.11	38.02	39.11	38.34	38.03	37.95	37.08	37.37	37.11
38.61	38.31	38.22	38.4	39.05	38.13	39.1	38.36	38.01	37.96	37.06	37.33	37.17
38.57	38.34	38.25	38.46	39	38.19	39.08	38.36	37.95	37.96	37.08	37.33	37.25
38.53	38.43	38.2	38.49	38.96	38.25	39.03	38.35	37.96	37.94	37.1	37.23	37.35
38.54	38.46	38.2	38.53	38.97	38.31	38.94	38.35	37.96	37.88	37.09	37.26	37.43
38.58	38.44	38.26	38.53	39.05	38.39	38.91	38.38	37.9	37.87	37.06	37.4	37.58
38.6	38.41	38.31	38.47	39.08	38.41	38.89	38.39	37.81	37.85	37.09	37.45	37.74
38.59	38.39	38.28	38.42	39.03	38.4	38.92	38.42	37.92	37.83	37.15	37.44	37.82
38.49	38.34	38.21	38.48	39	38.42	38.96	38.45	38.08	37.85	37.19	37.35	37.83
38.36	38.27	38.14	38.56	39	38.41	38.96	38.48	38.05	37.84	37.18	37.34	37.79
38.29	38.3	38.08	38.64	39.01	38.32	38.96	38.52	37.89	37.75	37.16	37.33	37.68
38.35	38.34	38.09	38.61	38.97	38.31	38.97	38.56	37.88	37.53	37.14	37.29	37.62
38.59	38.38	38.22	38.51	38.93	38.31	38.97	38.57	37.89	37.31	37.25	37.27	37.57
38.69	38.42	38.39	38.42	38.99	38.37	38.96	38.58	37.88	37.29	37.36	37.2	37.5
38.71	38.49	38.42	38.61	39.01	38.43	39	38.58	37.85	37.25	37.44	37.08	37.52
38.65	38.5	38.45	38.65	38.9	38.49	39.04	38.59	37.85	37.25	37.45	37.04	37.54
38.55	38.46	38.43	38.64	38.87	38.51	39.03	38.61	37.89	37.28	37.46	37.2	37.51
38.5	38.29	38.32	38.66	38.82	38.55	39	38.63	38.03	37.26	37.47	37.3	37.44
38.58	38.24	38.31	38.72	38.72	38.56	39	38.58	38.02	37.24	37.49	37.41	37.38
38.65	38.22	38.41	38.72	38.76	38.54	39.01	38.33	37.95	37.26	37.52	37.43	37.31
38.7	38.24	38.4	38.7	38.79	38.39	39.05	38.29	37.94	37.27	37.54	37.41	37.34
38.72	38.27	38.37	38.62	38.89	38.34	39.08	38.38	37.93	37.27	37.55	37.31	37.35
38.71	38.32	38.38	38.67	38.99	38.39	39.08	38.39	37.93	37.23	37.55	37.35	37.43
38.66	38.36	38.36	38.76	39	38.42	39.04	38.36	37.93	37.18	37.57	37.5	37.48
38.59	38.41	38.38	38.75	38.87	38.44	39.01	38.33	37.89	37.16	37.56	37.5	37.53
38.58	38.46	38.36	38.73	38.75	38.45	39.01	38.32	37.86	37.12	37.53	37.47	37.51
38.57	38.49	38.34	38.71	38.86	38.43	39	38.28	37.85	37.07	37.5	37.45	37.4
38.56	38.47	38.38	38.7	38.97	38.45	39	38.21	37.78	37.03	37.51	37.4	37.61
38.6	38.44	38.39	38.62	38.98	38.45	39.02	38.23	37.79	36.99	37.53	37.35	37.76
38.62	38.4	38.45	38.51	38.99	38.44	39.05	38.24	37.8	36.96	37.54	37.37	37.76
38.65	38.34	38.49	38.57	39.03	38.42	39.05	38.23	37.79	36.95	37.53	37.4	37.66
38.69	38.39	38.41	38.58	39.05	38.29	39.03	38.25	37.79	36.92	37.49	37.45	37.73
38.7	38.39	38.32	38.58	39.13	38.3	38.95	38.26	37.84	36.82	37.36	37.45	37.78
38.68	38.39	38.1	38.58	39.15	38.26	38.86	38.24	37.85	36.64	37.35	37.37	37.75
38.63	38.35	38.01	38.63	39.11	38.22	38.74	38.17	37.82	36.59	37.37	37.32	37.77
38.61	38.27	38.03	38.62	39.14	38.4	38.69	38.17	37.77	36.59	37.45	37.51	37.78
38.64	38.21	38.03	38.56	39.14	38.5	38.63	38.25	37.78	36.55	37.61	37.61	37.92
38.69	38.24	38.27	38.56	39.13	38.51	38.68	38.32	37.78	36.58	37.75	37.62	37.97
38.69	38.31	38.31	38.55	39.12	38.46	38.78	38.36	37.71	36.62	37.8	37.56	37.96
38.72	38.32	38.28	38.53	39.07	38.43	38.85	38.36	37.57	36.53	37.89	37.49	37.9
38.75	38.3	38.25	38.54	38.99	38.45	38.88	38.39	37.58	36.36	38.03	37.44	37.88
38.72	38.31	38.21	38.5	39	38.49	38.9	38.45	37.64	36.35	38.23	37.38	37.88
38.66	38.36	38.18	38.33	38.99	38.49	38.92	38.52	37.67	36.59	38.38	37.22	37.86
38.6	38.39	38.17	38.26	38.94	38.48	38.98	38.54	37.73	36.86	38.48	37.09	37.8
38.52	38.4	38.12	38.28	38.95	38.49	38.98	38.56	37.79	37.09	38.54	37.04	37.79
38.53	38.38	38.09	38.24	38.94	38.48	38.96	38.57	37.84	37.24	38.59	37.02	37.76
38.61	38.34	38.04	38.28	38.95	38.48	38.95	38.57	37.86	37.3	38.66	37.05	37.68
38.62	38.3	38.12	38.23	38.98	38.49	38.97	38.53	37.79	37.41	38.73	37.32	37.63
38.61	38.27	38.17	38.01	39.03	38.51	39.01	38.53	37.66	37.38	38.74	37.4	37.6
38.64	38.26	38.16	37.97	39.08	38.51	39.03	38.53	37.63	37.32	38.69	37.37	37.75
38.65	38.23	38.22	38.04	39.09	38.53	39	38.43	37.63	37.3	38.62	37.43	37.87
38.59	38.16	38.22	38.1	39.05	38.56	38.99	38.42	37.6	37.38	38.71	37.53	37.87
38.61	38.02	38.08	38.25	39.03	38.56	38.98	38.42	37.59	37.6	38.9	37.58	37.87
38.67	38.02	38.03	38.52	39.03	38.52	38.92	38.39	37.56	37.75	38.96	37.57	37.9
38.7	38.16	37.79	38.55	38.91	38.51	38.89	38.35	37.47	37.78	38.93	37.47	37.91
38.7	38.23	37.78	38.54	38.87	38.51	38.95	38.35	37.46	37.8	38.82	37.39	37.89
38.71	38.3	37.86	38.54	38.89	38.48	38.97	38.36	37.48	37.81	38.67	37.33	37.84
38.72	38.32	37.92	38.52	38.94	38.5	38.95	38.34	37.48	37.84	38.55	37.33	37.83
38.68	38.35	38.05	38.46	38.96	38.5	38.93	38.3	37.46	37.87	38.54	37.31	37.77
38.63	38.38	38.05	38.43	38.97	38.5	38.93	38.37	37.4	37.87	38.57	37.29	37.77
38.63	38.39	37.93	38.56	38.95	38.57	38.93	38.39	37.36	37.85	38.59	37.38	37.79
38.6	38.36	37.97	38.59	38.87	38.57	38.91	38.41	37.31	37.82	38.66	37.37	37.84
38.56	38.25	38.09	38.56	38.75	38.54	38.85	38.43	37.22	37.82	38.71	37.2	37.88
38.57	38.21	38.1	38.67	38.7	38.52	38.84	38.39	37.21	37.93	38.6	36.97	37.89
38.52	38.28	38.05	38.67	38.73	38.48	38.86	38.36	37.22	37.99	38.45	37.01	37.85
38.36	38.34	37.93	38.54	38.88	38.43	38.86	38.39	37.17	38	38.39	37.11	37.79
38.34	38.39	38.06	38.47	38.93	38.36	38.88	38.44	37.17	38.01	38.33	37.15	37.77
38.6	38.39	38.24	38.51	38.96	38.39	38.86	38.47	37.17	38.01	38.27	37.32	37.76
38.65	38.36	38.18	38.52	38.99	38.44	38.84	38.49	37.14	37.99	38.3	37.39	37.81
38.64	38.32	38.07	38.53	38.98	38.46	38.85	38.52	37.12	37.93	38.31	37.38	37.81
38.69	38.3	38.06	38.56	38.97	38.49	38.88	38.55	37.13	37.87	38.29	37.35	37.74
38.71	38.29	38.23	38.61	39	38.59	38.9	38.54	37.14	38	38.23	37.39	37.58
38.7	38.3	38.27	38.6	38.99	38.63	38.91	38.5	37.16	38.05	38.13	37.46	37.55
38.63	38.32	38.17	38.52	38.94	38.68	38.92	38.48	37.17	38.07	38.08	37.43	37.87
38.6	38.32	38.12	38.46	38.89	38.7	38.89	38.44	37.17	38.09	38.25	37.37	37.99
38.59	38.31	38.1	38.39	38.85	38.72	38.72	38.45	37.17	38.1	38.4	37.36	37.92
38.6	38.28	38.21	38.3	38.89	38.73	38.65	38.45	37.23	38.07	38.45	37.4	37.81
38.58	38.3	38.25	38.43	38.95	38.67	38.79	38.36	37.26	38.01	38.4	37.39	37.81
38.54	38.37	38.14	38.48	39.02	38.59	38.86	38.32	37.25	37.92	38.25	37.29	37.77
38.45	38.4	38.12	38.51	39	38.57	38.9	38.3	37.16	37.65	38.19	37.34	37.68
38.39	38.42	38.16	38.55	38.93	38.58	38.91	38.3	37.12	37.49	38.2	37.46	37.73
38.63	38.41	38.32	38.45	38.95	38.6	38.93	38.29	37.1	37.6	38.36	37.52	37.8
38.8	38.39	38.39	38.19	39	38.61	38.92	38.25	37.1	37.78	38.5	37.49	37.82
38.86	38.38	38.34	38.01	39.04	38.59	38.94	38.25	37.13	37.91	38.59	37.36	37.81
38.87	38.37	38.27	38.04	39.05	38.61	38.94	38.3	37.15	37.97	38.58	37.25	37.83
38.82	38.35	38.37	38.18	38.95	38.57	38.86	38.36	37.17	38.02	38.45	37.24	37.85
38.77	38.37	38.38	38.25	38.9	38.46	38.75	38.44	37.2	38.04	38.33	37.14	37.86
38.67	38.4	38.34	38.33	38.88	38.48	38.72	38.49	37.22	37.99	38.3	36.97	37.87
38.64	38.39	38.23	38.35	38.86	38.52	38.71	38.57	37.24	37.91	38.38	36.81	37.87
38.58	38.37	38.14	38.34	38.88	38.54	38.73	38.63	37.28	37.76	38.4	36.76	37.86
38.52	38.41	38.21	38.47	38.87	38.54	38.77	38.66	37.31	37.81	38.49	36.97	37.83
38.49	38.4	38.32	38.51	38.81	38.51	38.85	38.68	37.31	37.89	38.51	37.12	37.84
38.59	38.3	38.33	38.51	38.86	38.51	38.88	38.68	37.32	37.97	38.51	37.15	37.96
38.68	38.11	38.21	38.5	38.88	38.53	38.89	38.6	37.31	37.95	38.46	37.19	38
38.69	38.06	38.06	38.53	38.96	38.53	38.83	38.51	37.2	37.78	38.34	37.2	37.96
38.69	38.13	38.03	38.6	39.02	38.53	38.78	38.54	37.06	37.61	38.31	37.18	37.95
38.59	38.16	38.17	38.54	39.01	38.53	38.97	38.58	37.06	37.55	38.31	37.19	37.95
38.36	38.22	38.36	38.31	39.04	38.49	39.01	38.57	37.08	37.84	38.3	37.19	37.93
38.48	38.24	38.42	38.31	39.05	38.39	38.98	38.56	37.09	37.94	38.33	37.21	37.85
38.58	38.25	38.42	38.46	39.04	38.25	38.9	38.55	37.09	37.96	38.36	37.25	37.94
38.61	38.25	38.32	38.5	39.01	38.29	38.82	38.52	37.06	37.97	38.31	37.31	38.04
38.64	38.26	38.21	38.59	39.01	38.47	38.75	38.46	37.06	37.94	38.25	37.35	38.07
38.63	38.28	38.1	38.62	39.04	38.49	38.78	38.47	37.06	37.91	38.3	37.33	38.04
38.62	38.3	38.18	38.56	39.02	38.48	38.82	38.49	37.07	37.91	38.38	37.28	38
38.6	38.3	38.28	38.49	38.98	38.54	38.84	38.5	37.06	37.95	38.45	37.28	37.97
38.5	38.29	38.3	38.47	38.96	38.57	38.83	38.51	37.11	37.96	38.52	37.3	37.93
38.41	38.27	38.25	38.36	38.94	38.57	38.83	38.48	37.25	37.96	38.53	37.31	37.95
38.38	38.3	38.16	38.37	38.95	38.6	38.82	38.36	37.3	38	38.39	37.31	37.93
38.26	38.33	38.3	38.49	38.93	38.62	38.78	38.4	37.31	38.04	38.19	37.32	37.79
38.17	38.34	38.31	38.52	38.87	38.62	38.76	38.51	37.28	38.05	38.06	37.25	37.72
38.34	38.32	38.25	38.55	38.89	38.61	38.75	38.57	37.3	38.06	38	37.03	37.84
38.48	38.3	38.23	38.51	38.94	38.54	38.74	38.6	37.44	38.07	37.96	36.96	37.86
38.53	38.25	38.36	38.39	38.93	38.46	38.79	38.58	37.59	38.06	38.13	37.08	37.86
38.55	38.23	38.38	38.1	38.84	38.49	38.9	38.47	37.67	37.92	38.19	37.21	37.91
38.58	38.23	38.34	38.14	38.82	38.52	38.92	38.38	37.64	37.93	38.18	37.35	37.92
38.62	38.21	38.26	38.39	38.86	38.55	38.98	38.46	37.46	38.02	38.18	37.41	37.92
38.62	38.16	38.23	38.47	38.97	38.59	39.02	38.55	37.39	38.06	38.16	37.43	37.97
38.6	38.13	38.3	38.51	39.01	38.61	39.02	38.6	37.39	38.08	38.16	37.46	37.95
38.59	38.16	38.3	38.51	39.07	38.63	38.97	38.61	37.53	38.08	38.17	37.44	37.85
38.6	38.23	38.21	38.61	39.1	38.61	38.91	38.61	37.55	38.06	38.19	37.34	37.66
38.63	38.29	38.06	38.66	39.12	38.54	38.87	38.59	37.52	38.04	38.24	37.41	37.56
38.63	38.31	38	38.69	39.12	38.47	38.84	38.56	37.59	38.01	38.25	37.42	37.61
38.63	38.35	38.14	38.7	39.07	38.53	38.84	38.54	37.7	37.95	38.18	37.33	37.65
38.62	38.39	38.16	38.7	38.96	38.55	38.87	38.48	37.72	37.95	38.12	37.31	37.65
38.58	38.41	38.17	38.7	38.86	38.56	38.9	38.52	37.58	37.95	38.16	37.33	37.73
38.57	38.42	38.38	38.67	38.87	38.57	38.92	38.53	37.46	37.93	38.24	37.35	37.82
38.63	38.43	38.44	38.68	38.95	38.57	38.89	38.48	37.64	37.93	38.26	37.32	37.7
38.66	38.42	38.45	38.69	38.96	38.58	38.81	38.43	37.76	38.01	38.32	37.3	37.48
38.66	38.36	38.54	38.69	39	38.62	38.77	38.44	37.77	38.11	38.37	37.29	37.55
38.67	38.23	38.55	38.68	39.04	38.6	38.81	38.46	37.8	38.12	38.34	37.29	37.63
38.63	38.17	38.52	38.68	39.03	38.62	38.8	38.52	37.82	38.07	38.32	37.36	37.66
38.48	38.22	38.39	38.65	38.93	38.64	38.8	38.58	37.8	38.08	38.28	37.39	37.67
38.35	38.22	38.25	38.6	38.84	38.62	38.87	38.61	37.82	38.05	38.24	37.37	37.65
38.24	38.25	38.25	38.62	38.78	38.52	38.88	38.64	37.8	37.96	38.25	37.34	37.58
38.4	38.33	38.32	38.61	38.76	38.47	38.82	38.63	37.74	37.95	38.26	37.36	37.5
38.53	38.35	38.34	38.58	38.77	38.48	38.76	38.57	37.8	37.99	38.2	37.41	37.49
38.54	38.33	38.34	38.61	38.86	38.5	38.77	38.5	37.85	38	38.07	37.47	37.55
38.49	38.27	38.37	38.66	38.94	38.52	38.8	38.46	37.86	38.01	38.04	37.43	37.55
38.41	38.23	38.41	38.66	38.94	38.55	38.83	38.45	37.88	38.04	38.1	37.46	37.51
38.24	38.18	38.44	38.58	38.88	38.55	38.82	38.47	37.9	38.04	38.14	37.53	37.39
38.17	38.19	38.45	38.44	38.88	38.47	38.86	38.48	37.93	38.02	38.2	37.55	37.3
38.21	38.2	38.48	38.53	38.93	38.47	38.92	38.41	38.03	38.02	38.22	37.58	37.22
38.23	38.18	38.47	38.61	39	38.51	38.94	38.43	38.07	37.99	38.23	37.58	37.17
38.27	38.2	38.42	38.63	39.03	38.54	38.96	38.51	38.02	37.91	38.3	37.59	37.2
38.36	38.23	38.4	38.66	39.03	38.54	38.96	38.58	38	37.86	38.32	37.58	37.26
38.43	38.18	38.38	38.65	39.02	38.54	38.97	38.59	37.99	37.95	38.26	37.55	37.32
38.44	38.18	38.4	38.45	39	38.57	38.97	38.6	37.92	37.99	38.26	37.52	37.42
38.4	38.21	38.42	38.14	38.94	38.6	38.96	38.62	37.74	38.03	38.24	37.47	37.46
38.44	38.2	38.39	38.14	38.89	38.65	38.92	38.61	37.67	38.04	38.1	37.46	37.48
38.48	38.19	38.41	38.28	38.92	38.67	38.88	38.53	37.57	38.03	37.95	37.45	37.48
38.47	38.21	38.54	38.35	38.86	38.68	38.86	38.45	37.54	37.99	37.86	37.38	37.38
38.43	38.22	38.58	38.29	38.85	38.68	38.83	38.47	37.6	37.96	37.79	37.24	37.29
38.42	38.17	38.53	38.08	38.94	38.65	38.75	38.45	37.75	38	37.74	37.09	37.23
38.41	38.07	38.41	38.23	38.96	38.61	38.71	38.49	37.77	38.02	37.69	36.93	37.11
38.43	38.07	38.31	38.45	38.98	38.62	38.69	38.54	37.76	38.01	37.64	36.75	37.09
38.44	38.09	38.32	38.57	38.93	38.63	38.62	38.48	37.75	38.01	37.58	36.81	37.23
38.34	38.11	38.34	38.58	38.87	38.64	38.5	38.44	37.75	38.03	37.56	37.18	37.31
38.3	38.14	38.31	38.6	38.94	38.65	38.51	38.43	37.74	38.07	37.53	37.42	37.49
38.33	38.17	38.22	38.62	39	38.66	38.66	38.42	37.69	38.08	37.53	37.62	37.54
38.29	38.17	38.14	38.51	39.04	38.63	38.75	38.39	37.64	38.11	37.5	37.75	37.52
38.29	38.16	38.19	38.46	39.05	38.53	38.79	38.35	37.61	38.15	37.42	37.8	37.45
38.32	38.17	38.19	38.48	38.99	38.48	38.81	38.37	37.6	38.16	37.37	37.85	37.28
38.33	38.18	38.26	38.56	38.87	38.44	38.81	38.37	37.62	38.16	37.35	37.88	37.2
38.34	38.18	38.27	38.66	38.85	38.46	38.78	38.39	37.66	38.09	37.32	37.84	37.14
38.4	38.18	38.29	38.69	38.9	38.5	38.76	38.41	37.63	37.93	37.31	37.72	37.23
38.42	38.2	38.28	38.66	39.01	38.49	38.67	38.43	37.54	38	37.42	37.69	37.33
38.37	38.23	38.19	38.59	39.05	38.44	38.61	38.48	37.52	38.08	37.49	37.62	37.37
38.36	38.23	38.17	38.65	39.05	38.48	38.6	38.52	37.6	38.16	37.52	37.54	37.29
38.46	38.24	38.3	38.64	39.05	38.48	38.48	38.55	37.58	38.2	37.53	37.49	37.14
38.5	38.25	38.31	38.58	38.99	38.47	38.54	38.56	37.48	38.21	37.58	37.5	37.17
38.52	38.25	38.3	38.55	39	38.45	38.62	38.56	37.44	38.19	37.65	37.55	37.32
38.53	38.22	38.34	38.57	39.06	38.47	38.65	38.53	37.45	38.17	37.71	37.6	37.23
38.55	38.17	38.35	38.58	39.12	38.51	38.66	38.46	37.45	38.12	37.72	37.6	37.04
38.53	38.18	38.35	38.59	39.17	38.52	38.72	38.36	37.44	38.11	37.71	37.57	37.3
38.41	38.22	38.32	38.73	39.18	38.53	38.72	38.39	37.51	38.09	37.69	37.58	37.46
38.34	38.23	38.32	38.72	39.17	38.55	38.69	38.4	37.53	38.08	37.69	37.71	37.45
38.35	38.2	38.34	38.58	39.17	38.56	38.68	38.38	37.55	38.12	37.65	37.82	37.25
38.42	38.21	38.33	38.56	39.16	38.53	38.76	38.3	37.58	38.14	37.58	37.85	37.06
38.39	38.22	38.3	38.58	39.12	38.5	38.77	38.28	37.58	38.14	37.59	37.84	37.16
38.31	38.21	38.29	38.55	39.08	38.5	38.76	38.29	37.62	38.11	37.65	37.82	37.2
38.43	38.17	38.35	38.52	39.03	38.48	38.76	38.27	37.71	38.08	37.67	37.83	37.22
38.54	38.11	38.46	38.47	38.98	38.42	38.76	38.28	37.79	38.09	37.68	37.82	37.19
38.54	38.08	38.47	38.34	39.01	38.4	38.73	38.28	37.79	38.11	37.69	37.68	37.11
38.55	38.12	38.43	38.34	38.98	38.4	38.65	38.26	37.79	38.14	37.72	37.51	37.16
38.56	38.12	38.31	38.35	38.96	38.4	38.6	38.21	37.79	38.17	37.75	37.37	37.28
38.54	38.16	38.12	38.21	38.96	38.41	38.51	38.15	37.79	38.18	37.77	37.24	37.34
38.57	38.21	37.94	38.01	38.99	38.45	38.58	38.15	37.78	38.11	37.77	37.13	37.24
38.63	38.22	37.93	38.02	39.03	38.46	38.53	38.08	37.76	37.98	37.76	37.07	37.2
38.69	38.2	37.94	38.18	39.04	38.45	38.46	38.02	37.79	37.96	37.75	37.01	37.19
38.83	38.21	37.92	38.28	39.05	38.46	38.52	38.07	37.82	38.01	37.73	36.96	37.22
38.94	38.22	37.93	38.52	39.04	38.46	38.6	38.16	37.82	38.01	37.7	36.98	37.27
39	38.22	37.98	38.56	38.95	38.48	38.67	38.2	37.79	38.06	37.68	37.21	37.3
39.02	38.23	38.05	38.65	38.92	38.52	38.69	38.24	37.8	38.09	37.7	37.41	37.29
39.01	38.22	38.18	38.65	38.95	38.54	38.74	38.35	37.8	38.11	37.7	37.42	37.27
38.99	38.16	38.23	38.51	39.01	38.53	38.71	38.45	37.81	38.11	37.7	37.54	37.25
38.98	38.16	38.26	38.44	39.05	38.52	38.64	38.54	37.84	38.1	37.72	37.59	37.22
38.92	38.13	38.33	38.46	39.04	38.48	38.63	38.6	37.84	38.1	37.74	37.63	37.18
38.86	38.01	38.34	38.35	38.96	38.42	38.65	38.64	37.78	38.11	37.74	37.6	37.13
38.8	37.92	38.3	38.28	38.9	38.37	38.65	38.63	37.62	38.09	37.75	37.54	37.08
38.71	37.96	38.25	38.27	38.82	38.37	38.6	38.6	37.45	38.03	37.75	37.54	37.03
38.64	38.09	38.2	38.27	38.89	38.41	38.62	38.62	37.26	38.01	37.73	37.56	37.07
38.55	38.11	38.17	38.25	39.02	38.44	38.65	38.63	37.32	38.02	37.74	37.57	37.12
38.47	38.12	38.21	38.3	39.06	38.45	38.68	38.6	37.43	38.01	37.77	37.55	37.09
38.36	38.13	38.22	38.33	39.06	38.5	38.68	38.57	37.51	37.94	37.78	37.52	37.07
38.34	38.15	38.16	38.34	38.99	38.54	38.65	38.58	37.56	37.81	37.78	37.52	37.07
38.32	38.17	38.1	38.41	38.97	38.55	38.66	38.53	37.59	37.76	37.78	37.46	36.98
38.22	38.17	38.09	38.4	38.97	38.56	38.61	38.38	37.57	37.86	37.78	37.38	36.93
38.33	38.16	38.21	38.29	38.95	38.56	38.55	38.23	37.54	37.88	37.78	37.46	36.93
38.4	38.14	38.25	38.15	38.93	38.5	38.55	38.2	37.51	37.89	37.63	37.58	36.91
38.44	38.14	38.23	38.19	38.94	38.39	38.57	38.2	37.51	37.96	37.41	37.67	36.89
38.45	38.16	38.21	38.21	38.97	38.31	38.61	38.22	37.45	37.99	37.4	37.69	36.85
38.43	38.16	38.26	38.19	38.96	38.3	38.63	38.22	37.42	37.97	37.64	37.69	36.81
38.45	38.18	38.29	38.17	38.99	38.28	38.66	38.21	37.41	37.95	37.7	37.62	36.79
38.41	38.18	38.26	38.07	39.02	38.34	38.66	38.24	37.48	38.06	37.64	37.57	36.67
38.37	38.15	38.12	37.95	39.02	38.41	38.61	38.26	37.49	38.14	37.52	37.51	36.62
38.43	38.13	38.07	37.86	38.97	38.41	38.54	38.29	37.48	38.18	37.55	37.43	36.62
38.42	38.15	38.19	37.77	38.99	38.4	38.47	38.32	37.52	38.2	37.66	37.42	36.72
38.39	38.2	38.24	37.71	39.02	38.45	38.4	38.35	37.53	38.22	37.69	37.41	36.9
38.38	38.21	38.27	37.59	39.05	38.45	38.39	38.41	37.47	38.27	37.76	37.32	36.94
38.31	38.2	38.32	37.53	39.15	38.44	38.4	38.47	37.41	38.29	37.83	37.27	37.06
38.26	38.19	38.35	37.54	39.22	38.39	38.45	38.48	37.43	38.29	37.93	37.25	37.11
38.24	38.19	38.33	37.43	39.23	38.34	38.46	38.41	37.45	38.26	38.02	37.22	37.16
38.17	38.19	38.15	37.28	39.22	38.37	38.39	38.41	37.48	38.23	38.06	37.18	37.25
38.07	38.17	38.11	37.32	39.19	38.41	38.33	38.42	37.6	38.22	38.12	37.17	37.33
38	38.16	38	37.38	39.19	38.47	38.16	38.39	37.75	38.23	38.35	37.27	37.44
37.98	38.16	37.94	37.45	39.17	38.51	38.13	38.36	37.8	38.25	38.46	37.31	37.49
37.82	38.16	38.01	37.53	39.14	38.51	38.1	38.36	37.78	38.22	38.49	37.33	37.46
37.51	38.17	38.1	37.58	39.06	38.5	38.04	38.35	37.69	38.19	38.56	37.32	37.46
37.42	38.17	38.2	37.57	38.97	38.48	38.13	38.3	37.65	38.22	38.63	37.31	37.51
37.41	38.16	38.18	37.54	38.93	38.46	38.18	38.28	37.65	38.21	38.68	37.25	37.46
37.38	38.18	38.13	37.51	38.97	38.46	38.16	38.26	37.6	38.18	38.75	37.18	37.45
37.37	38.22	38.15	37.49	39.06	38.48	38.14	38.23	37.62	38.18	38.78	37.14	37.6
37.33	38.23	38.23	37.47	39.06	38.48	38.08	38.18	37.6	38.19	38.74	37.24	37.68
37.29	38.23	38.27	37.5	39.05	38.42	38	38.1	37.57	38.19	38.59	37.56	37.67
37.26	38.23	38.29	37.56	39.07	38.28	37.86	38.05	37.54	38.11	38.49	37.71	37.56
37.25	38.2	38.3	37.55	39.12	38.29	37.76	38.08	37.62	38.04	38.39	37.72	37.51
37.2	38.18	38.29	37.51	39.16	38.33	37.6	38.08	37.64	38.03	38.32	37.72	37.43
37.18	38.14	38.24	37.5	39.16	38.37	37.55	38.04	37.67	38.17	38.32	37.81	37.44
37.19	38.1	38.19	37.5	39.12	38.37	37.7	37.99	37.66	38.23	38.28	37.82	37.37
37.23	38.08	38.1	37.54	39.13	38.38	37.98	37.96	37.53	38.22	38.22	37.74	37.26
37.27	38.1	37.99	37.56	39.16	38.42	38.22	37.97	37.52	38.22	38.14	37.52	37.26
37.29	38.12	37.94	37.5	39.19	38.43	38.44	37.88	37.51	38.26	38.11	37.43	37.28
37.32	38.12	38.05	37.5	39.18	38.43	38.62	37.8	37.49	38.21	38.1	37.52	37.27
37.4	38.17	38.08	37.55	39.18	38.47	38.72	37.79	37.46	38.19	38.06	37.53	37.22
37.48	38.19	38.04	37.68	39.18	38.55	38.82	37.77	37.47	38.11	37.91	37.47	37.2
37.51	38.17	37.98	37.93	39.14	38.6	38.88	37.63	37.49	38.02	37.87	37.45	37.19
37.44	38.18	37.95	37.93	39.17	38.61	38.97	37.41	37.56	38.02	37.89	37.45	37.13
37.26	38.19	38.03	37.96	39.15	38.58	38.99	37.4	37.61	38.05	37.87	37.44	37.03
37.24	38.2	38.03	38.19	39.1	38.55	38.97	37.37	37.66	38.1	37.88	37.43	36.97
37.41	38.23	37.94	38.31	39.08	38.52	38.93	37.28	37.78	38.11	37.93	37.47	36.93
37.45	38.23	37.9	38.31	39.04	38.49	38.84	37.23	37.82	38.07	37.88	37.63	36.95
37.41	38.23	37.78	38.19	39.05	38.44	38.74	37.21	37.81	38.02	37.76	37.79	36.95
37.37	38.25	38.02	38.21	39.04	38.31	38.74	37.17	37.76	37.96	37.76	37.79	36.94
37.34	38.28	38.16	38.3	39	38.31	38.73	37.12	37.66	37.88	37.76	37.77	36.97
37.37	38.27	38.18	38.31	39.08	38.33	38.72	37.09	37.64	37.85	37.68	37.82	37.03
[truncated: 18,161 more rows]

## Sheet: Fem Act
f1	f2	f3	f4	f5	f6	f7	f8	f9	f10	f11	f12	f13
25	62	0	61	0	10	31	7	76	33	1	0	9
26	28	4	53	0	35	11	0	39	82	4	0	10
35	40	5	23	0	42	38	0	41	60	0	3	30
63	7	2	43	0	0	23	43	83	8	0	0	15
0	0	0	38	3	0	21	0	30	0	0	10	17
0	46	0	81	0	0	27	1	39	53	0	9	0
0	0	0	40	0	37	35	16	9	40	0	13	16
0	51	0	26	0	14	32	13	0	22	0	62	22
0	11	0	38	0	1	58	44	0	85	2	74	2
31	66	22	26	2	50	38	90	21	85	4	21	25
0	61	16	24	0	1	70	65	18	49	14	30	27
43	53	0	21	0	13	49	0	34	0	0	55	57
20	40	0	35	0	0	47	3	31	39	0	50	51
0	30	4	51	3	5	25	0	38	83	0	40	54
25	70	0	55	2	10	53	46	29	79	0	55	28
53	30	6	35	16	43	51	26	0	85	0	32	32
37	70	0	67	54	50	46	82	0	84	0	0	47
45	72	3	49	17	76	36	49	0	98	0	0	46
45	60	7	34	6	29	29	23	0	67	0	0	9
59	62	6	63	25	27	17	10	4	71	0	18	31
32	39	4	50	0	23	42	49	0	67	0	25	9
42	79	0	48	0	21	48	12	0	86	0	13	4
44	62	0	71	13	2	50	62	0	40	0	13	25
40	47	0	28	18	55	75	36	0	22	0	13	0
43	69	0	30	15	26	39	36	1	0	0	0	33
54	60	0	5	30	69	45	26	0	2	0	0	2
28	0	0	31	37	51	37	10	39	45	0	0	0
54	2	0	36	4	48	65	0	12	24	12	0	1
35	50	0	0	55	61	45	0	0	21	33	0	1
23	54	0	0	65	35	20	0	0	19	46	0	6
29	18	0	43	37	47	5	11	0	7	6	0	2
50	31	0	48	84	44	18	21	0	18	21	0	3
44	33	11	47	53	54	0	81	0	0	18	0	0
80	80	44	47	52	21	0	46	14	13	54	0	0
30	52	4	7	72	15	17	64	0	3	19	0	0
37	41	1	25	72	35	15	62	31	12	10	0	55
73	73	0	46	49	36	42	93	51	20	2	9	11
44	29	0	46	80	35	37	33	39	0	32	0	28
52	56	0	57	76	62	47	19	43	0	13	19	10
89.4161	43	0	63	84	8	55	88	0	16	17	11	42
34	32	18	15	63	50	33	68	0	69	21	28	11
28	24	24	43	58	49	71	43	0	66	51	29	6
35	85	30	53	63	10	29	31	19	75	27	27	0
30	33	30	61	53	1	32	14	67	32	84	2	8
48	60	40	37	33	31	45	0	57	60	61	1	53
21	42	7	42	49	7	37	22	95	85	28	0	1
12	0	0	51	43	0	48	86	78	67	34	0	26
32	0	13	55	14	14	30	50	74	98	13	0	39
3	46	0	13	74	59	62	42	92	77	0	18	61
4	47	13	32	58	67	65	67	70	72	6	26	42
54	45	70	36	35	79	50	60	21	71	25	0	58
17	78	7	31	50	79	36	56	0	73	49	0	58
7	82	8	45	29	49	47	15	0	86	77	0	45
18	62	7	65	62	59	40	74	42	99	63	0	58
48	80	0	25	38	34	79	91	94	49	70	70	29
60	90	0	8	11	38	27	45	84	0	44	18	36
16	67	13	60	114.369	45	37	20	62	21	45	8	30
13	75	38	31	77	10	11	77	95	63	34	0	28
33	74	0	0	59	74	57	83	113	75	68	14	66
53	33	30	11	32	50	53	66	96	87	57	28	49
43	32	53	45	31	76	47	45	75	72	66	23	32
57	32	37	66	5	85	57	88	70	77	70	16	0
47	27	0	29	19	71	54	75	5	73	52	32	7
71	29	0	37	47	74	36	97	11	57	80	44	82
24	51	9	69	13	86	50	67	89	67	45	40	27
45	10	49	70	0	58	16	5	74	85	47	50	49
12	34	36	21	8	6	32	76	50	50	33	29	26
28	98	52	66	13	46	48	108	100	72	64	26	45
26	73	44	63	2	88	45	90	64	9	41	43	58
10	65	39	49	0	76	52	12	93	50	28	28	15
56	71	36	32	8	24	81	25	105	105	41	62	12
66	86	51	58	39	9	68	67	70	40	28	81	39
31	71	48	67	71	0	52	57	97	21	23	61	57
40	41	53	43	33	79	61	78	29	94	65	45	56
32	51	25	54	30	69	44	90	20	73	31	28	15
13	24	10	87	15	78	57	63	32	109	32	10	26
42	17	0	40	5	82	54	70	81	83	49	13	42
32	4	14	75	38	87	45	58	87	90	50	0	20
31	59	19	60	23	58	50	28	98	93	45	0	65
23	42	6	28	2	77	66	80	68	85	52	35	17
32	86	4	15	17	50	31	74	103	11	30	66	39
25	61	0	23	45	47	46	67	65	82	41	35	40
14	25	0	55	45	35	28	35	76	61	43	32	57
41	63	0	59	60	60	37	108	64	54	62	52	57
41	58	0	37	87	52	31	55	88	56	87	27	33
33	23	0	36	65	67	33	22	77	91	54	47	49
49	72	0	49	80	90	48	4	69	71	32	13	29
43	86	0	2	16	18	59	62	79	89	65	46	33
26	48	0	13	34	46	49	72	45	77	86	17	18
0	71	0	64	69	90	51	74	83	72	14	19	38
15	32	0	55	89	28	70	81	21	96	39	13	26
38	81	0	51	48	22	43	58	72	81	17	40	26
27	53	0	49	70	70	35	41	84	40	71	53	36
67	78	6	42	96	81	55	75	84	48	60	40	54
54	24	9	48	91	85	50	68	63	10	80	63	35
46	65	2	72	31	72	41	94	67	59	58	32	0
13	80	0	65	86	80	58	84	88	13	76	20	1
19	58	0	30	78	77	49	62	74	26	56	42	19
21	72	0	38	85	51	46	52	116	88	50	43	38
14	71	0	71	67	23	37	68	52	105	58	47	20
30	73	0	79	80	33	39	63	55	84	64	68	43
45	46	1	42	61	67	17	75	20	86	86	43	52
7	40	7	40	33	54	59	69	49	82	72	22	54
12	3	3	43	78	52	39	48	92	39	39	47	35
41	3	0	45	98	32	53	56	98	87	34	66	12
63	56	0	57	62	63	66	58	98	83	18	70	3
8	71	0	52	32	19	41	72	46	107	2	46	2
73	72	0	14	15	84	17	63	89	77	40	29	33
33	27	0	48	42	96	13	36	74	59	90	30	41
10	40	0	28	108	68	29	78	50	19	11	39	3
28	55	18	66	88	54	24	73	45	61	31	51	1
33	28	0	25	53	28	40	71	77	76	33	1	52
24	80	0	45	41	63	33	90	95	2	56	10	7
61	67	0	51	106	25	32	70	78	0	56	27	10
22	20	0	50	8	48	22	72	39	13	19	0	34
9	12	6	69	23	55	59	76	113	58	70	54	33
6	19	21	51	94	61	41	75	94	22	28	36	57
21	88	11	48	65	76	36	64	94	55	57	73	18
1	36	21	42	95	69	30	45	71	94	73	56	49
27	56	2	45	78	23	30	68	65	62	62	44	24
0	78	0	61	62	3	27	81	66	63	54	0	10
22	78	11	56	110	39	23	30	73	99	13	26	13
39	26	37	27	82	76	20	47	58	73	53	0	51
38	62	0	44	68	53	23	90	77	81	18	0	40
21	16	23	58	64	17	49	69	90	87	26	0	33
10	32	56	17	62	72	27	10	27	98	47	0	25
42	48	54	38	34	85	50	20	12	91	82	8	53
47	67	49	53	93	89	31	8	29	58	51	28	33
30	66	31	58	89	67	33	69	52	40	47	59	0
28	77	54	42	63	9	32	90	36	76	56	9	30
32	52	16	50	97	67	44	77	107	69	26	12	22
51	72	48	11	91	73	42	77	70	67	79	60	44
19	69	2	20	69	28	25	58	79	78	49	72	52
39	31	7	44	66	71	39	40	77	61	41	35	13
6	56	34	16	5	48	34	54	89	71	67	31	32
39	85	8	25	0	48	35	76	81	70	17	37	18
11	79	45	41	57	84	78	73	64	16	46	19	6
49	74	43	63	75	89	5	43	113	51	61	49	47
41	4	57	67	53	55	22	58	110	56	39	26	10
12	26	48	57	87	39	40	85	98	30	68	24	22
2	72	18	45	66	0	23	76	100	53	33	21	3
11	35	4	49	75	2	67	77	54	101	0	83	81
18	12	53	61	100	31	19	69	0	90	0	36	86
4	18	42	40	92	50	45	22	27	68	0	41	34
37	0	22	58	47	66	27	17	53	35	52	0	37
58	32	19	53	90	44	71	36	62	64	23	12	33
35	52	47	36	76	85	63	54	44	67	63	60	23
36	28	38	14	51	47	20	39	91	76	56	84	24
43	62	37	62	79	0	44	72	98	47	37	59	79
37	98	46	59	70	48	58	69	86	98	61	22	10
9	76	47	74	74	77	42	74	86	95	47	77	31
32	49	26	48	57	30	58	84	62	70	61	13	54
44	46	9	74	40	34	45	59	49	0	5	47	40
30	36	38	45	91	82	45	73	58	0	0	75	55
26	33	44	40	114.369	39	52	68	95	21	0	46	34
15	30	9	58	114.369	40	56	41	77	52	4	9	35
22	17	59	61	81	78	38	55	80	11	18	0	36
32	35	43	51	30	77	31	37	74	100	63	17	36
15	86	44	53	86	77	43	37	100	81	30	23	0
50	84	39	50	105	36	63	71	81	66	83	31	9
44	6	73	72	91	14	47	71	83	8	47	17	11
31	0	31	55	99	88	18	60	54	15	55	63	17
36	14	9	60	86	72	57	69	82	8	43	34	47
23	91	37	60	14	66	35	61	77	32	44	4	24
22	90	60	43	23	82	12	73	26	110	56	17	36
14	85	51	32	100	31	44	81	8	78	61	48	59
51	61	63	41	70	47	49	29	3	92	54	54	52
0	90	48	35	50	14	38	70	84	77	74	60	78
0	79	65	0	76	1	28	31	76	86	98	40	5
0	73	18	5	76	49	31	72	74	99	9	37	42
19	72	16	68	69	68	15	64	78	90	41	39	37
42	90	49	76	96	77	42	80	74	101	79	19	68
29	47	32	35	66	68	16	60	104	28	54	60	49
14	94	10	45	56	81	61	45	89	80	102	9	42
17	57	22	5	94	49	48	63	68	66	16	0	66
24	50	13	67	81	35	37	62	51	69	1	0	32
12	40	9	72	84	60	37	44	86	26	8	5	8
10	83	25	29	38	33	46	59	66	33	0	58	1
41	91	34	50	7	42	70	19	84	14	0	60	23
8	66	20	46	22	24	33	34	48	23	8	63	31
67	58	8	5	87	52	13	12	31	74	56	14	51
38	88	31	42	72	33	30	4	16	25	0	0	44
22	87	40	6	99	47	34	87	22	51	0	51	38
20	64	68	52	40	15	30	87	9	29	0	76	18
12	33	56	31	30	52	39	74	51	78	0	16	57
63	15	76	64	114.369	76	28	69	80	90	0	33	30
31	72	47	47	102	40	79	65	84	52	0	69	26
34	75	2	63	2	7	41	45	84	88	0	65	61
6	81	43	53	0	61	56	29	34	52	0	75	21
51	35	18	49	67	53	37	29	36	91	0	72	60
31	48	21	48	93	53	60	42	45	60	0	29	74
46	91	11	47	71	23	75	0	65	68	0	7	40
18	97	29	54	79	0	28	0	78	61	0	2	68
30	90	0	38	75	0	45	0	40	48	45	8	29
7	88	22	44	71	14	18	18	79	27	54	5	2
0	59	40	70	68	36	40	67	35	22	51	23	49
4	81	33	51	87	14	23	65	61	26	73	5	62
22	59	47	76	90	80	41	45	88	53	34	35	53
29	86	28	58	89	81	42	61	58	0	6	43	16
2	76	28	70	79	90	28	69	94	0	59	52	10
14	82	38	37	79	53	55	50	84	0	43	77	9
17	15	33	29	108	68	23	73	45	6	76	72	0
45	61	10	0	114.369	77	28	69	38	55	63	7	10
20	46	13	48	99	84	50	63	63	43	37	52	59
60	75	28	33	24	82	32	51	84	0	68	97	74
34	84	33	53	14	39	68	53	88	0	45	12	29
40	60	26	34	48	30	15	53	81	18	26	3	35
54	75	0	36	106	6	42	102	61	20	52	4	29
38	91	48	22	74	41	47	57	63	49	31	9	6
77	83	45	40	53	35	34	64	95	103	0	68	0
43	61	11	0	95	78	29	50	89	82	0	38	0
4	23	25	0	79	80	50	81	43	73	59	9	33
38	34	52	31	72	89	78	58	94	76	60	47	14
55	95	25	74	92	47	47	52	16	93	51	12	1
51	71	30	67	68	52	39	54	38	50	35	22	10
36	87	36	45	74	9	26	39	93	79	54	4	0
14	15	11	0	94	0	91	73	69	78	58	0	2
35	0	10	9	99	30	31	70	71	15	32	16	27
14	25	38	19	52	38	77	45	66	51	44	47	2
52	93	39	41	67	3	7	59	65	56	28	36	3
53	92	13	57	87	21	36	68	81	61	87	24	9
33	92	42	55	85	0	35	64	73	33	62	57	0
19	81	26	37	86	46	28	80	66	52	0	43	0
48	86	24	61	57	16	60	70	68	47	23	65	0
33	79	35	49	89	72	43	70	23	79	0	52	0
42	53	30	53	48	62	39	59	59	93	0	11	0
27	0	43	55	8	40	24	28	61	52	7	7	0
40	0	74	72	0	90	47	54	14	73	44	0	26
41	0	20	69	42	102	41	40	13	20	65	59	0
18	31	47	12	67	73	43	42	17	0	62	41	0
20	50	44	3	72	52	23	82	39	0	65	22	0
29	81	49	29	94	84	52	64	87	0	31	11	0
23	74	53	52	46	61	69	64	44	14	51	65	0
9	70	38	72	48	71	1	67	0	46	88	67	0
33	62	32	73	0	60	53	74	20	54	70	6	0
21	93	0	53	70	29	43	70	57	41	10	47	0
12	55	13	32	80	14	63	87	51	2	49	51	0
24	69	23	31	87	72	26	54	61	0	55	44	2
10	67	30	51	65	72	42	83	95	47	86	39	0
5	45	24	51	1	107	39	67	116	30	26	38	11
45	40	27	59	16	45	29	77	73	37	45	30	0
59	38	28	22	72	40	25	77	62	12	73	0	0
58	99	7	11	44	75	65	79	76	56	19	7	0
45	89	11	18	69	61	41	45	98	82	0	28	0
22	74	0	36	87	8	38	63	14	51	0	26	0
4	79	17	50	59	66	50	62	55	19	0	0	0
18	49	10	40	51	72	13	65	83	55	0	0	5
45	0	4	28	64	62	20	95	88	33	2	0	12
23	39	34	4	77	104	46	58	95	18	31	0	6
16	61	16	0	60	39	41	78	53	73	79	0	14
9	74	28	23	99	27	58	64	101	75	94	1	4
17	73	2	45	34	16	44	61	82	59	67	0	0
46	63	42	55	67	30	62	52	11	55	40	10	5
3	63	45	56	71	20	28	75	78	2	6	21	10
23	74	67	17	46	18	29	61	133.038	14	38	67	0
26	64	21	48	89	14	5	82	68	13	57	0	0
38	81	35	36	98	51	25	66	11	46	38	0	0
14	40	45	58	107	86	41	51	111	75	49	0	0
16	35	36	28	82	69	42	61	102	84	52	31	10
12	43	3	60	87	70	19	84	80	25	6	44	30
33	72	21	81	62	64	53	94	61	34	30	74	31
13	55	3	59	72	94	15	9	52	49	39	36	7
0	81	0	58	24	92	18	57	62	16	41	8	27
2	76	10	6	31	30	31	85	76	7	36	0	41
7	58	36	0	66	89	37	54	95	31	83	0	34
7	70	45	3	90	25	46	73	87	0	31	16	55
86	68	19	51	41	105	46	66	0	10	8	38	33
23	79	54	51	0	95	42	81	11	19	61	18	62
24	78	26	64	7	96	36	71	61	0	16	20	58
24	77	8	40	60	66	10	67	72	62	31	8	20
27	28	27	44	37	48	5	74	131	81	1	25	27
26	22	13	49	80	66	22	47	100	23	37	26	24
5	44	25	44	79	64	15	40	111	2	5	37	44
29	81	54	64	43	58	40	41	36	59	33	26	38
30	71	21	55	63	45	53	68	72	13	47	22	58
40	79	20	22	84	43	67	90	76	20	50	33	44
31	67	37	6	65	61	55	89	81	25	37	35	40
9	34	17	19	85	35	11	56	72	115	41	61	2
15	0	13	53	109	53	25	32	70	84	34	48	0
12	35	15	61	91	61	69	65	61	47	59	68	10
20	93	10	52	57	15	17	81	89	94	48	23	28
0	10	16	53	59	32	19	60	33	107	57	18	20
5	53	14	56	53	83	38	77	110	90	40	7	8
16	53	17	22	95	58	24	44	42	61	6	58	10
18	72	0	44	86	60	47	58	43	9	44	42	0
42	46	8	54	92	45	39	40	49	0	65	60	19
30	50	13	87	62	42	16	75	51	0	53	61	26
36	19	6	66	39	10	24	57	90	0	93	38	20
2	4	18	63	50	39	66	60	67	64	54	15	0
19	63	17	68	52	113	30	60	49	37	11	28	2
23	29	0	62	43	68	9	63	103	26	69	16	67
0	71	0	40	71	65	47	62	90	0	57	67	6
0	73	5	58	103	67	41	38	32	15	67	7	24
0	71	0	31	100	4	65	57	75	8	36	66	15
0	50	0	27	40	17	40	63	112	18	49	29	21
0	50	18	55	64	58	0	57	62	86	15	26	15
0	62	13	45	49	88	36	43	82	33	15	50	17
0	59	27	26	65	92	34	79	101	33	32	39	50
0	61	13	61	62	106	25	66	46	23	0	19	17
0	42	8	68	12	68	43	83	94	2	10	18	35
0	82	6	57	1	68	33	68	65	0	0	12	35
0	81	12	55	11	52	21	93	19	21	12	6	2
0	31	7	19	22	60	20	34	1	0	0	26	7
0	11	1	12	19	82	54	42	0	0	60	72	1
0	31	0	25	0	70	43	79	0	3	6	66	10
0	81	0	34	7	36	16	61	34	3	0	61	67
0	81	0	66	12	58	50	54	85	2	0	40	53
0	42	0	40	18	59	20	9	60	0	15	37	21
0	2	0	63	11	19	40	24	16	0	0	61	32
0	20	13	65	15	24	39	17	72	0	12	4	22
0	83	0	53	28	21	40	5	69	44	0	8	15
0	69	0	48	61	14	32	14	98	14	7	6	27
0	81	0	18	63	68	37	18	69	6	0	25	27
0	43	0	24	85	86	10	45	86	2	0	18	13
0	63	19	54	90	32	51	79	78	0	8	21	21
0	38	39	8	58	68	35	75	59	0	0	27	38
0	77	20	33	74	31	34	74	21	0	0	18	45
0	39	44	55	49	71	25	63	0	1	0	35	28
5	0	24	59	39	79	63	76	57	0	0	0	42
3	15	26	46	58	42	59	39	65	0	0	55	69
10	28	0	73	83	79	48	70	60	3	0	39	30
8	27	9	49	91	61	75	55	28	8	0	17	39
0	84	28	57	101	73	47	72	84	0	0	0	51
0	57	19	18	51	93	55	62	34	0	19	38	23
0	46	2	26	58	87	58	56	0	0	0	13	46
0	71	9	42	12	58	58	75	7	0	0	20	6
0	73	2	41	2	73	48	77	0	0	0	37	41
0	41	6	50	53	31	30	81	1	0	0	39	48
0	32	0	56	68	52	58	66	5	0	3	0	35
0	79	27	52	108	6	67	57	0	0	0	66	29
0	60	25	48	114.369	39	21	90	0	0	7	55	80
0	63	19	47	50	15	47	57	0	0	0	61	36
0	28	23	40	57	63	68	66	14	0	0	21	61
6	73	44	25	30	24	55	91	15	0	0	23	21
0	73	71	46	55	37	49	43	0	0	0	47	36
0	73	19	51	21	64	46	48	0	0	0	36	90
0	15	31	23	48	108	13	72	0	0	0	67	50
0	44	30	17	102	22	30	19	0	32	0	42	30
9	21	18	18	78	0	10	77	0	20	0	88	0
0	59	1	30	80	70	29	72	0	0	0	42	0
0	90	2	56	39	90	65	64	39	12	1	42	0
0	80	0	54	67	55	42	76	8	1	0	42	41
0	27	0	3	84	71	52	65	3	17	4	49	32
50	85	11	47	63	104	46	65	10	57	2	35	42
0	50	9	77	49	84	53	53	24	43	0	21	23
0	91	19	28	56	97	54	38	60	0	7	49	2
0	66	24	0	51	27	40	58	2	91	0	26	0
25	66	13	1	46	24	33	64	0	46	0	0	42
1	8	31	19	22	63	41	83	0	110	0	27	38
0	68	35	19	67	41	50	88	0	74	0	34	63
6	62	0	38	65	3	49	75	15	72	0	40	61
18	35	0	61	26	0	34	58	0	63	0	59	61
57	80	12	32	91	80	38	50	0	21	0	43	6
61	39	0	51	54	102	47	66	0	3	0	17	21
23	70	0	51	114	78	81	20	0	1	0	0	45
42	39	0	55	0	24	39	56	0	39	5	13	51
48	70	15	66	12	31	26	77	14	40	11	72	80
44	20	0	52	75	87	46	28	2	26	19	73	16
29	34	0	45	42	63	43	70	4	31	13	49	11
16	27	0	59	38	29	30	17	0	12	29	8	15
48	21	0	13	97	43	24	65	0	73	24	43	9
36	26	30	13	53	67	40	62	0	45	22	42	17
59	88	0	1	52	1	37	57	7	65	12	9	56
55	73	0	49	22	55	44	74	0	61	10	55	59
9	33	0	62	61	27	26	33	0	103	17	49	38
7	29	0	66	78	32	41	86	0	46	6	48	7
33	81	0	55	67	86	23	29	0	2	6	25	22
15	48	0	67	114.369	48	50	40	0	84	0	54	68
57	15	0	54	100	44	19	26	0	86	37	36	79
36	47	0	55	71	1	43	35	0	76	54	1	33
37	39	0	37	77	53	51	0	0	85	5	42	0
8	42	2	76	81	95	14	7	0	78	9	20	0
2	75	0	55	83	81	55	18	0	88	3	36	7
16	47	0	49	57	70	42	57	0	79	0	22	32
54	7	0	34	86	96	55	40	14	101	0	35	58
27	0	0	34	59	87	44	32	0	83	4	1	56
53	60	5	0	14	89	61	59	0	47	0	45	26
30	43	0	15	14	93	38	69	0	0	8	3	37
7	72	0	56	20	93	44	62	0	0	0	70	28
47	63	8	61	39	67	44	68	0	0	0	84	2
41	64	0	48	75	67	30	71	0	0	0	25	36
16	76	0	19	39	43	9	97	0	0	11	0	25
13	22	0	33	52	73	6	62	7	0	19	4	57
46	26	0	70	99	54	79	60	17	0	46	19	22
1	60	0	27	59	61	64	65	3	0	9	65	3
15	38	0	43	53	106	45	47	0	14	17	33	37
16	33	0	11	89	76	25	61	0	24	13	5	47
36	12	0	17	54	68	27	31	0	63	15	17	38
10	36	0	54	49	87	41	87	0	45	51	47	22
32	30	22	33	59	81	21	18	0	64	20	50	20
0	12	0	66	50	85	39	62	2	78	7	43	2
0	68	0	43	52	87	27	55	3	50	11	22	16
17	16	0	20	44	69	22	69	10	57	0	45	53
16	0	0	61	24	48	52	66	0	27	0	42	48
50	0	0	8	0	74	48	59	0	78	26	21	33
35	18	0	0	7	94	15	65	0	99	44	0	4
72	76	0	46	19	47	66	67	13	107	89	37	0
39	73	0	67	71	35	41	77	0	88	34	44	52
59	85	0	60	46	23	57	69	0	106	64	83	15
58	88	0	74	58	75	39	62	0	13	51	17	22
27	83	0	60	15	86	19	69	12	9	60	58	0
47	45	0	55	92	0	17	53	6	0	29	24	22
43	41	0	46	67	14	53	66	0	0	0	45	63
11	26	0	17	28	71	26	55	0	1	0	33	66
1	47	3	16	37	71	32	86	0	23	0	100	30
25	61	5	37	56	114	26	43	0	45	0	78	35
26	49	0	32	27	121	41	42	26	48	7	43	33
12	76	0	36	9	57	34	16	20	40	46	27	42
34	52	0	58	7	54	9	52	0	98	87	54	63
36	0	1	64	16	65	75	77	1	94	52	57	35
31	46	0	69	1	52	44	40	4	83	60	8	22
42	23	0	73	0	70	43	73	23	62	74	70	33
37	30	5	38	8	122.605	54	74	8	5	56	11	26
6	13	18	25	6	57	21	60	23	5	81	75	37
14	40	0	53	0	56	32	77	80	41	37	24	32
0	50	0	65	0	42	51	79	91	42	39	43	58
47	47	0	40	0	34	36	93	65	17	17	8	36
29	55	0	33	0	55	10	66	0	0	9	0	30
25	12	0	5	8	25	1	57	23	0	0	47	23
40	56	0	2	41	61	41	36	56	49	12	17	0
69	62	0	37	9	15	68	16	37	6	29	6	0
16	38	0	85	0	14	66	38	44	6	74	37	27
62	15	0	50	0	51	57	55	5	7	1	1	55
38	2	0	53	41	53	43	29	22	0	51	0	77
37	47	0	68	33	69	18	52	50	50	26	0	45
38	50	1	62	10	45	11	13	41	106	31	32	34
1	89	3	75	28	92	21	45	34	49	42	0	51
24	49	0	45	8	85	25	46	70	89	9	0	57
44	55	0	59	15	97	19	75	110	63	19	0	8
24	50	0	37	0	101	45	67	61	61	26	0	0
26	73	0	43	9	87	34	32	9	69	20	0	35
0	46	0	10	0	92	23	70	90	82	82	0	27
33	47	0	44	11	101	7	57	57	95	52	14	47
35	66	0	40	0	108	7	88	87	104	56	0	33
38	50	0	40	0	116	0	68	103	86	61	0	87
25	20	0	58	0	88	31	70	52	85	94	0	61
51	68	0	44	0	82	10	36	72	47	34	14	50
52	43	0	28	3	69	0	76	80	77	0	3	56
42	21	0	35	0	80	0	41	101	6	0	0	25
11	46	0	11	1	47	1	44	91	0	0	27	56
49	37	0	54	0	15	3	69	30	85	17	9	66
32	41	0	60	1	79	0	23	46	56	53	17	43
43	47	0	61	0	53	0	48	29	2	52	16	80
28	19	0	31	0	50	0	52	84	56	38	28	77
1	41	0	28	0	100	23	56	119	27	48	17	49
30	48	0	23	8	110	0	31	98	44	45	35	42
9	34	0	39	6	107	0	56	68	54	17	55	53
29	40	0	5	0	102	0	65	60	75	36	1	40
42	16	0	54	0	24	6	48	93	85	31	14	68
5	10	0	84	0	7	6	49	81	73	12	78	62
24	63	0	54	0	7	0	64	103	35	36	73	46
0	37	0	40	0	52	1	85	70	58	19	62	44
26	2	0	37	0	120	0	48	92	59	24	64	38
14	0	0	43	0	86	0	47	102	82	1	39	27
2	0	0	38	0	88	0	83	17	57	45	19	39
6	0	0	15	6	122.605	29	61	0	49	44	32	34
23	4	0	54	14	83	9	50	8	58	33	29	3
24	12	0	69	0	48	9	30	79	57	9	28	8
3	14	0	51	6	2	4	20	86	28	0	52	0
26	12	0	55	4	24	4	37	61	64	0	78	26
15	0	0	19	0	80	0	48	61	17	0	20	10
25	0	0	21	0	33	0	47	93	78	19	30	0
44	3	0	35	0	41	38	47	86	47	1	77	25
26	3	0	37	0	64	10	61	110	32	4	52	7
58	0	0	34	11	35	0	38	33	57	10	70	41
34	0	0	28	0	90	19	66	42	9	0	56	9
0	0	0	49	0	116	0	92	55	25	0	32	0
12	4	0	56	6	109	92.8079	71	66	4	0	51	0
15	0	0	28	0	106	0	61	36	1	5	7	0
32	0	0	26	0	99	0	69	16	42	2	20	0
20	6	0	23	0	49	0	70	30	59	0	44	0
41	0	0	24	4	19	0	89	11	86	0	18	0
16	0	0	40	11	53	0	53	0	33	0	0	0
55	0	0	11	6	81	0	60	0	12	0	13	0
39	0	3	28	0	61	10	26	0	26	0	36	0
42	0	33	24	0	99	4	69	0	4	3	86	2
9	0	73	0	0	82	0	32	0	62	3	58	0
45	0	29	0	1	100	0	68	0	59	0	69	0
23	0	0	0	0	107	0	60	44	85	0	62	0
46	0	40	0	1	64	0	55	32	70	0	49	0
14	0	32	0	0	57	0	48	0	14	0	31	0
48	0	31	0	8	48	35	52	0	47	0	93	0
34	0	23	0	0	85	40	78	0	75	0	37	0
43	0	28	0	0	72	0	81	0	49	0	71	0
54	0	0	0	30	99	0	65	0	57	0	50	0
28	0	7	0	31	105	0	73	0	0	0	13	0
52	0	22	0	1	82	0	48	0	0	35	12	0
22	0	0	0	0	0	0	30	0	0	0	36	0
42	0	2	0	0	50	0	46	0	31	17	27	0
42	0	19	0	0	53	0	69	0	62	19	9	0
17	0	49	0	0	60	0	72	0	10	0	27	0
0	0	47	0	0	71	6	33	2	66	46	47	0
17	0	11	0	3	120	0	82	0	31	57	49	7
67	0	0	0	0	102	0	88	2	59	52	18	0
28	0	4	0	0	85	0	82	0	43	65	54	0
17	23	0	0	25	85	18	26	0	5	92	6	0
26	3	0	0	29	57	0	58	0	28	48	10	0
19	0	18	0	31	68	0	29	0	73	13	54	0
11	4	47	0	0	54	9	34	0	90	40	77	0
7	0	19	0	0	19	23	49	0	87	35	15	0
29	0	31	0	0	39	1	79	0	59	49	17	15
21	0	35	0	0	60	3	78	1	52	47	10	0
33	0	38	0	51	29	0	78	0	8	5	26	0
61	0	25	0	14	61	0	57	0	6	42	28	0
48	0	41	0	69	75	0	51	4	29	66	47	0
26	0	35	0	30	57	13	92	0	0	74	9	0
33	0	30	0	22	82	56	60	0	1	63	13	0
52	0	22	0	0	78	32	85	0	19	46	10	0
40	0	20	0	17	85	18	61	13	56	47	20	0
47	0	0	0	12	49	34	63	0	45	41	2	7
35	0	0	0	27	56	6	54	0	22	56	0	0
34	0	25	0	0	0	27	75	0	2	68	39	0
18	0	35	0	8	39	26	84	0	5	26	0	0
62	2	18	0	38	72	41	63	17	10	4	0	2
15	26	33	2	15	71	53	37	0	27	0	0	0
18	2	21	2	9	42	63	59	0	6	3	13	25
64	4	4	4	5	66	33	62	0	80	22	59	0
75	0	12	2	15	61	12	58	0	28	28	105	0
18	0	5	5	36	30	28	59	0	62	34	77	0
51	4	6	0	34	9	28	56	0	63	16	79	0
43	0	25	2	78	20	43	76	0	74	0	52	0
28	0	54	0	82	35	11	25	0	45	10	77	6
29	0	29	0	44	40	0	73	0	8	42	86	4
33	0	0	6	98	66	36	35	0	0	65	24	0
25	0	0	3	106	37	24	39	0	0	28	0	5
14	0	18	0	82	59	16	52	2	36	67	0	0
3	0	31	26	51	80	39	41	0	37	23	15	23
14	0	47	0	100	68	28	41	0	30	44	40	20
48	0	59	0	95	77	49	31	0	72	61	58	1
16	6	23	0	46	69	49	51	0	67	24	58	7
32	14	31	0	96	50	47	43	8	57	7	29	0
46	23	52	0	73	50	41	75	4	72	34	19	0
26	24	43	0	44	75	48	55	0	65	36	33	0
0	0	50	0	36	49	49	72	0	64	16	1	4
16	0	5	0	72	11	31	36	0	76	39	47	7
1	0	16	0	85	55	67	51	0	71	41	15	3
0	0	44	0	62	77	44	37	0	6	46	3	2
0	0	16	45	73	62	7	55	0	39	23	11	5
0	0	44	19	49	65	34	0	0	33	23	8	0
25	8	39	0	70	36	48	0	0	79	36	25	0
2	0	28	1	72	1	31	0	0	85	52	5	0
18	14	25	0	44	40	31	2	0	51	38	27	0
0	0	12	0	75	91	18	22	0	23	17	12	0
2	0	33	0	72	83	32	15	0	41	65	13	14
3	0	28	0	75	65	40	0	28	49	21	52	52
0	3	6	0	97	69	20	0	34	0	34	52	48
0	0	14	20	78	114	26	0	5	0	15	59	11
14	0	4	54	74	102	47	10	26	0	22	31	9
0	23	13	45	71	86	30	0	7	42	17	42	0
0	48	0	32	73	55	28	0	0	48	46	64	2
24	35	0	16	79	26	41	0	0	75	83	0	5
45	48	0	24	68	24	65	0	0	58	67	20	55
0	12	4	53	46	64	12	0	0	41	49	25	44
0	7	0	40	61	69	42	0	0	10	41	49	49
0	0	27	30	70	21	29	7	0	54	57	112.927	26
0	18	6	43	96	91	22	0	0	36	30	112.927	21
0	61	30	33	66	70	30	0	0	37	65	57	36
0	38	0	55	6	98	37	0	0	50	43	60	23
0	68	0	49	1	57	8	0	0	49	45	32	11
0	12	0	3	18	35	13	0	0	14	10	0	75
0	18	0	43	95	33	43	0	42	38	30	40	48
0	47	0	27	54	73	44	0	35	20	53	13	58
0	64	14	33	18	63	47	0	20	30	83	37	16
0	51	0	56	36	83	40	0	20	54	10	25	23
0	62	0	41	76	107	5	0	14	73	2	1	18
1	67	0	32	96	118	46	0	28	49	74	28	57
0	56	0	0	81	107	33	0	43	28	23	14	34
0	49	5	4	104	53	37	0	10	27	0	54	31
0	61	0	3	64	20	7	0	54	7	0	73	44
12	48	0	6	0	42	55	0	83	16	0	26	45
10	16	0	18	6	8	38	0	26	46	0	112.927	49
0	20	0	47	73	68	20	0	63	45	2	48	37
0	39	0	61	85	78	45	0	92	6	0	24	44
0	81	0	53	78	68	33	0	39	20	0	33	47
6	73	0	65	75	91	20	0	4	46	0	25	40
0	53	0	26	49	50	7	0	45	0	0	31	38
0	50	0	63	66	81	34	3	54	32	0	35	80
0	62	21	18	91	39	66	5	81	68	0	1	32
0	57	0	17	71	68	33	0	67	65	4	22	36
0	12	0	61	96	122.605	22	11	39	54	0	20	51
0	20	0	36	81	93	9	3	87	35	0	53	74
3	81	0	36	70	11	19	0	104	38	0	7	34
0	92	0	57	60	22	13	1	75	0	0	1	32
0	61	7	42	71	45	0	8	48	13	0	16	34
0	68	0	29	84	52	0	0	46	8	0	33	21
2	91	4	18	108	52	21	17	55	0	0	23	31
5	63	0	31	96	104	0	13	58	0	0	0	56
0	20	0	0	67	122.605	0	0	29	0	0	29	35
0	48	2	0	77	91	0	6	31	0	0	76	26
0	13	5	0	89	53	0	0	92	19	0	62	39
14	0	0	0	63	72	0	0	82	0	0	22	57
4	0	0	0	63	37	0	0	59	0	0	67	3
24	1	0	35	62	6	0	0	41	14	3	14	7
7	48	0	13	64	51	0	0	37	0	0	53	10
3	84	0	0	68	76	0	0	0	0	23	72	2
0	74	3	0	53	117	0	5	56	0	27	37	0
0	61	0	12	40	110	0	0	37	0	0	7	0
0	62	3	4	76	93	0	1	25	17	0	0	0
25	64	3	8	57	86	0	41	53	0	0	0	0
0	65	2	17	75	60	0	58	40	0	0	19	6
22	65	1	11	89	95	0	27	13	0	0	52	35
10	48	0	0	59	73	0	58	4	0	9	38	2
0	51	0	0	41	48	0	60	15	0	7	45	0
0	59	0	0	64	117	0	28	1	0	9	34	0
3	50	0	0	80	87	0	12	6	0	0	18	0
0	55	0	1	63	109	0	15	0	0	0	0	0
0	46	1	0	74	101	0	33	0	0	0	0	0
0	34	1	0	88	96	0	5	0	0	17	0	0
0	57	0	6	102	77	0	18	0	0	8	1	0
0	45	0	8	28	34	0	35	0	0	13	1	0
0	5	0	0	30	97	0	72	13	34	9	12	0
12	6	7	0	58	42	0	65	0	0	14	0	0
5	0	0	0	70	0	2	60	0	0	34	14	0
0	0	0	0	55	64	23	82	0	0	64	17	0
0	0	0	0	74	105	0	75	7	0	22	1	0
0	0	0	0	15	104	0	79	0	0	34	0	0
0	8	28	0	70	88	19	69	0	0	26	1	0
0	0	0	0	18	67	16	70	1	0	77	0	0
0	8	0	6	32	14	41	25	0	0	68	0	0
0	0	0	0	48	59	42	19	0	0	63	20	27
0	0	0	0	29	50	29	55	0	0	35	50	0
0	0	0	3	74	55	40	90	0	5	85	0	0
10	0	0	15	78	53	32	71	0	0	41	0	0
5	0	0	0	41	20	39	51	0	0	31	0	0
17	0	0	0	38	63	44	77	0	0	46	33	0
0	0	0	0	53	35	48	56	0	0	80	26	0
0	0	0	0	30	60	21	60	0	0	80	0	0
21	0	0	0	23	61	17	90	14	0	35	58	0
0	0	0	0	40	3	34	49	13	0	32	8	3
0	0	0	0	36	29	18	54	0	0	28	11	11
0	0	0	0	66	37	27	63	0	0	15	0	0
0	0	12	0	66	81	23	52	0	0	8	21	0
0	0	2	0	59	84	9	42	14	2	48	31	0
0	5	9	14	56	0	50	30	26	0	0	44	0
0	16	0	36	20	41	47	4	0	16	8	59	0
0	0	0	0	2	27	41	9	12	0	17	0	0
15	0	0	0	0	41	62	0	0	0	10	11	0
16	0	0	0	17	16	5	28	12	6	5	22	0
0	2	0	0	94	42	8	7	0	0	0	69	0
49	0	0	0	55	7	0	11	0	0	0	76	0
38	0	0	0	42	12	6	0	3	5	0	31	0
37	0	0	0	73	19	8	2	3	0	1	0	0
38	16	0	0	46	22	23	0	29	0	0	0	1
33	0	0	0	55	78	10	0	31	0	0	38	10
14	0	0	0	28	28	0	0	8	0	0	32	3
25	0	0	0	7	5	0	0	17	0	0	47	3
21	0	0	7	56	0	0	0	0	0	0	29	18
51	6	0	0	22	0	0	0	0	0	0	13	41
42	0	0	0	56	0	0	0	0	17	0	16	6
38	0	0	1	45	1	0	0	34	1	0	22	0
75	0	0	0	39	25	0	0	0	6	0	23	0
23	0	7	8	77	3	0	0	0	5	0	36	0
57	0	9	0	39	26	0	0	0	0	0	97	0
41	0	0	0	76	44	0	0	25	0	0	17	0
57	0	0	0	81	43	0	0	0	22	0	69	1
17	0	10	0	93	10	0	0	0	17	0	79	0
0	0	0	0	85	55	0	8	27	0	0	45	0
27	0	0	0	49	35	0	0	32	27	0	0	0
6	0	0	0	50	20	0	0	0	40	0	22	0
1	0	0	0	0	20	0	0	0	38	0	0	0
32	0	12	21	42	0	0	8	9	5	0	41	0
34	0	3	14	2	0	0	6	3	31	0	15	0
4	0	0	0	70	0	0	0	0	28	3	62	7
0	12	1	11	55	0	4	0	59	22	20	79	0
0	0	14	3	51	28	4	0	32	44	2	33	0
0	0	0	6	46	0	16	0	23	28	14	60	0
0	0	36	0	92	0	4	0	8	18	16	43	0
0	0	60	27	58	0	18	0	29	19	0	38	0
0	0	38	42	85	0	34	0	34	55	2	58	23
13	0	29	37	55	0	46	0	40	59	0	31	0
0	0	25	14	71	0	43	10	28	56	0	59	0
0	0	12	30	35	0	58	0	43	49	0	28	0
21	0	0	12	13	0	47	0	105	21	0	62	0
0	0	0	10	52	0	83	0	116	4	0	51	0
0	0	14	20	55	0	64	0	70	9	0	29	0
0	12	15	8	43	0	6	3	69	1	0	53	3
0	22	10	35	7	0	12	0	90	4	0	11	0
0	0	0	59	1	0	37	5	73	15	0	48	0
0	0	18	39	16	0	36	0	97	0	0	45	0
0	0	36	47	7	0	48	0	48	0	20	37	0
0	0	68	41	15	0	40	0	46	7	5	0	0
0	0	38	27	15	0	52	0	20	4	5	0	10
0	16	23	67	12	10	12	0	31	14	0	5	3
0	52	0	35	30	32	38	0	50	0	0	43	0
0	0	0	15	5	60	18	17	0	0	2	16	0
0	13	0	54	2	87	17	9	12	0	5	0	1
0	9	0	43	12	68	50	0	1	2	0	0	0
0	8	0	67	9	44	14	0	0	0	5	23	0
0	24	6	38	11	17	30	0	0	0	2	2	4
0	18	33	45	0	11	76	24	5	3	4	38	0
0	1	18	28	0	6	63	47	1	0	0	0	0
0	0	0	14	3	0	58	71	88	0	31	0	20
0	0	0	12	0	23	20	77	0	0	65	0	0
0	0	3	4	0	4	33	76	0	0	89	0	0
0	6	6	0	7	9	17	42	0	0	42	0	0
51	44	0	0	0	7	0	71	0	0	41	0	0
32	8	0	4	0	0	0	21	0	0	69	0	0
43	35	0	2	10	0	7	49	25	13	36	0	23
5	41	0	0	0	8	24	37	1	0	59	3	5
0	39	3	0	0	0	31	90	0	0	9	0	0
0	52	0	0	0	0	10	78	0	35	59	0	0
0	44	0	0	0	0	0	67	0	0	3	0	0
0	3	0	0	0	0	0	32	0	0	3	0	0
0	26	0	10	0	3	0	15	0	0	0	0	0
0	30	0	4	0	0	0	8	0	0	0	0	0
0	25	0	0	0	0	0	14	0	0	0	0	0
4	56	4	0	0	0	0	26	0	0	0	0	0
8	58	0	2	0	0	0	0	0	0	0	0	0
6	41	1	5	0	0	0	0	0	0	10	0	9
0	47	1	0	0	0	0	0	0	0	0	0	0
15	9	3	0	18	0	0	0	0	0	0	0	0
47	24	4	0	45	0	0	0	0	0	0	21	0
5	33	2	0	1	0	21	0	0	0	19	36	48
9	49	9	0	18	0	35	0	0	0	0	20	0
0	71	3	0	3	0	0	0	0	11	36	16	0
3	91	0	0	0	0	0	0	0	0	7	0	0
0	27	0	11	22	0	0	0	0	0	41	12	0
16	35	0	18	0	0	6	0	0	0	17	5	0
0	48	0	12	1	0	72	0	0	5	0	0	0
0	41	0	0	4	0	0	0	14	0	4	0	0
0	63	0	0	5	0	7	0	0	0	0	13	0
0	59	0	0	0	0	2	0	0	0	0	0	0
0	52	0	0	0	0	0	0	0	0	0	0	0
0	62	0	0	0	0	4	0	0	0	0	0	0
13	42	0	9	20.4385	0	0	18	0	0	0	0	0
4	23	0	15	20.4385	0	13	0	0	0	0	0	0
0	37	0	23	20.4385	0	0	0	0	0	6	0	0
0	37	0	34	20.4385	0	17	0	13	16	10	0	0
0	0	0	30	20.4385	0	0	3	0	0	5	0	0
0	0	0	25	20.4385	0	0	0	6	0	0	8	0
1	8	0	32	20.4385	0	6	0	5	1	0	0	0
52	7	0	20	0	0	44	0	0	7	4	0	0
0	38	0	10	0	0	0	0	0	0	17	0	0
1	0	0	0	0	0	1	0	0	0	31	4	0
0	0	0	0	22	0	24	0	0	0	31	6	0
1	2	0	0	19	0	0	0	0	4	3	0	0
0	0	0	0	69	8	0	0	0	0	0	0	0
0	0	4	0	60	3	0	0	5	0	0	0	0
0	0	9	0	13	6	4	0	0	0	0	0	0
0	0	0	0	28	0	0	0	0	0	0	0	0
0	0	0	10	39	0	0	29	0	12	0	0	0
5	8	8	10	14	0	0	0	0	13	7	0	5
12	0	37	0	3	0	0	0	0	0	0	1	0
0	0	0	13	5	0	12	0	0	0	0	0	0
0	0	11	1	0	0	0	17	0	0	27	0	0
0	17	4	0	1	1	5	0	0	0	18	0	0
0	7	0	11	0	25	2	0	0	0	0	0	0
0	1	0	0	2	0	0	0	0	0	0	0	0
2	0	0	0	0	0	0	0	0	0	0	0	0
4	0	0	0	0	0	11	0	0	3	4	10	0
0	0	0	0	21	0	4	0	0	0	0	0	0
0	0	5	0	0	0	11	0	0	0	11	0	2
4	0	0	9	0	0	0	0	0	0	0	2	0
0	0	4	17	0	0	0	0	0	0	0	0	0
2	0	0	0	0	0	37	0	0	0	0	12	0
0	0	0	3	0	0	0	0	0	0	0	0	0
2	0	4	3	3	0	7	0	0	21	10	0	0
19	0	0	0	0	0	0	0	0	18	41	4	0
1	0	0	0	0	0	0	0	13	9	0	2	0
34	0	0	0	2	0	0	0	0	0	5	3	0
16	0	0	0	5	0	5	2	0	0	1	2	0
26	7	0	2	0	0	0	7	0	0	59	13	30
23	21	0	3	0	0	0	0	0	0	84	4	2
4	0	0	0	0	0	0	0	0	0	47	42	1
0	0	0	0	0	0	0	0	0	0	37	50	9
0	0	3	0	14	0	0	3	0	0	39	31	0
2	0	0	10	0	0	0	0	15	0	0	7	0
0	0	0	10	0	0	21	0	2	0	0	0	0
0	0	0	0	0	55	0	0	0	0	0	0	14
3	0	0	10	0	97	0	0	0	0	0	0	0
0	0	0	41	0	0	5	0	0	0	0	0	11
29	0	0	0	7	0	0	0	0	0	5	0	0
9	0	0	0	17	9	14	0	0	0	6	0	0
0	2	31	0	6	3	57	0	1	0	0	0	0
1	0	28	0	25	0	23	0	0	0	0	0	0
1	0	0	0	0	0	35	13	0	0	2	11	0
5	1	18	11	0	0	0	0	0	0	0	11	0
3	0	14	0	0	0	16	0	5	0	0	0	0
0	1	4	1	0	0	52	0	37	0	0	0	13
9	34	35	0	20	0	19	0	3	0	0	0	0
5	26	20	0	0	0	40	0	0	0	4	0	0
0	6	32	0	10	0	46	0	0	0	0	14	0
0	30	35	0	5	0	43	0	24	0	0	3	0
10	0	21	0	8	6	46	0	14	0	3	0	31
0	0	55	0	0	0	8	0	0	0	4	0	3
0	0	47	0	3	0	10	0	0	0	15	0	8
0	0	51	0	0	0	26	0	0	0	0	0	0
0	0	36	0	0	1	0	0	0	0	0	0	0
0	0	50	36	4	0	0	0	0	0	0	0	8
0	0	1	0	11	0	24	0	10	0	0	0	31
0	0	0	0	0	0	10	0	0	21	0	0	8
0	0	3	25	0	0	27	0	0	0	0	0	5
0	0	27	4	0	0	22	7	4	9	5	0	33
0	0	48	1	0	0	0	0	0	0	0	0	0
2	0	24	3	0	0	0	8	0	0	4	0	10
8	0	58	4	10	0	1	1	0	0	0	0	0
0	0	43	25	0	0	0	0	5	0	17	0	0
0	0	35	1	0	0	0	0	0	0	0	0	0
0	0	37	3	2	0	0	0	0	0	0	0	1
0	0	0	8	26	0	0	0	0	0	0	0	65
0	0	12	2	29	0	0	7	0	0	0	0	46
0	0	35	19	2	0	0	0	0	0	0	0	34
4	0	37	0	0	0	0	16	30	0	0	2	39
0	22	31	0	0	0	0	22	0	0	0	0	13
1	6	3	0	0	0	0	0	0	0	0	0	45
0	0	27	0	0	0	0	6	0	0	0	0	5
5	0	26	0	4	12	0	13	0	0	0	2	17
50	0	28	0	0	1	0	16	0	0	0	2	50
39	0	45	0	3	0	0	47	0	0	3	0	59
51	0	59	0	0	0	0	1	0	10	0	14	59
32	0	40	0	0	0	0	6	11	0	0	0	50
13	0	43	0	9	0	0	0	5	0	0	0	3
27	0	54	0	27	0	0	0	25	0	0	0	8
29	0	46	0	12	6	0	0	31	0	0	7	64
87	0	33	11	7	0	0	3	2	0	0	0	25
55	0	52	0	0	0	0	31	0	0	0	0	0
30	0	43	0	0	0	0	14	0	0	0	13	32
14	0	39	19	0	0	0	51	0	0	0	0	0
31	2	41	10	33	0	0	29	0	0	0	28	0
39	10	31	25	18	0	0	4	30	0	0	15	0
31	15	25	0	0	0	0	43	0	0	0	2	0
35	0	0	13	0	0	0	0	0	0	0	13	0
25	7	0	7	0	0	0	0	0	0	0	33	1
19	0	47	11	16	0	8	1	7	0	0	20	9
10	10	53	0	0	0	21	0	38	0	0	41	7
71	1	51	27	1	0	0	20	27	0	0	26	5
30	0	29	62	18	6	0	0	2	0	25	60	0
57	1	29	29	0	31	7	17	3	0	26	43	0
50	5	37	46	0	5	0	4	0	0	6	42	0
5	0	0	50	0	6	0	0	13	0	0	45	0
16	0	0	37	0	77	0	0	19	0	28	50	0
25	0	61	41	0	8	12	0	0	1	1	39	0
34	0	46	63	0	31	0	0	0	0	0	39	0
19	3	18	29	0	55	0	0	36	6	6	50	0
75	33	64	39	0	44	0	0	73	0	21	49	0
75	9	13	15	7	12	0	0	65	0	0	51	0
37	8	7	34	4	0	0	0	4	0	0	27	0
48	36	3	42	24	21	0	0	17	0	16	33	0
23	24	70	41	0	32	0	0	32	0	0	0	0
8	32	31	55	0	3	0	0	74	0	4	0	0
15	19	8	1	0	0	0	0	84	0	10	0	0
14	37	23	6	0	0	0	0	70	0	6	10	0
34	28	35	27	0	0	0	0	67	0	24	0	0
26	58	0	9	13	0	0	0	64	0	31	0	0
22	28	0	49	0	0	0	1	44	0	64	0	0
30	46	6	29	15	0	1	0	21	0	1	0	0
26	53	30	0	5	43	0	0	42	0	40	0	0
0	60	0	5	17	0	0	0	16	0	77	0	0
26	74	0	8	0	0	0	0	11	0	40	0	0
15	31	0	0	2	0	0	0	19	0	67	0	0
32	28	0	0	41	0	1	6	0	5	18	0	0
11	1	0	0	17	0	0	0	0	12	36	0	0
0	4	0	0	24	0	21	0	0	0	38	0	0
0	2	0	0	12	0	7	0	0	1	67	0	0
5	54	0	0	40	0	1	0	3	0	40	5	0
8	38	3	0	61	0	0	0	0	0	37	0	0
16	11	21	0	11	0	0	0	0	0	53	0	0
9	37	10	0	45	0	5	0	0	0	64	0	0
1	55	3	0	68	0	4	0	0	0	53	0	0
16	9	7	0	67	0	5	0	0	0	34	0	0
0	4	32	0	62	0	0	0	0	0	23	3	0
0	27	20	0	47	0	0	21	0	0	15	0	2
0	72	8	0	16	0	0	0	0	0	20	0	17
0	0	17	0	42	0	0	0	0	0	37	0	0
0	0	9	0	0	0	30	0	0	18	5	0	0
0	0	7	0	7	0	0	0	0	17	16	0	0
0	42	0	0	0	0	0	0	0	1	18	0	0
0	22	20	0	0	0	4	0	0	11	10	0	0
0	75	9	0	0	0	0	5	0	2	22	0	0
28	54	45	0	5	0	0	0	0	0	51	0	0
11	36	13	13	12	0	6	0	0	0	16	0	0
8	39	16	0	15	0	4	0	0	34	35	0	0
0	45	6	0	0	0	1	0	0	42	3	0	0
0	52	41	0	0	0	0	0	16	53	16	0	0
0	36	24	0	0	23	0	0	18	34	44	0	0
0	3	30	0	0	19	0	0	22	38	27	0	0
0	32	28	0	0	0	0	0	0	52	36	9	0
0	14	8	0	15	0	8	0	8	9	87	2	0
0	23	4	0	1	0	0	0	16	26	58	0	0
0	28	41	0	0	0	30	0	0	42	57	32	0
0	13	20	0	7	1	4	0	0	0	51	2	13
0	44	55	9	0	0	0	0	0	10	0	0	0
0	4	0	0	0	0	0	11	0	9	54	0	0
0	19	20	0	0	0	30	55	0	0	30	5	16
0	43	32	0	0	0	0	13	0	0	26	4	19
0	54	42	0	53	0	32	32	4	0	62	0	12
0	41	42	0	2	0	0	17	0	0	39	0	4
0	24	25	0	9	15	0	3	0	14	97	21	0
0	46	27	0	8	22	0	20	0	17	14	0	0
11	32	40	11	1	41	0	46	0	0	4	4	0
0	37	17	4	21	10	7	16	0	10	56	1	0
12	36	54	3	0	4	11	36	0	10	14	0	0
7	32	8	0	44	1	0	57	0	0	60	6	8
0	22	4	6	19	0	0	30	0	0	3	3	3
0	34	8	0	4	1	0	41	0	0	6	0	0
0	8	12	0	4	62	0	55	0	0	0	0	0
0	22	46	0	0	0	0	56	0	0	20	0	0
0	40	47	0	0	0	0	30	0	0	17	0	0
0	29	35	0	0	0	0	66	7	0	5	0	0
0	15	10	0	0	5	0	41	0	0	16	0	0
0	0	21	0	0	0	0	38	0	0	0	0	0
0	7	11	0	0	0	0	7	0	0	0	9	0
0	53	15	0	4	0	0	25	0	0	0	2	0
17	7	19	0	0	0	0	50	0	0	0	0	0
24	0	22	0	0	0	0	51	0	26	0	0	0
0	21	1	0	0	2	0	24	0	24	0	25	2
0	0	0	2	0	0	0	14	18	1	53	0	0
0	10	27	0	0	0	0	14	0	0	1	0	0
0	0	8	0	0	0	0	6	0	15	1	0	0
0	0	5	0	0	0	0	1	0	0	0	11	0
0	18	1	0	0	0	0	0	0	2	0	0	0
0	2	48	16	0	1	0	0	16	33	0	0	0
36	0	39	0	0	2	0	0	7	0	0	0	0
0	8	5	0	0	2	35	0	0	0	0	0	0
5	0	11	0	0	18	10	0	15	0	0	0	0
17	0	11	7	0	3	0	6	0	0	0	3	0
0	0	13	38	0	18	18	4	0	0	0	0	0
0	3	51	0	13	33	10	13	0	0	0	0	2
2	0	29	0	33	0	13	0	0	26	0	0	0
0	0	41	1	2	0	37	4	0	0	0	2	0
0	0	19	4	10	0	33	0	0	13	0	0	0
0	0	50	2	12	0	14	2	0	0	0	0	0
0	13	54	0	0	0	0	0	0	8	20	0	0
0	6	52	5	5	0	0	0	0	6	0	0	0
18	0	37	0	0	0	17	1	0	7	9	0	0
0	0	60	0	0	0	7	15	25	0	20	0	0
0	0	9	0	0	0	2	0	10	3	5	0	0
0	0	29	3	0	0	0	2	1	19	0	0	0
0	0	21	0	0	0	0	2	12	2	0	0	7
0	0	5	0	0	5	0	5	0	45	0	0	0
0	0	3	0	0	0	16	0	0	34	0	0	0
0	0	12	3	0	0	3	0	0	16	1	0	0
10	8	21	11	0	0	36	0	0	85	0	0	0
8	0	6	0	0	0	53	0	2	31	0	0	0
1	0	25	0	0	0	0	0	0	28	0	0	0
4	0	31	0	0	0	0	0	11	33	0	0	10
0	0	23	0	0	0	0	0	0	42	0	0	1
0	0	13	0	0	0	0	0	0	14	0	0	0
0	0	12	11	0	0	0	0	0	7	0	0	0
0	0	21	0	17	0	6	0	0	31	3	0	0
0	0	0	10	0	0	13	0	35	17	0	0	0
0	6	15	0	0	0	0	0	0	0	0	0	41
6	0	16	11	0	0	0	0	10	0	0	0	0
17	0	48	0	0	0	0	0	1	22	0	0	0
26	0	31	16	0	0	0	0	0	17	0	0	0
27	0	29	7	0	0	0	0	0	53	0	0	0
5	0	45	0	0	0	0	0	0	50	0	0	0
32	0	0	0	0	0	0	0	0	33	0	0	0
12	0	0	0	0	0	0	0	0	26	14	0	0
21	0	27	0	8	9	0	3	0	18	16	0	0
27	0	44	0	1	28	0	0	0	14	26	0	0
0	0	37	0	0	0	0	0	0	2	32	0	0
7	0	31	0	0	26	0	0	0	23	0	0	0
0	0	13	0	0	10	0	0	0	13	18	0	0
47	0	31	0	0	17	0	0	0	0	0	0	16
16	12	79.5469	0	0	43	0	0	0	0	11	0	11
25	2	41	0	0	56	0	0	0	0	11	0	0
40	3	7	11	30	0	0	0	0	0	24	41	5
45	0	20	15	0	22	0	0	0	12	38	10	0
19	22	0	1	3	34	0	0	0	0	18	30	6
0	46	36	26	7	0	0	0	0	20	10	41	28
0	6	44	21	0	0	0	0	0	6	34	0	0
0	0	46	17	0	0	0	13	0	21	33	19	15
0	0	29	23	0	0	0	0	0	1	16	65	0
0	0	28	18	22	0	0	11	0	1	31	54	31
10	0	20	2	0	0	0	21	0	0	45	66	14
43	5	13	43	0	0	5	0	0	0	50	25	0
6	0	45	0	0	0	0	5	0	0	42	39	1
5	0	45	11	0	0	0	18	0	7	53	35	0
7	0	28	8	0	0	0	4	0	9	55	47	0
1	0	22	6	0	0	0	0	0	15	47	32	1
0	0	30	36	0	0	0	3	0	0	53	21	2
10	0	41	51	0	0	18	0	0	0	93	1	0
0	27	58	13	0	0	9	0	0	0	59	13	0
0	7	44	48	0	0	0	0	0	1	41	11	4
19	0	79	37	0	0	0	6	0	0	53	18	35
0	0	58	29	0	0	0	3	0	0	47	24	6
0	0	58	23	0	0	0	0	0	0	48	12	0
0	0	41	22	0	0	13	0	0	0	11	19	0
57	0	6	21	38	0	0	14	0	0	61	0	0
6	0	45	0	7	0	0	4	0	0	4	0	0
0	0	31	0	0	0	0	26	0	0	36	0	0
5	0	29	0	0	0	0	0	0	0	54	8	0
7	0	50	0	0	0	0	13	14	4	21	0	0
0	0	21	0	0	0	0	13	10	0	13	0	0
0	0	37	0	0	0	8	5	28	0	0	0	0
0	0	61	0	7	0	0	6	9	13	9	0	0
0	0	33	0	6	0	0	0	11	0	0	0	0
9	0	34	0	0	0	26	8	19	0	0	0	0
0	0	46	0	5	16	0	0	24	10	0	0	0
6	0	40	34	0	0	0	0	6	0	0	0	0
0	0	35	8	2	0	0	15	18	0	0	0	0
0	0	37	0	40	5	0	4	11	0	0	0	22
0	0	10	0	9	0	0	0	8	0	0	0	4
0	0	28	0	18	4	0	0	0	0	0	0	17
4	0	58	0	14	0	20	0	0	0	16	0	0
0	0	39	0	16	0	0	0	0	0	0	0	0
8	0	21	0	9	0	5	0	0	5	0	2	28
1	0	3	0	9	0	0	0	8	0	0	4	0
3	0	43	0	1	4	0	0	0	11	0	0	0
0	0	44	0	4	0	0	0	0	0	9	6	0
21	0	50	0	3	3	0	0	25	0	19	0	1
0	2	0	0	0	0	0	0	0	0	4	0	0
0	0	0	0	0	0	0	7	0	0	0	0	0
0	0	0	7	3	0	0	1	0	0	0	0	0
0	7	0	0	0	0	0	4	0	0	0	1	0
0	0	26	0	0	0	0	0	0	0	0	0	2
0	0	0	0	0	0	0	0	0	11	0	0	20
0	0	18	0	0	0	0	0	0	11	0	0	22
0	0	10	0	3	0	0	0	0	11	0	0	4
0	0	0	0	0	3	1	0	0	0	0	0	6
0	0	0	0	0	0	0	1	0	0	0	0	0
0	9	0	0	8	0	0	0	0	0	0	0	0
0	16	0	0	0	0	3	9	0	7	0	0	0
0	0	11	0	0	0	0	0	0	0	0	13	0
0	0	0	0	0	0	0	5	0	0	0	0	7
6	0	6	0	0	8	1	15	1	0	0	0	0
0	0	10	0	0	69	66	7	0	0	0	0	0
9	0	1	8	0	21	31	0	4	0	4	0	7
2	0	0	0	0	0	8	0	0	0	0	0	3
2	0	0	13	0	0	0	0	0	0	0	0	0
0	0	0	0	5	9	0	0	0	0	0	0	0
0	0	4	0	0	44	0	0	0	0	0	0	0
0	0	0	0	0	2	0	16	0	0	0	0	0
0	0	8	10	0	0	0	1	25	0	0	0	4
0	0	0	0	0	0	0	0	0	0	0	0	0
0	0	0	7	0	4	0	0	0	0	3	0	0
6	0	0	0	0	0	0	10	0	0	0	2	9
0	0	0	0	0	0	0	0	0	0	1	1	27
0	0	4	4	3	0	0	0	0	0	7	0	0
10	0	0	0	4	0	0	0	0	0	0	0	0
20	0	15	0	0	0	0	0	0	12	0	0	1
2	1	0	0	0	0	0	0	0	2	0	0	0
0	47	0	4	0	0	14	0	0	0	0	0	0
0	34	1	30	0	0	9	0	0	0	0	2	0
6	0	0	24	0	0	27	0	0	0	0	0	0
31	0	0	4	0	1	0	0	0	0	0	18	0
0	0	0	0	0	2	0	0	0	0	15	13	0
0	0	0	0	15	0	0	0	0	0	0	0	0
3	24	0	0	13	0	0	0	0	5	1	0	0
0	21	0	1	33	2	10	0	0	0	25	0	0
0	0	4	0	4	5	4	0	0	0	0	0	0
1	0	0	0	7	2	0	0	0	0	4	0	0
16	0	35	0	2	17	20	0	0	0	0	0	0
81	9	3	27	0	0	19	0	0	0	0	2	0
0	33	0	11	0	16	40	0	0	0	0	0	0
0	64	0	1	0	0	68	0	0	0	0	0	0
0	10	0	24	0	0	7	0	0	0	0	0	0
4	0	0	10	0	0	21	0	0	0	17	0	0
0	0	2	27	0	0	31	0	0	0	35	0	0
0	8	0	23	0	0	38	0	0	8	15	0	0
0	0	0	25	1	0	3	5	0	0	0	0	0
0	9	0	0	0	0	22	2	0	11	18	0	13
0	18	0	5	0	0	3	0	0	0	3	1	1
0	19	0	7	1	0	0	0	0	0	0	0	21
0	0	0	0	0	29	0	3	0	0	0	0	0
0	38	0	0	0	26	29	1	1	0	16	0	0
1	22	0	0	2	0	24	0	0	0	36	0	0
0	30	0	0	0	0	33	4	0	0	0	0	0
0	0	0	1	0	0	5	0	0	0	11	0	0
0	15	7	6	0	0	6	0	0	0	26	0	5
0	0	15	12	2	0	5	0	0	0	15	0	0
5	5	0	0	21	0	6	0	9	0	17	0	0
0	38	0	6	0	0	0	0	0	0	13	1	0
0	10	0	12	0	0	10	0	0	0	2	62	0
0	28	1	24	0	2	2	0	0	19	13	18	0
0	8	26	0	0	32	10	0	0	9	0	0	0
1	6	0	1	28	0	2	0	0	0	0	19	0
10	0	0	8	27	5	27	5	0	0	5	25	0
0	0	18	0	17	1	1	2	11	0	1	44	0
9	0	12	0	7	0	0	0	11	0	5	37	0
4	0	0	6	0	0	5	0	9	0	6	0	0
0	0	0	0	11	0	5	22	0	0	0	0	0
12	0	0	0	0	0	0	5	0	5	0	4	16
3	0	0	0	0	0	7	2	0	0	0	18	1
0	0	0	0	0	0	10	0	12	1	0	0	3
12	0	0	0	7	30	0	0	0	1	16	6	28
1	0	0	0	12	0	0	7	0	0	0	47	6
3	0	0	1	0	13	0	0	0	0	0	29	0
0	0	0	0	17	21	0	13	0	3	0	5	0
0	0	0	0	0	0	0	0	0	0	0	15	0
0	0	5	0	0	0	11	0	0	0	0	41	0
0	0	0	7	0	0	0	9	0	1	0	52	0
16	0	0	0	0	0	0	0	0	0	0	39	0
0	0	0	0	0	12	0	0	0	0	1	45	0
0	0	0	0	0	14	0	0	0	0	0	22	10
0	0	0	25	7	7	0	0	0	0	0	22	0
0	19	0	0	0	0	0	0	0	0	0	58	21
0	0	0	0	0	0	0	0	0	0	0	63	15
0	19	0	0	0	26	0	0	4	14	0	64	12
0	6	0	0	0	8	1	0	0	0	0	42	0
0	0	0	0	0	1	0	0	0	0	0	20	8
21	3	0	0	0	0	0	0	0	0	0	28	0
0	10	0	0	0	29	0	0	0	0	0	13	25
0	6	0	0	0	13	0	0	28	0	0	25	8
1	5	1	13	0	56	0	0	39	0	0	17	6
11	15	0	47	7	11	0	0	11	0	12	20	24
0	46	0	2	16	20	0	0	28	6	9	12	47
0	13	3	3	20	11	2	22	66	0	0	10	34
0	31	0	0	0	52	2	0	83	17	0	5	11
15	25	12	0	0	57	1	0	43	44	0	0	9
0	25	26	0	0	60	0	0	73	28	5	0	48
0	20	0	7	0	7	0	0	82	11	13	0	0
0	41	18	1	0	33	0	0	61	13	7	0	25
0	15	16	0	0	50	0	0	71	32	0	0	25
0	11	16	0	0	66	0	4	84	12	0	8	17
0	45	11	9	5	58	8	0	62	12	0	51	40
0	0	29	0	16	26	0	0	62	2	0	0	19
0	4	2	8	4	0	0	9	12	0	0	3	7
0	41	38	0	0	24	0	0	15	0	0	0	34
0	23	3	6	0	7	0	0	80	0	0	0	33
0	4	1	0	0	0	0	0	69	0	0	7	38
0	12	12	14	0	0	5	0	68	0	0	0	3
0	12	11	0	9	0	0	0	67	0	0	0	42
11	9	7	0	16	2	0	1	29	0	0	3	36
5	1	64	0	13	11	5	0	11	7	0	0	72
13	9	52	13	0	0	0	10	17	0	0	5	84
8	19	7	19	0	0	6	0	0	0	0	0	56
8	3	56	13	0	18	0	0	24	0	3	5	37
0	35	56	1	0	35	0	0	4	0	0	3	55
8	20	65	0	0	7	0	0	18	0	0	8	52
34	44	26	1	0	22	0	0	23	2	0	0	75
30	34	57	0	0	28	0	0	23	14	0	1	30
34	16	78	0	0	15	0	0	12	0	0	4	0
0	12	25	0	0	0	0	0	7	13	0	0	3
47	13	79.5469	10	0	0	3	0	11	0	4	0	64
19	56	39	11	0	10	21	0	17	0	0	0	49
54	44	36	0	0	0	16	0	9	4	0	21	45
80	59	9	4	0	0	3	0	50	0	0	3	26
75	29	32	20	0	0	0	0	17	0	0	0	7
37	15	33	3	0	0	0	0	17	0	0	7	23
32	16	9	2	0	0	0	0	38	0	0	1	35
15	0	18	3	0	0	0	0	24	0	0	0	4
8	35	10	2	0	0	0	0	0	0	0	0	1
17	29	4	8	0	0	7	0	0	0	0	0	0
19	17	0	0	0	0	0	0	0	0	0	0	0
11	25	14	4	0	0	0	0	0	0	0	0	0
0	10	0	0	38	23	0	0	0	0	0	0	0
13	26	1	7	0	0	0	12	0	0	0	0	0
4	52	0	6	0	0	0	7	0	1	23	0	0
35	7	0	2	0	0	0	6	0	0	0	0	1
26	40	6	0	2	0	0	1	0	0	4	3	35
13	14	8	0	0	0	0	46	0	0	0	1	11
1	68	0	0	0	0	0	27	8	0	8	5	0
3	47	0	0	6	0	1	65	0	5	0	0	0
25	56	0	0	0	0	0	46	5	0	0	0	26
0	61	0	0	0	0	17	81	0	0	0	0	0
0	66	0	0	0	0	1	33	0	0	0	0	0
0	77	0	0	0	0	4	50	0	0	0	22	0
4	58	0	0	0	0	21	55	1	0	2	17	0
26	47	0	0	0	21	0	20	0	0	0	0	0
0	48	4	16	0	13	0	14	0	0	0	0	0
11	67	3	8	0	1	0	19	0	0	0	0	0
0	106	0	39	28	4	17	21	21	0	0	0	0
0	71	0	30	16	49	0	14	4	0	0	0	0
0	19	0	22	13	21	0	22	8	0	0	0	0
0	22	0	16	18	0	0	73	2	0	0	0	0
0	84	0	20	34	0	0	99	0	0	0	0	0
0	49	0	0	25	0	0	33	0	0	0	0	37
0	97	0	20	26	2	5	60	5	0	13	1	31
0	65	0	39	39	29	0	38	0	0	0	31	0
0	79	0	30	15	6	0	23	0	0	8	0	7
0	55	2	56	33	0	0	58	0	0	47	0	29
0	37	0	30	21	0	0	23	0	7	8	6	0
0	49	0	20	52	0	0	37	0	10	9	7	0
0	53	0	66	43	0	0	10	0	0	24	1	0
0	78	0	46	78	0	9	10	0	5	42	2	0
0	75	2	56	69	0	0	0	0	0	7	0	0
0	48	0	43	78	0	0	0	0	0	0	5	0
0	87	0	44	81	0	3	2	0	0	10	4	0
0	78	11	70	63	0	11	18	0	0	18	5	0
0	86	0	52	73	0	11	3	0	0	20	1	0
0	63	0	74	18	0	0	14	5	0	19	0	0
0	55	0	3	19	0	6	0	0	0	10	0	7
0	62	0	23	84	4	0	0	0	0	39	0	5
0	20	0	70	39	0	0	5	0	0	33	0	0
0	14	1	76	35	0	0	19	0	0	27	1	0
0	76	0	47	2	0	0	8	0	0	40	0	0
0	92	0	29	17	0	0	0	0	0	25	2	0
0	99	0	10	31	0	0	0	0	10	85	3	0
0	42	0	19	20	0	4	0	0	0	24	0	4
0	80	0	12	16	0	9	0	0	0	13	0	14
0	60	0	8	21	0	41	5	0	0	35	0	5
0	40	27	5	3	7	6	0	0	37	64	5	0
0	78	3	17	18	0	2	0	0	0	38	1	0
0	72	0	25	0	0	0	0	0	0	87	0	2
1	67	7	67	0	0	38	0	0	0	54	0	0
0	63	0	19	0	0	0	3	0	0	39	0	0
0	77	20	0	0	0	0	11	0	0	27	0	0
0	53	12	0	3	0	0	0	0	0	11	0	0
0	73	0	0	14	0	0	0	16	0	13	0	0
0	75	0	0	13	0	0	0	0	35	2	0	0
11	48	0	0	0	0	0	0	0	36	17	0	0
0	35	0	4	2	0	0	0	0	54	22	0	0
5	49	0	0	0	0	0	0	0	19	0	0	0
0	47	0	6	0	0	0	0	0	0	0	0	0
4	91	0	0	0	0	0	0	0	0	0	0	0
0	46	0	0	0	0	0	2	0	37	0	1	13
1	33	0	0	0	1	0	0	25	36	0	0	0
0	79	0	0	0	0	9	0	27	33	0	0	0
0	56	0	0	0	0	0	0	16	13	0	0	0
8	85	0	0	0	0	0	0	0	6	0	16	0
4	73	0	0	0	0	0	0	1	0	6	0	0
0	57	0	0	0	0	24	0	4	0	3	0	0
0	73	22	0	0	0	4	0	10	10	7	0	0
0	45	0	0	11	0	0	26	10	35	6	0	5
0	58	1	0	2	0	41	0	6	63	0	0	0
0	26	0	0	0	0	44	0	0	32	0	0	4
3	45	0	0	0	0	1	0	44	30	0	0	7
7	8	0	0	0	0	0	0	27	44	0	0	0
0	17	0	13	0	0	0	0	79	4	0	0	0
4	36	0	0	17	0	0	0	16	21	0	0	0
0	95	0	3	8	0	0	17	0	51	0	0	0
0	67	0	0	4	0	0	2	58	17	0	0	0
0	86	0	15	0	3	7	6	121	22	0	0	0
1	73	9	0	0	0	59	3	86	42	0	0	0
0	73	1	0	0	0	10	0	88	12	0	0	0
5	63	35	0	0	13	0	0	55	17	10	29	1
3	50	43	0	0	14	11	0	75	12	0	20	0
19	0	1	0	2	0	85	0	58	2	38	30	0
7	62	0	0	1	0	92.8079	1	50	7	36	31	21
0	35	0	0	0	12	29	17	71	26	45	0	11
7	41	1	0	0	20	0	6	36	7	28	30	0
0	87	40	21	0	10	0	7	0	53	42	5	8
0	94	0	0	0	10	33	1	39	3	36	14	0
11	88	15	6	0	2	15	10	71	35	63	0	0
47	81	10	0	0	0	6	0	79	33	35	0	0
10	34	37	13	0	0	24	6	107	0	32	0	0
0	107	10	6	8	0	0	0	66	6	33	14	0
0	60	24	3	2	0	0	0	57	5	75	20	0
0	58	15	0	0	0	10	0	23	11	35	0	0
0	1	26	0	1	0	10	0	45	0	76	0	0
0	58	16	15	0	0	0	0	73	7	69	0	0
0	78	5	0	21	0	0	0	32	8	3	0	12
4	86	39	0	0	0	0	0	86	0	9	0	31
0	59	0	0	0	0	0	0	87	0	28	0	0
11	49	16	0	0	0	0	0	37	3	85	0	0
7	88	9	0	0	0	0	0	100	0	60	0	0
0	92	0	0	0	0	0	15	96	0	64	0	0
12	72	21	0	0	0	9	0	59	0	52	0	6
9	86	33	0	0	6	0	5	57	0	11	1	0
0	19	23	0	0	0	0	8	70	0	13	0	0
17	4	30	0	0	2	0	0	87	0	41	0	0
0	32	28	28	0	6	0	0	84	0	51	8	0
35	66	0	5	0	9	0	0	91	0	18	0	0
5	85	29	0	0	41	0	0	82	0	18	0	0
54	77	54	4	0	0	0	0	71	0	1	14	0
29	59	32	0	0	50	6	0	49	0	1	3	0
49	4	16	15	12	19	0	0	19	0	6	5	0
31	3	0	4	0	0	0	0	44	0	0	0	0
18	2	6	0	0	0	18	0	55	0	0	0	0
9	29	28	0	0	21	8	0	56	0	0	0	0
23	100	52	0	0	0	0	0	29	1	0	29	0
30	35	38	0	0	0	0	0	66	0	0	0	4
0	20	34	0	0	0	0	0	37	0	13	0	20
12	0	19	0	40	0	0	0	86	0	0	20	15
38	60	3	0	0	0	0	0	74	0	0	0	8
18	56	6	0	0	0	6	0	0	19	3	0	9
36	89	21	2	0	0	0	0	53	11	2	4	13
13	52	18	0	0	25	0	0	62	0	0	1	11
33	55	0	0	0	7	0	0	72	0	0	0	27
20	57	0	0	0	0	0	0	56	0	0	0	15
35	28	4	0	0	0	0	0	58	0	0	0	17
0	90	12	5	0	0	0	0	51	0	0	0	14
0	52	0	3	0	0	5	0	61	0	0	0	34
2	21	18	3	0	0	0	0	94	0	0	1	66
3	36	0	0	0	12	0	0	72	0	0	0	76
0	57	0	11	3	34	0	0	37	0	0	0	33
20	63	0	0	13	55	0	0	21	0	0	0	0
7	66	0	0	0	0	0	0	14	0	0	0	9
33	51	0	0	0	26	0	0	12	0	0	0	0
0	37	3	10	3	57	0	0	8	0	0	0	13
0	67	0	19	15	45	0	0	0	0	0	0	23
0	36	13	0	4	12	0	0	16	1	0	32	73
0	43	0	0	4	8	0	0	9	6	0	0	103
0	0	0	0	0	43	0	0	4	0	0	9	83
0	11	0	0	0	79	0	0	16	11	0	13	37
0	10	0	0	0	75	5	18	0	0	0	0	45
6	53	0	0	4	15	1	0	51	0	0	0	42
28	7	0	0	0	34	0	0	80	0	0	1	32
0	6	0	0	22	46	0	0	37	0	0	40	68
0	11	0	5	20	81	0	0	1	0	0	40	33
0	18	0	12	10	45	8	0	0	15	0	26	75
0	22	0	4	0	0	0	9	5	0	0	75	44
0	8	0	0	0	40	10	0	6	0	0	0	36
0	37	0	0	0	56	3	0	4	3	0	36	14
0	43	0	1	5	0	0	0	0	0	0	51	26
0	2	0	36	7	13	0	1	0	0	0	55	0
0	66	3	12	0	43	0	4	0	0	0	47	0
0	33	0	0	0	71	0	3	0	25	0	68	0
0	16	5	0	0	80	0	0	0	0	0	32	0
0	31	11	2	0	53	0	2	3	0	0	5	0
1	15	0	2	23	46	0	0	24	0	0	41	0
0	0	3	20	0	0	6	0	2	0	0	52	0
0	0	0	13	17	13	0	0	14	0	0	5	9
0	0	1	33	1	23	0	0	12	0	0	53	22
23	0	0	21	0	22	0	0	28	0	0	59	0
11	0	0	63	10	15	0	0	49	0	0	55	0
0	0	1	55	0	22	0	0	33	0	0	49	2
9	0	0	61	0	27	0	0	56	0	0	75	0
7	0	0	3	0	0	0	4	34	0	0	36	12
0	0	0	1	0	0	0	6	43	0	0	43	5
0	0	0	3	0	0	30	0	76	0	0	0	6
0	0	0	13	0	0	0	0	80	18	0	19	0
0	0	0	56	0	0	0	0	77	4	0	20	0
5	0	0	43	0	7	0	0	66	40	0	9	0
0	0	0	46	0	0	0	0	56	32	0	23	0
0	0	0	38	19	0	0	0	35	32	0	20	0
1	0	0	60	21	0	0	0	80	29	2	2	0
11	0	0	41	0	0	0	21	58	14	0	0	0
0	13	0	16	0	0	0	0	86	64	5	0	0
3	0	0	51	6	0	0	4	61	17	2	3	0
5	0	0	36	0	0	19	0	55	0	6	4	0
1	0	0	0	30	0	37	0	13	38	21	7	1
6	0	0	29	0	4	10	0	112	2	24	0	4
17	0	0	20	22	0	15	0	74	10	3	0	0
0	0	0	19	30	0	19	0	75	2	0	0	2
0	23	0	17	0	0	0	0	78	34	16	0	0
0	0	0	44	0	0	0	0	60	14	9	0	22
0	0	0	49	5	0	3	0	84	14	8	0	0
0	0	0	45	46	0	0	0	17	0	15	0	0
10	0	0	49	13	0	0	0	21	1	0	0	0
0	0	0	75	11	10	2	4	59	13	0	0	0
0	0	0	44	13	0	1	0	82	0	1	0	0
0	0	0	73	0	0	7	17	78	31	0	0	0
0	0	0	51	0	44	0	12	80	0	0	0	0
6	0	0	47	9	1	0	0	67	0	0	0	0
27	0	0	59	0	0	0	0	86	0	0	0	0
3	21	0	23	6	0	0	0	71	0	0	0	0
32	2	0	50	0	0	0	12	65	54	0	0	0
0	0	0	28	26	0	0	0	73	0	0	0	10
0	0	0	28	5	0	0	22	74	0	0	0	13
0	0	0	8	0	7	0	0	36	0	0	0	4
0	0	0	19	14	0	0	16	14	0	0	0	19
0	0	0	14	18	11	0	35	68	0	0	0	0
8	0	0	0	17	0	14	14	78	0	0	0	0
0	0	0	0	21	0	25	14	45	0	0	0	3
0	0	24	0	7	0	13	12	100	0	14	7	2
0	0	0	0	1	5	20	78	103	0	11	0	3
0	0	0	0	2	0	16	45	95	8	8	0	3
0	0	0	0	4	6	5	7	77	9	0	1	0
0	0	43	0	16	0	68	3	66	0	0	7	8
0	0	15	0	48	0	33	12	70	0	0	22	4
5	0	0	0	5	0	15	10	85	1	9	0	29
49	14	0	0	14	0	51	1	79	2	0	0	5
29	0	25	0	71	0	58	6	62	22	10	0	29
0	6	0	13	58	0	44	9	46	0	8	0	0
0	4	0	3	8	0	92.8079	19	58	0	17	0	0
0	4	0	3	31	0	24	56	97	0	37	0	10
0	0	5	8	54	1	40	55	70	0	5	0	0
0	0	0	0	71	28	26	42	91	0	21	0	0
1	0	27	0	71	0	51	71	76	13	9	0	0
30	0	28	0	67	0	34	33	103	0	4	0	0
2	0	29	0	40	0	26	77	62	0	58	1	4
0	3	3	0	75	0	34	71	34	0	73	0	0
0	3	25	9	71	0	43	82	49	0	38	0	0
0	0	52	9	76	0	42	70	87	0	62	0	22
17	0	24	0	47	0	24	84	40	0	64	5	38
47	0	0	0	79	0	0	42	58	0	15	20	62
0	0	28	0	48	1	0	4	87	0	64	7	33
0	0	15	0	33	7	13	1	86	0	30	0	43
27	0	26	0	23	1	4	23	57	0	1	14	0
43	0	59	2	72	0	0	31	65	0	17	0	0
24	0	58	0	59	2	0	0	79	0	59	0	0
1	0	60	0	77	1	52	4	90	0	9	0	21
20	11	0	14	57	0	40	4	93	0	24	0	13
0	21	40	0	84	0	38	0	114	0	0	0	7
0	0	29	3	103	11	12	1	75	0	12	0	14
1	0	21	6	72	0	6	6	71	0	2	0	32
3	0	26	0	72	0	11	9	83	0	12	0	23
7	0	45	0	57	2	0	0	40	0	26	0	23
0	15	6	1	27	0	0	0	19	4	1	0	43
0	0	0	0	14	3	0	0	44	0	8	6	2
0	0	0	0	77	8	0	10	57	6	1	0	23
0	0	5	0	47	0	0	3	63	9	0	2	50
7	0	0	0	99	0	0	2	58	8	0	0	52
0	1	0	0	47	0	0	0	95	9	2	0	64
26	9	0	0	26	0	0	0	98	42	2	0	53
2	2	0	0	24	0	3	0	78	28	0	7	3
0	0	7	10	1	0	1	5	50	26	0	0	0
0	0	10	0	34	19	18	10	7	9	0	0	37
5	0	0	0	53	12	5	3	73	0	0	12	49
6	0	5	0	66	18	3	3	90	27	0	0	27
0	0	0	8	10	29	0	0	76	15	0	0	53
0	0	3	0	34	3	7	0	92	21	0	0	78
0	0	10	0	84	25	9	0	116	14	0	17	1
0	0	0	19	72	7	5	0	53	49	0	0	11
0	0	0	1	37	0	1	0	49	32	0	0	48
0	0	0	5	44	1	11	0	77	14	2	15	55
0	0	0	0	1	18	3	0	98	30	3	0	36
0	0	0	0	20	48	0	0	84	21	0	0	65
0	0	0	0	16	9	0	0	95	0	0	32	24
1	0	0	5	3	4	0	0	74	0	0	0	27
0	0	0	0	7	0	0	2	107	23	0	0	20
13	0	0	0	3	19	10	4	66	13	0	0	28
0	9	0	0	0	24	1	0	30	0	0	2	49
0	2	0	31	0	19	0	1	0	0	0	66	12
25	0	0	9	29	38	0	0	31	19	0	31	0
6	9	0	3	36	8	5	4	53	7	0	31	3
38	0	5	3	13	18	0	0	96	0	0	0	0
19	0	25	3	14	34	0	0	23	0	0	51	7
4	0	0	12	11	16	0	10	25	0	0	0	0
5	3	6	2	0	13	1	0	105	0	0	31	10
4	0	0	8	0	0	9	0	90	6	1	46	0
5	0	0	8	0	0	19	0	83	4	16	59	0
57	0	0	0	0	0	14	0	55	1	20	52	0
0	0	7	44	0	0	7	0	96	0	17	74	1
9	0	11	58	0	0	0	0	57	1	38	25	3
0	0	2	20	0	3	0	0	62	0	9	67	0
12	0	10	3	0	3	0	0	48	3	29	0	0
34	11	1	0	45	0	0	0	54	0	0	0	0
31	17	10	0	2	0	4	0	77	2	6	0	5
0	2	0	6	0	0	11	13	95	0	0	0	0
37	9	0	30	33	11	3	40	30	0	17	28	0
46	37	0	42	21	0	9	0	9	0	54	59	0
50	0	33	52	10	0	0	0	0	0	49	56	0
7	23	11	29	0	0	5	0	16	0	6	46	0
52	10	2	21	0	17	0	0	67	0	52	44	0
54	26	0	34	0	9	0	0	92	0	58	0	8
18	42	0	16	21	0	0	0	75	0	28	36	17
44	51	0	5	8	0	0	10	70	39	16	0	0
33	15	12	38	0	0	0	0	71	27	58	0	0
48	55	23	3	0	0	0	0	97	0	3	0	0
82	71	28	0	0	0	0	0	60	5	0	0	0
36	41	68	19	0	0	0	0	24	0	4	0	17
8	57	0	8	13	0	22	0	27	0	7	0	2
11	80	0	0	0	0	0	8	81	0	11	0	0
27	44	0	0	0	0	0	0	6	20	0	9	0
32	0	0	0	0	0	7	0	66	0	4	14	0
45	77	0	15	0	0	0	11	97	60	47	0	0
19	41	0	0	5	0	0	4	80	0	57	0	21
30	72	0	0	0	0	29	0	70	45	8	0	8
21	71	6	0	0	0	24	0	69	0	21	0	0
46	67	0	0	8	0	11	1	65	0	2	0	0
40	53	23	0	0	0	47	8	48	0	27	0	0
49	67	8	3	0	0	47	25	46	0	65	0	0
31	89	4	0	0	0	33	6	98	0	62	0	0
29	74	18	0	0	35	28	39	93	19	76	0	0
28	88	0	14	6	12	19	37	60	10	40	0	0
9	36	0	17	0	45	17	18	69	23	20	4	29
69	2	28	5	0	4	0	33	77	0	34	3	47
59	2	66	0	0	49	14	4	75	25	26	0	17
38	67	37	0	0	37	9	4	49	0	67	0	0
53	89	41	0	2	27	6	21	20	0	71	0	18
64	69	26	2	0	38	54	25	0	0	73	0	30
66	92	29	0	2	19	13	5	22	0	65	0	0
31	84	7	9	10	52	33	18	43	0	38	0	0
36	84	55	0	13	40	8	25	18	9	53	11	52
78	15	30	17	36	0	51	6	14	22	27	19	5
18	0	52	29	14	0	51	17	25	34	26	34	0
23	11	8	21	0	6	39	27	17	0	5	12	1
53	45	0	0	0	28	32	53	25	0	4	24	25
51	59	9	0	8	36	21	65	9	0	0	12	43
46	102	33	16	2	28	18	12	7	0	0	16	40
38	48	50	6	23	32	33	92	43	0	0	30	60
49	73	47	36	0	22	31	81	0	0	0	26	44
29	36	57	62	0	9	33	36	0	0	0	0	31
24	71	53	43	20	12	22	6	0	6	0	0	38
35	44	7	12	19	40	29	0	0	24	0	20	44
35	77	3	0	0	6	48	8	0	0	31	64	65
36	88	38	0	48	2	59	45	0	0	0	33	46
36	33	62	0	10	1	47	64	0	34	0	16	7
28	37	59	40	52	13	29	63	0	69	0	8	0
43	10	40	33	1	56	30	47	0	40	0	0	0
0	19	19	44	0	42	34	36	0	50	0	31	16
35	54	33	25	0	60	33	4	0	92	0	17	15
71	84	49	39	12	56	21	0	0	59	0	72	68
31	57	55	42	21	0	23	61	0	65	0	37	29
44	8	35	68	70	0	8	21	17	58	0	49	34
65	42	48	26	43	0	5	24	0	69	0	21	46
12	62	4	20	23	44	55	15	0	60	0	9	28
8	85	76	12	68	58	46	85	0	94	4	16	43
36	26	38	46	82	53	37	66	0	27	52	0	51
36	47	64	61	46	28	32	37	0	51	1	0	46
18	73	38	52	89	14	26	0	14	85	0	6	42
18	71	35	52	39	0	46	9	0	55	0	20	48
7	43	5	34	17	7	11	67	0	25	5	1	37
42	102	51	53	69	0	43	68	0	79	9	1	68
7	69	57	45	60	0	6	58	0	43	45	0	67
41	73	61	48	37	0	0	35	0	49	26	2	43
20	56	57	26	43	21	0	11	14	79	29	0	60
51	31	34	69	32	2	13	7	24	83	71	0	59
15	100	34	4	23	0	49	24	37	75	52	0	57
19	25	65	32	7	0	31	19	97	69	53	0	64
15	41	42	50	36	0	56	0	95	43	71	13	45
50	16	33	44	35	0	28	24	74	48	44	0	59
61	32	72	48	7	0	41	19	44	44	38	0	73
35	70	32	51	94	1	63	0	8	89	62	0	35
42	89	25	70	54	76	70	0	47	93	47	23	62
37	88	5	27	65	79	45	0	74	80	77	17	51
52	56	23	44	95	86	78	42	28	3	42	9	50
37	31	33	80	73	104	92.8079	52	12	16	21	0	49
35	13	51	71	59	109	57	4	105	13	7	0	23
9	10	32	88	46	50	45	10	36	41	38	0	0
9	35	29	47	70	31	56	3	9	53	3	34	0
37	44	73	69	60	18	17	35	52	14	0	49	0
47	54	30	27	62	24	36	67	103	96	15	52	0
43	72	4	68	72	68	17	41	97	86	28	29	12
35	77	24	9	40	19	37	53	126	85	0	112.927	42
53	57	62	0	101	32	35	73	63	60	44	33	42
34	37	0	0	114.369	3	62	72	79	0	29	25	39
0	9	34	28	55	53	36	52	94	11	26	3	42
42	17	21	36	40	36	55	116.087	104	45	32	3	41
25	86	12	49	37	70	54	68	44	28	43	7	10
38	58	31	73	7	40	33	83	69	9	64	51	32
7	36	26	58	0	89	58	32	88	39	68	2	18
45	52	47	34	15	107	25	4	73	64	32	0	8
35	21	32	76	68	93	39	58	75	67	38	0	30
19	55	40	34	65	97	48	79	88	88	59	0	14
43	48	60	26	60	81	43	75	46	89	35	31	11
43	84	53	37	0	83	35	69	98	104	43	45	16
61	87	5	49	1	69	12	65	70	88	68	0	6
37	75	38	10	0	0	47	71	86	81	97	0	19
51	70	32	9	64	22	54	73	36	101	45	12	7
53	40	22	7	77	61	43	0	118	111	36	30	5
15	63	28	0	70	64	59	14	98	69	7	9	0
20	7	16	11	52	63	36	39	62	109	50	8	47
35	0	33	28	78	93	44	67	80	91	38	27	9
50	5	30	37	73	60	16	68	88	98	63	5	20
40	42	62	43	78	7	49	72	64	50	80	52	6
30	53	52	52	83	87	42	52	88	93	37	58	0
50	12	47	50	75	107	41	31	58	95	6	71	1
30	0	48	38	79	51	22	73	82	90	18	48	29
7	28	22	55	99	80	62	85	52	118.499	80	45	11
27	73	13	70	26	89	43	75	79	87	58	75	0
64	24	37	61	50	43	41	78	66	54	35	74	1
60	66	15	75	94	71	69	79	100	67	32	39	0
59	26	0	31	81	50	60	66	90	89	32	38	6
12	68	4	41	106	89	46	28	53	28	0	24	24
14	89	27	54	79	112	61	17	44	87	32	45	0
41	87	53	17	61	93	59	89	76	47	33	47	0
12	100	79.5469	53	85	99	43	89	67	28	70	89	0
35	80	43	47	2	97	40	83	59	9	78	61	0
34	82	72	54	16	41	79	93	61	94	25	20	0
46	43	75	4	86	23	49	33	73	89	44	59	22
5	7	50	51	75	122	55	62	89	75	40	25	51
37	24	61	41	83	99	50	77	78	57	12	0	41
50	24	46	57	76	70	48	57	84	42	49	10	53
46	24	39	8	87	57	41	78	95	11	75	39	45
29	35	77	22	72	43	48	86	68	18	72	0	28
44	0	33	62	68	58	74	74	72	17	86	66	34
34	13	25	73	108	108	49	92	0	57	76	20	19
51	1	41	38	91	67	55	88	63	79	45	21	46
17	0	42	70	95	70	25	66	103	72	47	33	53
52	0	15	47	79	117	52	22	95	68	14	38	53
20	0	11	59	68	100	49	51	83	86	48	15	0
5	0	11	54	54	47	65	70	118	78	7	13	0
17	12	52	62	87	16	46	99	64	58	48	56	0
13	0	56	58	77	71	58	81	63	27	36	54	0
15	0	62	45	69	80	44	25	83	85	48	64	0
33	0	20	64	69	90	46	20	43	80	37	112.927	4
37	0	48	46	92	78	13	13	92	73	40	63	18
42	0	56	43	94	31	38	30	75	68	84	61	55
24	0	30	29	81	65	57	55	90	48	26	30	56
48	0	22	50	58	6	64	100	79	36	32	12	40
33	0	14	38	18	75	73	80	77	29	0	39	70
7	0	3	31	6	50	35	84	49	72	0	43	44
20	0	30	52	0	48	62	75	63	50	0	37	12
56	0	42	62	77	30	39	69	124	0	0	61	51
27	0	59	54	90	84	30	85	22	0	28	64	48
65	0	43	25	95	39	6	89	24	32	62	63	44
36	0	29	5	92	81	55	74	79	67	67	19	0
41	0	27	0	58	96	37	69	68	58	68	34	1
11	33	55	39	94	97	38	93	75	52	50	13	18
28	2	23	46	72	67	34	53	111	31	57	13	42
44	0	79.5469	9	91	26	26	77	67	66	45	10	43
47	4	4	72	64	50	65	75	6	103	23	0	62
40	4	1	42	70	42	59	67	10	83	69	5	17
38	0	40	62	60	109	40	68	10	84	0	2	31
63	1	50	67	46	83	46	84	46	87	32	18	37
45	2	21	65	79	44	31	63	37	37	58	44	17
41	6	0	57	66	37	46	21	34	63	65	57	14
33	3	0	33	72	97	43	87	78	63	71	63	55
64	7	24	39	87	60	69	90	73	105	48	22	13
38	0	48	52	62	48	39	87	89	112	53	70	59
14	0	53	72	96	87	43	87	75	64	49	10	48
27	9	47	29	94	30	4	48	97	102	49	0	46
53	22	50	55	93	39	45	76	86	48	69	0	62
37	0	27	55	114.369	41	49	89	67	78	14	0	44
46	24	39	18	104	48	6	78	23	52	17	0	26
10	15	38	42	75	74	31	75	45	76	13	0	9
12	3	46	49	12	29	45	75	51	65	24	0	38
0	10	51	20	87	80	57	78	70	57	47	0	28
26	40	66	33	79	97	18	65	45	43	66	0	0
33	61	38	57	62	109	65	69	0	83	53	0	0
21	46	46	53	73	37	56	32	66	27	18	0	39
49	13	4	39	64	55	42	48	76	15	41	10	2
23	83	5	58	76	91	57	89	63	14	28	13	37
36	72	56	52	69	77	34	63	53	42	40	5	65
15	48	25	49	8	107	38	71	20	26	39	7	53
23	67	23	34	70	94	61	54	65	55	27	27	26
34	21	50	70	108	92	58	15	69	70	17	54	54
47	5	41	65	85	29	63	48	89	80	20	12	17
23	37	8	34	51	46	46	82	72	80	88	0	56
53	59	14	48	67	27	52	9	97	84	42	7	43
54	42	51	66	82	33	58	23	84	77	43	31	36
55	95	41	73	90	12	49	4	69	13	53	49	33
17	68	11	45	82	35	38	21	74	0	37	49	5
31	73	0	45	78	49	46	21	85	26	21	59	12
10	59	25	46	88	102	58	37	87	92	80	70	0
20	69	40	30	52	89	55	24	90	54	51	58	6
38	72	36	58	69	60	59	0	36	0	81	51	24
46	68	28	51	114.369	71	38	41	65	73	20	5	17
12	0	35	87	74	73	41	59	47	46	15	39	29
36	47	30	62	114	83	61	65	110	48	4	56	41
38	43	57	55	76	48	60	65	77	82	34	11	54
29	51	53	46	66	11	49	42	18	52	6	26	15
35	88	79.5469	40	82	53	45	64	91	74	35	43	47
19	91	70	32	89	21	45	9	71	86	29	40	54
15	73	33	4	92	55	43	41	27	76	46	21	43
24	63	0	49	78	116	42	64	84	84	50	59	52
21	78	24	42	84	96	31	51	86	81	51	23	42
30	63	30	8	45	71	51	82	78	62	15	5	20
62	91	62	27	66	14	55	77	84	105	60	47	18
12	91	41	57	99	83	55	63	0	88	10	31	10
26	90	76	59	85	79	46	61	96	61	22	8	0
37	72	58	39	60	73	69	96	113	88	19	42	21
18	59	28	51	51	71	45	8	91	44	82	60	33
17	97	29	74	89	19	54	73	83	77	15	68	10
5	77	76	58	75	84	31	63	71	66	16	46	20
20	62	64	57	80	100	30	29	103	52	6	0	31
38	13	5	60	70	75	51	94	75	35	0	0	11
20	28	65	43	69	74	60	61	98	0	51	4	53
3	71	38	80	96	111	29	82	61	0	2	4	32
19	87	49	47	86	66	31	47	73	57	0	112.927	33
24	79	66	17	35	27	50	71	82	14	0	70	22
3	81	68	53	76	61	57	74	112	0	0	16	43
20	29	74	57	49	47	17	75	83	29	84	53	34
50	22	56	61	51	45	64	68	33	37	81	8	19
26	38	0	47	78	38	36	90	98	53	55	52	45
31	64	30	60	7	83	58	56	34	46	69	27	27
20	78	5	33	13	55	41	73	85	56	17	24	7
20	92	6	62	85	59	51	54	107	67	39	48	23
39	103	47	49	52	29	51	56	44	59	42	29	17
10	85	40	58	82	15	55	77	102	90	7	16	41
10	83	56	27	18	4	58	77	84	118.499	74	0	45
2	60	19	0	61	42	73	81	73	73	77	0	38
0	53	25	27	81	44	92	81	58	21	62	16	49
0	80	14	4	76	84	50	53	41	38	33	4	31
0	44	25	1	79	29	36	69	49	69	25	24	50
0	39	58	47	96	37	62	62	23	82	27	34	47
0	86	44	50	62	73	57	45	96	63	0	24	15
15	109	49	57	40	71	59	73	96	33	0	24	39
3	99	26	40	55	48	39	56	69	57	40	5	45
0	89	4	13	97	57	45	50	0	55	73	64	38
0	54	14	68	75	57	62	95	22	66	71	60	36
9	101	5	14	56	66	45	82	71	73	43	51	5
28	80	14	52	72	74	47	69	86	31	26	57	10
49	58	53	55	70	100	18	74	84	18	58	40	18
28	92	43	69	60	87	51	72	34	46	47	44	7
12	47	63	74	86	36	38	70	89	47	43	74	30
2	34	49	24	65	23	46	69	80	62	72	16	45
4	50	35	52	57	18	56	55	77	32	87	0	51
12	85	39	60	63	1	32	79	58	81	51	0	51
35	73	40	36	68	8	20	62	68	75	66	0	39
0	89	42	43	100	16	29	49	29	102	43	16	55
0	67	65	40	12	49	49	34	54	75	75	27	41
0	60	27	49	80	84	58	13	8	78	8	49	19
7	39	35	64	99	60	57	65	14	60	44	15	19
29	51	37	5	92	10	46	81	33	70	81	71	65
10	33	20	2	71	59	53	92	57	70	50	33	25
5	81	0	13	87	101	56	69	109	74	44	33	52
58	85	0	53	68	59	58	89	68	0	18	43	10
3	89	2	27	81	75	36	53	54	0	0	28	10
38	87	27	0	94	64	10	83	74	0	14	1	17
34	93	33	0	70	80	59	44	89	17	8	14	18
27	85	44	12	70	47	58	86	70	30	33	0	6
26	57	45	54	52	76	34	87	100	8	14	3	21
9	59	12	56	62	48	78	74	96	23	28	10	0
0	104	51	52	91	7	41	100	94	27	1	18	3
4	82	44	6	79	48	60	73	83	45	14	18	48
37	83	47	48	55	118	41	31	68	69	9	50	56
4	73	40	52	3	72	46	78	20	79	31	36	36
0	6	41	54	0	84	72	66	107	47	0	40	33
8	10	0	57	62	80	49	43	67	10	1	54	26
21	60	0	63	56	86	39	83	39	77	0	25	52
16	115.117	7	17	86	58	67	96	82	87	0	22	48
33	42	41	41	87	37	8	61	67	67	0	37	58
18	41	30	65	52	46	34	90	105	85	0	58	32
5	79	40	46	82	76	54	35	11	64	0	41	49
28	74	41	15	80	79	37	27	0	18	0	5	8
9	88	55	25	66	97	45	31	54	59	0	0	46
48	51	52	14	83	46	20	0	74	82	3	35	8
35	56	28	60	78	27	24	0	83	64	7	33	2
40	89	21	70	65	12	61	15	82	22	0	37	0
13	104	26	62	114.369	8	51	0	104	13	1	18	0
24	86	52	43	23	21	60	15	75	2	0	0	10
0	82	45	31	108	50	61	36	100	5	7	52	0
26	76	61	48	60	82	28	34	30	82	0	44	0
24	18	32	52	57	83	49	0	66	75	0	34	13
6	92	23	55	35	53	48	29	80	35	3	12	4
38	110	4	67	110	38	42	37	88	48	0	0	49
42	77	38	69	74	39	52	78	87	72	0	2	0
38	41	25	44	36	21	41	51	83	77	0	14	4
41	29	39	71	52	76	58	61	66	92	0	0	2
62	39	50	43	88	107	43	76	65	9	2	0	0
17	96	53	64	42	85	55	66	69	31	35	0	0
29	100	0	18	1	46	42	58	87	58	0	28	0
26	81	43	32	83	29	51	28	93	90	0	10	0
49	104	49	57	74	63	56	23	71	48	0	5	8
45	47	42	38	102	104	48	76	96	49	0	19	2
25	47	52	11	47	53	52	79	29	63	0	12	4
28	20	76	36	22	56	37	89	66	87	0	32	0
15	31	42	63	75	43	64	40	63	53	0	2	0
36	74	62	55	85	51	40	55	94	34	0	0	2
59	89	36	58	96	24	57	72	35	15	0	0	0
54	43	32	54	58	44	60	56	24	15	0	10	28
36	45	46	52	37	33	67	65	16	0	0	0	2
48	68	45	64	83	13	56	59	78	67	0	0	0
41	59	38	57	54	77	66	77	73	30	0	7	0
36	42	33	44	75	92	70	66	118	30	18	10	0
30	47	12	58	113	69	21	81	68	61	21	20	0
30	72	38	46	92	47	53	66	41	22	0	2	0
38	56	44	63	113	105	36	56	92	74	0	14	0
37	60	23	51	85	80	21	79	101	73	0	12	0
14	67	32	47	36	88	40	64	66	46	0	0	0
45	59	79.5469	37	15	56	42	57	50	89	0	0	0
21	61	60	31	0	77	51	43	83	83	0	0	0
0	70	51	27	13	75	54	59	50	93	0	23	0
4	77	79.5469	48	17	12	43	59	68	79	0	34	8
3	87	41	52	24	89	48	6	72	66	0	0	0
21	68	36	23	54	10	55	37	83	71	0	43	0
35	79	47	19	60	24	44	24	48	50	0	53	0
42	55	47	67	49	68	62	68	44	0	0	35	0
52	0	38	60	91	83	48	43	79	15	0	70	6
57	15	40	70	55	43	43	75	40	75	34	5	0
46	39	23	65	72	106	40	66	78	26	1	23	0
31	95	0	58	64	96	35	33	23	36	19	35	0
43	76	51	64	74	32	37	56	81	23	24	20	0
47	83	44	21	70	52	50	50	64	0	38	32	0
11	109	28	24	66	76	41	95	69	0	28	39	0
13	67	12	67	97	37	53	53	98	15	0	73	7
51	43	0	72	58	33	43	79	82	0	55	37	16
37	66	0	78	53	51	52	61	83	2	32	47	0
23	98	34	48	73	40	50	85	49	27	0	73	44
71	82	44	54	92	1	56	66	98	81	8	79	25
40	106	48	51	101	8	52	21	25	53	59	27	17
54	105	40	43	31	16	57	24	59	67	93	55	20
30	115	40	38	85	0	55	34	33	19	86	35	1
0	92	55	68	48	0	59	68	98	12	26	33	5
2	83	53	81	98	28	53	63	122	43	4	52	1
13	52	12	29	82	51	48	69	89	88	18	75	34
28	27	11	31	67	9	54	41	46	80	35	46	25
24	75	65	4	91	59	77	65	108	71	75	34	0
28	45	46	7	82	112	41	76	96	68	78	35	0
49	115.117	35	60	55	71	65	32	47	118	56	54	0
16	91	40	35	28	52	25	51	107	47	101	5	0
35	75	21	68	37	116	36	36	61	36	52	54	0
35	77	45	16	73	109	51	74	88	84	25	58	29
42	98	44	0	91	62	41	95	27	24	17	30	28
13	34	71	43	85	35	92.8079	53	72	32	43	4	72
0	45	48	30	68	109	53	58	93	29	3	35	34
18	28	32	64	103	52	68	67	29	0	14	51	8
4	48	41	34	79	39	81	67	57	15	53	4	21
3	96	31	66	78	47	35	43	94	0	41	19	70
53	100	47	1	64	27	45	69	66	20	87	18	79
32	105	31	5	47	35	46	63	83	0	74	18	30
49	109	32	37	71	113	60	76	20	0	12	5	38
10	77	56	85	89	100	62	67	30	0	36	34	51
8	39	41	56	16	78	35	70	87	37	69	40	19
56	18	52	79	0	104	62	43	87	0	61	28	30
70	8	51	56	44	88	52	65	66	0	80	27	40
34	44	48	50	62	71	62	15	88	0	27	32	4
37	56	27	65	78	25	66	34	62	2	5	19	29
60	78	41	35	96	46	43	66	58	20	19	47	8
42	87	42	48	89	70	45	73	55	8	11	29	23
8	108	33	45	86	26	31	70	82	0	17	47	32
4	113	67	59	92	63	69	71	49	20	24	42	34
39	82	64	78	80	54	58	47	90	0	55	25	3
46	98	52	50	24	66	43	54	94	0	6	55	9
10	89	16	52	79	56	70	50	87	0	28	27	43
57	29	39	38	29	74	35	51	85	0	49	18	23
76	35	33	12	50	50	36	19	62	0	49	77	32
16	34	34	60	89	64	57	0	30	0	7	73	39
59	72	76	55	76	33	57	4	92	0	0	50	27
27	101	7	70	84	85	70	6	100	0	17	67	37
53	93	30	55	88	42	50	0	74	0	5	79	20
23	55	32	46	65	70	35	50	87	0	15	31	41
43	15	74	68	75	99	60	51	70	0	0	54	30
42	53	38	51	82	122.605	18	81	66	0	20	62	0
53	90	33	72	71	70	28	43	56	0	0	18	50
31	86	35	67	97	48	77	56	61	0	0	23	13
34	85	49	75	88	64	43	64	75	16	0	24	60
33	74	43	66	99	50	40	64	94	0	0	47	101
34	57	50	33	57	105	58	80	108	0	0	42	68
12	65	41	16	67	88	30	49	112	25	0	5	37
1	79	1	21	77	59	53	82	70	59	0	38	14
0	96	3	43	80	72	73	58	15	71	0	51	2
21	85	14	4	85	50	56	86	12	56	0	3	35
13	84	31	36	92	90	57	76	0	66	0	11	23
30	28	40	31	57	88	39	41	43	95	0	46	39
18	79	36	0	64	109	67	83	0	63	0	50	9
28	57	24	7	84	77	53	28	7	22	0	18	29
5	41	44	43	74	59	35	18	0	35	0	32	24
21	66	33	31	113	80	60	33	0	53	0	39	11
36	13	21	47	82	103	54	1	0	37	0	33	12
12	35	41	63	100	74	45	6	23	56	0	29	26
39	99	9	62	62	45	43	61	0	94	0	18	2
31	85	41	56	113	106	49	79	0	66	0	53	30
34	70	16	52	76	58	66	70	0	56	0	50	40
28	98	42	44	94	95	66	71	0	58	0	32	38
30	72	61	47	85	70	62	74	0	90	0	11	36
34	96	65	23	31	102	64	79	0	21	0	15	61
43	90	57	37	10	76	34	77	0	16	0	88	65
10	34	50	45	0	91	46	86	0	49	0	60	40
37	36	31	58	15	90	32	93	0	17	0	0	56
21	34	35	51	13	52	53	47	0	68	7	0	3
5	47	49	59	18	23	61	64	8	94	20	37	64
0	105	50	40	55	27	49	74	0	43	0	25	38
0	109	17	53	65	18	59	63	9	26	0	22	67
44	93	43	50	108	95	50	63	0	87	0	53	43
35	82	41	68	75	70	73	66	0	78	14	31	27
49	50	39	29	49	44	67	71	0	50	15	37	29
49	55	3	54	58	85	81	52	0	30	58	64	9
28	68	54	63	94	107	70	73	0	99	23	63	20
22	47	26	57	94	121	46	74	0	67	39	75	15
19	113	21	37	11	88	57	72	0	70	24	31	5
3	93	51	41	4	92	53	97	0	108	39	49	24
12	52	17	9	91	109	2	61	0	84	82	50	27
8	2	41	21	68	97	12	46	4	87	29	83	35
11	19	44	78	24	31	57	69	1	67	69	87	51
63	103	33	49	50	41	52	22	43	2	0	37	26
3	91	38	75	102	99	57	37	5	0	0	32	26
33	65	46	39	82	84	52	35	59	1	0	39	12
56	99	56	29	37	104	53	9	0	13	0	42	51
45	90	48	0	50	76	34	46	0	43	0	33	65
52	99	68	43	67	80	50	42	0	81	0	15	73
44	45	54	35	101	122.605	47	72	0	68	8	41	43
44	34	41	63	80	68	51	72	0	83	9	26	34
24	77	14	52	90	16	12	71	0	74	0	1	75
36	94	0	60	97	69	51	46	0	61	0	0	73
7	67	4	35	72	100	55	49	0	9	0	23	50
35	98	5	27	82	90	73	63	0	62	10	10	57
17	95	27	57	84	97	74	66	0	105	2	22	29
48	88	63	46	67	87	49	71	0	33	0	45	47
42	29	49	69	56	68	46	45	0	87	0	32	29
43	25	6	62	24	88	41	42	0	61	0	45	22
29	27	4	53	32	79	21	37	29	22	27	37	56
14	93	36	77	83	87	31	64	3	25	16	16	55
8	89	42	37	99	73	45	63	0	23	32	24	111
7	105	44	15	73	80	43	52	0	64	27	28	61
32	41	42	38	81	5	40	47	0	86	13	21	28
21	37	43	60	89	31	75	51	0	96	23	65	45
49	107	37	54	50	19	19	56	0	46	5	77	80
43	69	41	63	63	94	14	41	0	18	4	96	51
41	65	53	68	76	62	50	75	0	26	0	77	47
32	97	23	58	54	40	41	72	0	52	1	19	18
16	87	35	70	80	47	30	52	0	77	32	19	21
0	85	34	66	78	85	67	86	0	91	9	0	51
11	39	20	22	62	109	34	54	13	73	19	29	50
0	81	4	48	84	106	63	60	0	76	18	26	51
21	84	29	65	93	95	38	85	0	78	73	47	17
22	76	35	50	72	96	43	64	0	97	66	22	4
40	80	14	60	104	86	35	65	4	89	28	9	63
33	74	22	22	89	45	34	54	44	98	32	29	47
36	23	49	0	114.369	52	28	98	18	42	26	56	80
14	79	14	0	84	113	65	39	16	27	29	62	64
42	76	37	21	6	79	53	10	37	27	38	55	18
51	2	23	31	8	100	45	34	11	94	26	37	17
0	67	52	45	57	108	59	84	22	76	43	67	16
29	49	56	44	91	88	55	60	11	104	60	10	66
29	59	25	48	91	46	73	55	19	79	43	11	59
63	48	14	45	114.369	109	36	80	0	79	14	45	1
47	89	17	66	86	68	37	61	0	39	54	46	1
57	91	37	21	77	0	58	67	19	30	50	21	60
46	102	14	35	114.369	45	47	82	52	53	13	13	74
21	93	20	27	88	71	34	43	77	69	71	11	47
21	41	12	55	67	85	53	67	14	63	33	57	21
45	100	38	41	23	118	75	51	0	46	57	39	10
37	78	28	34	103	108	13	104	86	42	17	31	25
63	55	25	64	106	61	38	55	94	100	26	82	19
58	71	38	59	77	57	41	67	93	108	64	67	39
42	12	27	61	96	82	40	64	92	59	53	24	51
7	17	12	74	96	67	15	81	88	36	9	52	15
0	103	14	40	90	73	51	65	23	64	61	57	41
0	71	6	24	84	69	51	69	84	39	63	56	20
0	36	35	27	94	43	45	56	84	22	57	54	87
64	104	21	22	81	51	34	59	67	84	94	35	65
30	71	39	60	6	90	32	58	59	59	0	34	59
3	90	53	65	114.369	96	48	77	77	60	29	71	46
64	41	35	68	90	46	28	81	104	98	61	53	23
17	91	2	50	114.369	91	57	81	76	106	75	6	12
0	32	49	2	76	42	3	85	62	35	45	20	49
0	46	31	14	51	60	41	20	78	26	0	40	17
37	71	29	66	99	65	49	56	69	28	0	9	9
44	106	32	61	111	66	58	75	77	74	34	10	19
76	82	36	63	104	83	47	59	95	47	52	49	26
48	74	64	68	102	78	39	54	98	2	82	53	71
36	13	79.5469	44	66	43	53	79	76	90	66	57	24
48	62	79.5469	16	85	98	65	80	47	67	57	2	94
22	89	40	0	54	95	43	66	15	84	58	48	74
57	75	32	37	8	82	49	45	0	53	66	80	65
51	102	47	55	114	97	53	39	8	23	66	30	7
16	88	40	35	13	113	21	9	72	96	44	18	50
7	75	13	11	32	57	67	45	81	38	22	11	26
24	25	40	0	61	67	31	89	107	57	0	0	40
25	14	30	30	86	89	17	69	57	58	10	0	20
20	56	46	70	78	113	25	13	81	10	56	8	6
4	115.117	29	69	112	97	41	71	94	60	70	13	0
11	69	24	49	114.369	78	27	66	79	58	61	42	14
46	95	56	64	86	104	47	74	86	105	32	80	55
35	60	26	61	95	93	40	72	67	68	73	71	24
11	88	7	37	78	88	67	70	70	91	72	30	63
69	49	12	50	80	66	40	67	83	29	65	0	15
20	84	16	57	114.369	42	50	58	27	39	5	5	27
46	89	22	71	47	52	54	45	87	77	59	3	8
23	74	19	58	76	97	43	79	52	58	59	38	15
68	73	50	66	35	93	67	70	6	28	62	62	61
14	90	33	38	98	75	24	39	31	74	90	23	45
35	91	20	46	82	10	31	47	26	85	11	58	35
13	55	48	50	76	58	42	78	39	101	10	45	23
31	74	28	59	110	114	12	68	0	90	68	43	45
62	65	37	51	100	68	49	63	15	82	24	56	19
32	82	31	42	90	87	34	60	0	67	39	74	93
54	61	43	31	84	65	59	24	1	51	26	51	9
50	60	43	54	87	94	69	22	0	40	51	87	4
6	80	34	51	88	73	38	26	15	95	3	21	78
18	113	28	50	88	60	42	82	2	67	19	38	25
16	96	24	51	61	74	47	56	0	64	68	24	11
55	56	39	33	113	64	50	76	0	66	48	41	12
62	89	52	24	114.369	56	36	82	1	80	0	25	56
30	94	67	57	93	80	26	65	0	107	19	25	65
13	46	33	25	114.369	71	44	67	0	53	53	52	65
23	11	56	30	45	92	57	64	0	77	46	43	56
52	11	46	48	13	81	32	62	0	12	62	30	26
38	0	44	60	89	55	45	63	0	100	5	16	17
30	64	33	28	105	40	20	42	0	81	23	0	68
45	65	12	65	114.369	75	41	50	5	68	45	0	51
36	72	0	40	108	33	40	12	0	86	22	0	53
42	102	0	16	71	83	56	68	0	47	48	0	46
49	33	4	13	96	57	29	8	0	50	48	0	53
44	64	21	58	80	102	18	13	0	31	62	0	56
35	80	42	38	83	99	47	68	0	89	80	0	75
63	87	14	45	105	65	46	54	16	39	47	0	91
56	97	44	44	94	90	66	73	0	62	12	11	30
40	91	58	38	77	114	79	80	34	48	29	61	12
48	64	40	59	75	81	41	72	35	58	22	5	38
45	57	46	31	105	94	21	42	24	102	15	24	69
47	84	38	13	77	103	20	59	58	84	0	20	45
30	56	55	51	105	59	35	59	35	83	73	19	87
38	15	37	48	108	28	57	60	54	20	19	24	26
48	6	30	1	69	83	7	49	99	26	53	26	65
31	24	63	20	88	71	54	43	33	29	100	37	16
35	57	33	29	58	68	10	47	20	79	69	53	60
63	74	61	43	93	79	47	62	65	82	42	58	62
16	79	62	42	91	68	51	40	73	57	95	38	33
24	67	29	56	108	71	39	61	84	15	7	38	46
8	79	13	74	114.369	87	40	62	84	5	66	41	82
0	96	41	48	30	91	52	60	70	23	14	1	56
27	74	13	35	89	85	47	26	79	80	12	20	39
21	92	27	8	87	68	66	28	93	51	69	46	5
9	72	49	26	91	44	54	34	94	64	40	51	44
1	55	39	35	64	15	56	0	103	88	84	71	43
37	66	16	40	114.369	71	76	28	83	85	45	66	69
16	68	29	46	53	54	26	98	56	24	7	63	51
28	88	37	39	93	67	38	63	60	35	43	18	10
8	79	28	48	90	45	18	69	40	110	51	17	0
0	27	26	27	84	77	64	42	12	105	50	64	12
57	100	33	42	92	114	51	66	63	76	68	24	0
13	46	49	35	54	50	26	72	22	44	90	35	39
1	73	31	11	83	113	25	58	0	53	60	79	4
42	106	18	27	64	70	36	79	0	100	15	30	0
35	87	37	22	103	69	4	56	0	66	29	63	8
24	95	43	36	102	34	52	71	15	98	76	64	8
23	75	30	0	102	74	32	42	0	34	64	29	16
53	88	24	1	91	39	61	66	9	55	45	0	5
40	100	19	10	88	95	51	83	17	87	9	43	0
36	77	12	21	101	88	36	75	89	54	97	53	10
27	39	18	0	101	85	47	63	30	68	62	53	26
23	61	28	0	114.369	87	64	49	26	59	77	39	37
0	106	22	4	79	55	11	38	88	42	51	40	10
36	40	39	0	27	61	44	57	96	50	40	43	37
6	82	25	0	0	92	41	63	51	68	86	23	4
5	96	22	0	49	80	22	71	94	52	0	33	20
0	89	26	11	107	59	87	57	101	94	31	12	20
0	82	52	12	17	68	43	86	64	15	60	31	82
0	63	54	3	86	54	33	47	86	36	27	39	75
4	79	39	8	90	0	34	81	74	33	23	33	56
4	73	34	18	84	1	48	105	96	38	56	73	37
0	113	36	4	94	71	0	76	17	20	26	47	44
0	49	39	5	104	66	2	67	23	116	90	56	92
0	42	39	0	114.369	33	63	48	0	105	33	14	55
0	40	40	6	57	54	63	57	10	63	30	29	46
0	62	30	0	110	92	55	39	5	11	45	1	46
0	73	15	0	108	79	55	44	34	77	57	35	72
0	84	54	0	80	71	34	78	1	57	0	34	86
6	61	28	0	76	90	43	67	0	26	0	68	40
12	72	37	1	96	83	43	33	2	18	9	39	38
62	14	17	48	82	88	62	0	5	13	0	24	33
35	90	26	15	85	99	37	0	0	81	24	57	50
5	63	32	20	75	68	45	8	0	39	84	37	18
5	89	20	71	80	59	50	6	42	95	44	63	33
0	78	35	53	24	15	34	0	33	77	45	38	22
0	93	2	52	31	87	40	0	42	36	88	23	12
14	56	3	13	71	41	34	0	9	44	38	86	8
0	73	45	35	102	74	21	0	0	35	70	50	0
0	95	37	68	33	83	66	0	0	34	44	37	0
8	52	34	60	89	78	41	0	18	62	51	24	0
0	45	42	44	87	89	64	0	0	60	97	18	0
[truncated: 18,161 more rows]

## Sheet: Male Temp
m1	m2	m3	m4	m5	m6	m7	m8	m9	m10	m11	m12	m13
36.14	36.01	35.82	36.48	37.1	36.16	36.85	36.08	36.86	36.68	36.41	36.93	37
36.19	35.94	35.79	36.44	37.1	36.05	36.91	36.11	36.84	36.71	36.38	36.83	37.06
36.22	36.06	35.77	36.37	37.23	35.95	36.93	36.12	36.89	36.72	36.33	36.76	37.06
36.39	36.19	35.77	36.27	37.33	35.8	37	36.1	36.84	36.69	36.27	36.72	37.01
36.6	36.27	35.77	36.63	37.36	35.8	37.06	36.18	36.84	36.62	36.22	36.67	36.88
36.69	36.44	35.76	36.65	37.27	36.13	37.13	36.27	37.01	36.53	36.17	36.61	36.78
36.69	36.56	35.74	36.48	37.25	36.3	37.18	36.54	37.05	36.47	36.12	36.54	36.73
36.74	36.63	35.74	36.54	37.31	36.38	37.14	36.68	37.03	36.42	36.08	36.47	36.67
36.78	36.68	35.8	36.62	37.34	36.44	37.15	36.79	37.1	36.35	36.06	36.41	36.55
36.73	36.68	35.84	36.66	37.35	36.52	37.19	36.89	37.16	36.23	36.05	36.35	36.48
36.59	36.66	35.88	36.67	37.33	36.68	37.24	36.98	37.25	36.14	36.04	36.31	36.58
36.49	36.64	35.9	36.65	37.45	36.88	37.33	37.06	37.26	36.08	36.05	36.41	36.65
36.49	36.61	35.94	36.69	37.76	36.92	37.37	37.1	37.24	36.02	36.05	36.44	36.66
36.58	36.72	36.04	36.73	37.38	36.93	37.42	37.18	37.22	36.02	36.04	36.48	36.66
36.68	36.75	36.19	36.72	37.29	37.01	37.45	37.26	37.23	36.04	36.05	36.54	36.68
36.74	36.74	36.3	36.7	37.33	37.09	37.43	37.31	37.23	36.05	36.11	36.59	36.74
36.76	36.71	36.37	36.67	37.41	37.13	37.35	37.36	37.16	35.97	36.46	36.61	36.81
36.75	36.68	36.47	36.63	37.57	37.2	37.38	37.45	37.13	35.85	36.86	36.61	36.93
36.72	36.63	36.51	36.58	37.54	37.28	37.45	37.47	37.19	35.96	36.54	36.62	36.93
36.7	36.53	36.64	36.53	37.66	37.29	37.46	37.47	37.25	36.05	36.36	36.63	36.92
36.66	36.45	36.8	36.48	37.74	37.21	37.5	37.5	37.28	36.13	36.37	36.64	37.02
36.61	36.41	36.91	36.41	37.68	37.14	37.54	37.58	37.34	36.29	36.57	36.64	37.21
36.54	36.34	36.91	36.42	37.93	37.16	37.5	37.61	37.3	36.41	36.78	36.66	37.36
36.47	36.26	36.85	36.43	38.87	37.16	37.32	37.64	37.21	36.72	36.88	36.7	37.5
36.38	36.21	36.75	36.42	37.89	37.13	37.32	37.63	37.18	37.06	36.98	36.74	37.64
36.35	36.18	36.76	36.42	37.7	37.11	37.34	37.6	37.22	37.17	36.92	36.77	37.74
36.32	36.16	36.76	36.4	37.72	37.14	37.3	37.6	37.25	37.2	36.93	36.77	37.75
36.27	36.14	36.68	36.35	37.71	37.19	37.25	37.62	37.31	37.22	36.88	36.65	37.72
36.23	36.12	36.58	36.31	37.66	37.27	37.26	37.68	37.26	37.26	36.82	36.69	37.69
36.18	36.11	36.51	36.29	37.7	37.28	37.27	37.75	37.08	37.35	36.78	36.73	37.62
36.16	36.11	36.48	36.26	37.78	37.22	37.24	37.85	36.99	37.43	36.71	36.74	37.51
36.13	36.08	36.44	36.21	37.93	37.21	37.17	37.92	37.11	37.42	36.73	36.81	37.49
36.09	36.09	36.41	36.22	37.91	37.22	37.14	37.89	37.15	37.31	36.81	36.88	37.49
36.05	36.12	36.4	36.2	37.75	37.12	37.11	37.76	37.06	37.27	36.84	36.98	37.51
36.02	36.14	36.37	36.16	37.74	36.98	37.07	37.75	36.9	37.21	36.84	37.12	37.57
35.99	36.16	36.33	36.22	37.9	36.96	37.04	37.75	36.88	37.06	36.8	37.15	37.63
35.98	36.22	36.29	36.25	38.14	36.96	37	37.78	36.84	36.88	36.74	37.16	37.73
36.1	36.28	36.2	36.3	38.15	36.94	36.96	37.78	36.79	36.83	36.72	37.13	37.71
36.17	36.38	36.07	36.39	38.1	36.89	36.83	37.76	36.74	37.11	36.72	37.05	37.6
36.25	36.58	35.97	36.5	38.06	36.8	36.68	37.76	36.69	37.15	36.79	37.06	37.58
36.29	36.74	35.9	36.54	38.07	36.72	36.58	37.78	36.6	37.09	36.88	37.13	37.58
36.33	36.89	35.89	36.31	38.24	36.68	36.53	37.83	36.52	37.02	36.9	37.15	37.57
36.32	36.92	35.98	36.23	38.22	36.66	36.49	37.84	36.46	36.97	37.03	37.19	37.61
36.27	36.98	36.05	36.23	38.07	36.61	36.46	37.85	36.43	36.91	37.14	37.22	37.66
36.3	36.98	36.19	36.22	38.01	36.5	36.4	37.91	36.36	36.82	37.25	37.22	37.68
36.5	36.79	36.33	36.27	37.97	36.36	36.35	37.98	36.26	36.85	37.3	37.21	37.64
36.61	36.68	36.39	36.39	38.07	36.31	36.31	38.06	36.17	36.9	37.32	37.22	37.64
36.66	36.62	36.37	36.51	38.12	36.3	36.3	38.1	36.09	36.93	37.46	37.24	37.83
36.75	36.57	36.32	36.57	38.06	36.34	36.36	38.17	36.04	36.97	37.82	37.33	37.95
36.88	36.56	36.33	36.51	38.02	36.34	36.4	38.18	36.07	36.99	37.81	37.41	37.97
37.06	36.55	36.37	36.46	38.04	36.31	36.53	38.22	36.1	36.96	37.75	37.39	37.95
37.14	36.52	36.52	36.45	38.21	36.44	36.58	38.19	36.08	37.05	37.9	37.23	37.94
37.17	36.53	36.66	36.65	38.23	36.69	36.61	38.09	36.04	37.17	39.233	37.23	37.95
37.2	36.72	36.75	36.97	38.17	36.99	36.63	38.15	36.01	37.22	37.79	37.42	38.01
37.22	36.78	36.98	37.17	38.22	37.13	36.67	38.16	35.98	37.32	37.53	37.52	38.03
37.12	36.72	36.99	37.3	38.18	37.28	36.86	38.09	35.93	37.48	37.49	37.52	38.04
36.9	36.72	36.89	37.22	38.03	37.35	37.11	37.98	35.88	37.5	37.71	37.56	38.04
36.86	36.96	36.87	36.74	37.97	37.47	37.16	37.91	35.88	37.45	38.34	37.63	38.11
36.81	37.03	37	36.55	37.92	37.53	37.17	37.91	35.9	37.51	38.24	37.76	38.15
36.69	36.99	37.03	36.57	37.88	37.51	37.34	37.86	35.77	37.67	38.15	37.81	38.18
36.75	37.02	37.09	36.59	37.68	37.45	37.42	37.89	35.67	37.72	37.57	37.83	38.11
37	37.17	37.15	36.55	37.47	37.41	37.4	37.94	35.66	37.78	37.6	37.84	38
37.15	37.22	37.21	36.6	37.42	37.37	37.35	37.94	35.72	37.82	37.72	37.86	37.78
37.14	37.23	37.29	37.36	37.36	37.33	37.18	37.95	35.81	37.85	37.51	37.9	37.61
37.12	37.24	37.36	37.54	37.3	37.28	37.11	38	35.88	37.88	37.41	37.91	37.73
37.15	37.29	37.35	37.05	37.3	37.25	37.15	38.05	35.9	37.95	37.35	37.87	37.82
37.17	37.39	37.28	36.52	37.36	37.29	37.15	38.05	36.03	37.95	37.29	37.75	37.85
37.22	37.45	37.27	36.65	37.41	37.42	37.21	38.04	36.17	37.94	37.32	37.72	37.87
37.34	37.6	37.22	37.41	37.4	37.49	37.35	38.05	36.25	37.95	37.49	37.71	37.91
37.36	37.65	37.2	37.65	37.46	37.64	37.36	38.05	36.34	37.87	37.76	37.6	37.95
37.31	37.63	37.34	37.67	37.45	37.68	37.38	38.05	36.33	37.83	38.09	37.52	37.98
37.28	37.65	37.37	37.61	37.51	37.68	37.38	38.16	36.29	37.92	37.84	37.51	38.02
37.35	37.64	37.57	37.57	37.56	37.65	37.44	38.19	36.33	37.89	37.7	37.69	38.03
37.36	37.6	37.61	37.73	37.56	37.63	37.44	38.2	36.41	37.86	37.58	37.85	38.01
37.47	37.61	37.63	37.8	37.6	37.75	37.48	38.24	36.66	37.9	37.6	37.86	37.91
37.66	37.68	37.68	38	37.63	37.79	37.53	38.27	36.89	37.91	38.02	37.92	37.95
37.67	37.75	37.76	38.07	37.68	37.8	37.61	38.26	37	37.94	38.66	38.01	38.04
37.63	37.82	37.85	38.1	37.78	37.84	37.62	38.22	37.07	38	38.21	38.03	38.06
37.67	37.78	37.8	38.14	37.71	37.85	37.47	38.24	37.1	38.03	37.93	38.01	38.09
37.73	37.79	37.78	38.19	37.64	37.91	37.4	38.25	37.2	38.06	38.16	38.05	38.09
37.77	37.92	37.85	38.34	37.44	37.97	37.35	38.22	37.28	38.15	38.52	37.95	38.03
37.85	37.94	37.83	38.44	37.36	37.98	37.43	38.22	37.32	38.17	37.82	37.67	37.94
37.95	37.9	37.79	38.47	37.29	37.98	37.54	38.19	37.34	38.12	37.7	37.62	37.93
37.95	37.85	37.76	38.39	37.14	37.93	37.6	38.17	37.27	38.16	37.71	37.67	37.88
37.86	37.73	37.67	38.34	37.12	37.86	37.6	38.14	37.18	38.24	37.68	37.94	37.84
37.87	37.75	37.57	38.34	37.19	37.73	37.68	38.11	37.22	38.23	37.96	38.04	37.86
38.02	37.94	37.59	38.35	37.28	37.59	37.7	38.14	37.33	38.21	37.78	37.95	37.92
38.05	37.98	37.54	38.39	37.49	37.47	37.79	38.2	37.51	38.2	37.64	37.86	38.01
38.03	37.86	37.46	38.29	37.69	37.41	37.87	38.35	37.63	38.31	37.42	37.8	38.06
37.97	37.69	37.5	38.03	37.54	37.59	37.91	38.37	37.6	38.41	37.34	37.56	38.09
38.16	37.74	37.53	38.25	37.53	37.65	37.93	38.33	37.48	38.4	37.35	37.36	38.08
38.19	37.74	37.53	38.34	37.52	37.67	37.9	38.22	37.57	38.26	37.43	37.3	38.08
38.23	37.68	37.51	38.35	37.54	37.68	37.81	38.16	37.95	38.21	37.59	37.33	38.1
38.23	37.7	37.47	38.39	37.52	37.72	37.82	38.15	37.97	38.22	38.16	37.48	38.1
38.29	37.81	37.44	38.39	37.54	37.7	37.8	38.07	37.99	38.21	37.95	37.51	38.11
38.32	37.83	37.45	38.19	37.62	37.65	37.71	38.02	38	38.21	37.6	37.56	38.09
38.28	37.79	37.47	37.82	37.71	37.68	37.69	38.01	37.86	38.24	37.68	37.58	38.06
38.21	37.86	37.53	37.62	38.08	37.72	37.74	38.03	37.81	38.28	38	37.43	38.06
38.26	37.89	37.56	37.33	37.97	37.74	37.84	38.01	37.82	38.31	37.91	37.34	38.06
38.25	37.87	37.55	37.34	37.87	37.78	37.86	37.97	37.79	38.25	37.68	37.69	38.02
38.19	38	37.41	37.29	38.09	37.78	37.83	37.95	37.73	38.13	37.65	37.79	38.05
38.15	38.01	37.39	37.28	38.35	37.8	37.76	38.03	37.6	38.1	38	37.79	38.04
38.05	37.97	37.5	37.6	38.2	37.83	37.74	38.04	37.41	38.11	37.98	37.73	37.97
38.04	37.99	37.56	37.89	37.96	37.8	37.75	38.03	37.31	38.08	37.79	37.89	37.89
38.14	38	37.64	38.14	37.96	37.67	37.74	38.04	37.26	38.01	37.53	37.97	37.85
38.19	37.98	37.79	38.21	38.1	37.75	37.7	37.98	37.23	37.98	37.43	37.96	37.8
38.17	37.93	37.83	38.29	38.07	37.82	37.67	37.96	37.26	38.06	37.76	37.94	37.81
38.11	37.87	37.82	38.36	38.04	37.87	37.62	37.99	37.43	38.07	38.17	37.92	37.91
38.06	37.92	37.78	38.35	38	37.89	37.64	37.97	37.64	38.01	37.76	37.92	37.95
38.15	38.03	37.76	38.35	37.89	37.9	37.83	37.91	37.54	37.96	37.75	37.8	37.97
38.2	38.05	37.77	38.4	37.92	37.87	37.84	37.94	37.52	37.9	37.74	37.62	38
38.13	38	37.75	38.35	38.03	37.8	37.84	38.06	37.52	37.85	37.83	37.52	38.01
38.12	37.96	37.71	38.21	37.92	37.78	37.86	38.05	37.46	37.88	37.86	37.33	38.06
38.18	37.94	37.75	38.07	37.97	37.75	37.88	38.01	37.43	37.93	37.86	37.17	38.08
38.14	37.81	37.73	38.01	38.03	37.74	37.96	37.99	37.47	38.03	38.05	37.58	38.15
38.1	37.82	37.7	38.02	38.03	37.81	38.01	37.98	37.53	38.14	37.63	37.9	38.15
38.1	37.91	37.69	38.07	38.06	37.86	38.06	37.98	37.5	38.15	37.38	37.96	38.15
38.12	37.95	37.67	38.3	38.03	37.83	38.07	37.97	37.48	38.02	37.25	38.01	38.17
38.07	37.92	37.61	38.23	38.06	37.74	38.05	37.96	37.6	38	37.14	38.03	38.14
37.86	37.88	37.51	37.9	38.13	37.72	38.02	37.95	37.62	38.03	37.19	38.03	38.04
37.74	37.87	37.47	38.04	38.17	37.75	38.01	37.95	37.64	38.03	37.41	38.01	37.97
37.58	37.96	37.5	38.17	38.17	37.74	38.01	37.93	37.63	37.99	37.57	37.94	37.89
37.71	38	37.52	38.15	38.05	37.67	38.04	37.89	37.54	37.83	37.61	37.92	37.89
38	37.99	37.56	38.12	37.88	37.63	38.07	38.03	37.49	37.75	37.62	38.04	37.91
38.06	37.95	37.59	38.02	37.82	37.71	38.06	38.14	37.49	37.87	37.67	38.16	37.96
38.12	37.91	37.59	37.7	37.79	37.75	38.03	38.16	37.45	37.88	37.83	38.06	38
38.33	37.87	37.61	37.57	37.76	37.76	38.07	38.15	37.42	37.84	37.84	37.88	37.99
38.33	37.89	37.58	37.72	37.86	37.8	38.09	38.16	37.55	37.89	37.69	37.98	38.01
38.3	37.88	37.48	38.02	37.94	37.84	38.08	38.21	37.52	38.09	37.69	38.06	38.04
38.5	37.88	37.36	38.11	37.92	37.86	38.04	38.26	37.39	38.19	37.66	38.07	38
38.48	37.91	37.29	38.06	37.88	37.84	37.95	38.29	37.36	38.26	37.58	38	37.92
38.37	37.94	37.38	38.05	37.91	37.81	37.89	38.2	37.33	38.23	37.85	37.6	37.81
38.17	37.98	37.53	38.14	37.79	37.76	37.87	38.07	37.47	38.07	37.95	37.39	37.52
38.27	38.05	37.61	38.11	37.69	37.74	37.85	38.01	37.53	37.99	37.63	37.42	37.54
38.21	38	37.65	37.98	37.76	37.76	37.83	37.93	37.54	38.08	37.48	37.5	37.65
38.08	37.95	37.6	38.01	37.96	37.78	37.8	38.01	37.59	38.18	37.24	37.78	37.72
38.12	37.97	37.53	38.03	37.89	37.77	37.75	38.1	37.76	38.16	37.1	37.77	37.66
38.23	38	37.4	37.81	37.87	37.77	37.77	38.13	37.84	38.12	37.16	37.58	37.57
38.14	37.99	37.28	37.62	37.83	37.89	37.92	38.16	37.82	38.07	37.25	37.53	37.52
37.84	37.96	37.34	37.71	37.86	37.96	37.97	38.19	37.74	37.96	37.34	37.37	37.65
37.53	37.95	37.51	37.97	37.82	38.02	38.08	38.2	37.68	37.9	37.35	37.25	37.83
37.4	37.94	37.54	38.05	37.77	38	38.08	38.22	37.65	38	37.35	37.18	37.88
37.46	37.9	37.42	38.06	37.69	37.95	38.01	38.26	37.68	38.14	37.33	37.08	37.87
37.61	37.87	37.47	37.92	37.65	37.92	37.93	38.24	37.64	38.16	37.28	37.11	37.88
37.65	37.89	37.47	37.85	37.67	37.93	37.78	38.15	37.58	38.15	37.28	37.37	38.01
37.66	37.97	37.47	37.79	37.69	37.94	37.73	38.1	37.78	38.13	37.27	37.64	38.03
37.94	37.99	37.47	37.72	37.53	37.9	37.78	38.06	37.74	38.07	37.23	37.74	38.01
38.08	37.97	37.46	37.81	37.52	37.81	37.77	38.07	37.64	37.98	37.16	37.79	37.97
38.09	37.95	37.42	37.76	37.64	37.73	37.84	38.11	37.85	37.94	37.08	37.84	37.9
38.07	37.96	37.39	37.54	37.75	37.59	37.9	38.13	37.92	37.95	36.99	37.86	37.84
38.03	37.94	37.38	37.38	37.65	37.51	37.94	38.13	37.88	38.03	36.91	37.88	37.83
37.99	37.91	37.35	37.32	37.6	37.44	37.96	38.15	37.66	38.08	36.83	37.78	37.96
37.98	37.95	37.31	37.58	37.6	37.36	37.95	38.14	37.48	38.02	36.78	37.62	37.99
38.01	37.96	37.31	37.78	37.65	37.26	37.93	38.11	37.56	37.94	37.02	37.65	37.99
37.92	37.92	37.34	37.76	37.61	37.16	37.84	38.15	37.63	37.96	38.34	37.7	37.94
37.74	37.9	37.36	37.81	37.64	37.14	37.71	38.18	37.54	38.04	37.59	37.93	37.9
37.65	38	37.35	38.05	37.83	37.36	37.78	38.19	37.43	38.16	37.1	37.9	37.88
37.38	38.1	37.32	38.1	37.88	37.57	37.93	38.16	37.41	38.23	37.2	37.49	37.79
37.27	38.14	37.39	38.13	37.97	37.71	37.94	38.17	37.47	38.19	38.09	37.47	37.66
37.4	38.28	37.42	38.12	37.98	37.72	37.89	38.16	37.69	38.06	37.8	37.81	37.71
37.75	38.29	37.44	38.18	37.81	37.68	37.76	38.12	37.71	38.08	37.86	37.97	37.83
37.93	38.25	37.48	38.21	37.8	37.67	37.7	38.1	37.66	38.09	37.72	37.97	37.88
37.97	38.15	37.47	38.17	37.8	37.72	37.71	38.13	37.64	38.09	37.37	37.77	37.97
37.97	38.06	37.4	38.21	37.78	37.8	37.78	38.15	37.73	38.1	37.29	37.42	37.93
37.93	37.99	37.43	38.19	37.95	37.86	37.72	38.14	37.85	38.1	37.12	37.33	37.88
37.8	37.87	37.52	38.12	38.07	37.84	37.54	38.07	37.85	38.11	37.08	37.3	37.83
37.67	37.43	37.54	38.21	37.72	37.78	37.53	38.06	37.8	38.1	36.99	37.29	37.78
37.86	37.16	37.51	38.24	37.66	37.75	37.61	38.05	37.87	37.96	36.96	37.29	37.74
37.95	37.37	37.46	38.28	37.58	37.73	37.65	37.93	37.89	37.93	37.1	37.23	37.68
37.95	37.88	37.42	38.31	37.82	37.69	37.68	37.88	37.88	37.99	37.61	37.18	37.67
37.9	37.96	37.42	38.27	37.95	37.73	37.73	37.87	37.67	38	38.73	36.99	37.73
37.81	37.95	37.42	38.23	37.93	37.78	37.73	37.86	37.47	38.1	38.33	36.92	37.77
37.76	37.83	37.44	38.23	37.89	37.85	37.76	37.87	37.53	38.11	38.2	36.97	37.81
37.78	37.58	37.44	38.1	37.85	37.85	37.75	37.87	37.62	38.1	37.22	37.45	37.88
37.87	37.48	37.36	37.86	37.83	37.82	37.74	37.88	37.63	38.09	36.95	37.61	37.93
37.89	37.47	37.38	37.82	37.8	37.77	37.73	37.81	37.53	38.08	36.98	37.7	37.91
37.87	37.48	37.52	37.84	37.8	37.74	37.69	37.62	37.49	38.12	36.98	37.74	37.73
37.8	37.62	37.52	37.79	37.84	37.72	37.77	37.28	37.55	38.14	36.98	37.64	37.63
37.79	37.82	37.46	37.7	37.85	37.73	37.8	37.4	37.64	38.05	36.96	37.56	37.77
37.86	37.83	37.37	37.68	37.74	37.71	37.76	37.56	37.72	37.92	36.93	37.61	37.88
37.91	37.75	37.26	37.63	37.72	37.71	37.7	37.51	37.64	37.82	36.92	37.57	37.91
37.95	37.67	37.16	37.54	37.96	37.72	37.62	37.39	37.49	37.63	36.92	37.74	37.98
38.03	37.61	37.19	37.51	37.98	37.71	37.57	37.33	37.47	37.43	36.88	37.68	38.02
38.04	37.57	37.27	37.55	37.89	37.72	37.69	37.35	37.51	37.65	36.85	37.31	38.04
37.89	37.52	37.25	37.56	37.81	37.74	37.7	37.37	37.56	37.81	36.83	37.18	38.03
38.01	37.52	37.25	37.56	37.98	37.78	37.68	37.35	37.51	37.88	36.83	37.38	38
38.05	37.68	37.45	37.54	38.07	37.8	37.69	37.34	37.35	37.9	36.89	37.41	38
38.04	37.74	37.53	37.52	37.99	37.79	37.7	37.59	37.26	37.93	37.2	37.7	37.99
38.01	37.68	37.54	37.55	37.93	37.81	37.68	37.62	37.19	37.95	37.3	37.8	37.92
37.94	37.56	37.55	37.52	37.92	37.81	37.74	37.57	37.22	37.92	37.25	37.51	37.86
37.96	37.56	37.5	37.53	38.07	37.74	37.94	37.55	37.21	37.86	37.27	37	37.89
37.96	37.59	37.3	37.72	37.99	37.74	37.94	37.64	36.97	37.8	37.22	37	38.01
37.81	37.56	37.03	37.77	37.98	37.77	37.87	37.64	36.94	37.73	37.21	37.1	38.06
37.48	37.52	36.88	37.68	38.08	37.9	37.8	37.6	37.12	37.65	37.16	37.18	38.05
37.33	37.5	37.04	37.58	38.04	37.9	37.75	37.59	37.25	37.61	37.08	37.3	38.01
37.32	37.73	37.11	37.42	38.14	37.84	37.64	37.57	37.32	37.72	37	37.32	37.95
37.5	37.8	37.24	37.51	38.2	37.81	37.58	37.54	37.3	37.84	36.95	37.3	37.9
37.73	37.84	37.31	37.71	38.42	37.73	37.62	37.51	37.21	37.86	36.89	37.24	37.82
37.75	37.8	37.3	37.64	38.29	37.69	37.73	37.41	37.08	37.85	36.82	37.5	37.71
37.76	37.63	37.3	37.52	37.88	37.78	37.84	37.27	37.02	37.89	36.75	37.62	37.66
37.78	37.55	37.32	37.5	37.95	37.84	37.85	37.23	37.12	37.89	36.71	37.62	37.6
37.76	37.58	37.3	37.61	37.84	37.81	37.8	37.35	37.08	37.83	36.65	37.67	37.41
37.67	37.76	37.19	37.94	37.78	37.73	37.72	37.44	37	37.69	36.61	37.65	37.59
37.66	37.84	37.18	38.01	37.92	37.69	37.73	37.47	36.89	37.65	36.77	37.57	37.76
37.59	37.89	37.26	37.9	38.36	37.63	37.71	37.54	36.88	37.76	36.85	37.59	37.81
37.48	37.82	37.31	37.62	38	37.59	37.69	37.57	37.07	37.91	36.58	37.47	37.9
37.42	37.67	37.37	37.41	37.93	37.59	37.64	37.57	37.13	38.02	36.61	37.64	37.95
37.4	37.59	37.47	37.29	37.96	37.63	37.68	37.59	37.05	37.96	36.81	37.81	37.95
37.48	37.5	37.54	37.32	37.91	37.72	37.71	37.58	36.98	37.83	36.86	37.8	37.94
37.69	37.42	37.59	37.47	37.88	37.74	37.67	37.51	36.97	37.78	36.94	37.55	37.99
37.74	37.55	37.56	37.86	37.83	37.69	37.64	37.48	37.07	37.79	37.04	37.62	37.98
37.82	37.61	37.46	37.9	37.71	37.68	37.67	37.47	37.24	37.85	36.99	37.85	37.93
37.92	37.54	37.45	37.82	37.7	37.68	37.85	37.48	37.23	37.95	37.06	37.94	37.91
37.98	37.49	37.43	37.94	37.98	37.59	37.88	37.6	37.16	37.87	37.26	37.9	37.9
37.98	37.59	37.29	38.09	38.07	37.53	37.7	37.6	37.08	37.72	37.29	37.76	37.89
37.9	37.72	37.29	38.17	37.93	37.52	37.7	37.51	37.15	37.67	37.16	37.72	37.9
37.76	37.77	37.5	38.1	37.84	37.46	37.8	37.29	37.31	37.59	37.07	37.83	37.91
37.88	37.78	37.54	37.95	37.83	37.38	37.8	37.17	37.29	37.51	37.15	37.86	37.87
37.93	37.9	37.52	38.09	37.78	37.32	37.8	37.34	37.26	37.37	37.26	37.89	37.9
37.8	38.08	37.48	38.19	37.71	37.28	37.86	37.56	37.39	37.33	37.34	37.87	37.96
37.83	38.06	37.37	38.15	37.7	37.29	37.89	37.7	37.26	37.33	37.68	37.78	37.96
37.82	37.89	37.37	38.15	37.85	37.36	37.88	37.76	37.03	37.3	38.2	37.85	37.95
37.8	37.62	37.47	38.2	37.79	37.42	37.89	37.79	37.17	37.18	39.233	37.82	37.98
37.9	37.52	37.4	38.22	37.74	37.49	37.94	37.9	37.22	37.06	37.78	37.58	38
37.88	37.63	37.37	38.19	37.74	37.5	38.03	37.94	37.05	36.99	37.38	37.46	37.95
37.85	37.68	37.35	38.18	37.67	37.62	38.04	37.88	36.92	36.98	37.73	37.51	37.79
37.93	37.55	37.33	38.21	37.79	37.68	38.03	37.85	36.95	36.9	37.4	37.48	37.63
37.99	37.52	37.43	38.21	38.26	37.73	37.99	37.83	37	36.88	37.2	37.27	37.57
37.97	37.72	37.5	38.27	37.86	37.82	37.91	37.71	36.9	36.9	37.06	37.12	37.55
37.88	37.75	37.5	38.23	37.88	37.83	37.95	37.6	36.87	36.9	37.11	36.95	37.51
37.84	37.73	37.55	38.09	37.77	37.87	37.96	37.39	37.09	36.89	37.44	36.96	37.96
37.82	37.69	37.55	37.96	37.71	37.91	37.94	37.35	37.23	36.86	37.58	37.13	38.07
37.8	37.56	37.48	37.75	37.72	37.92	37.87	37.5	37.26	36.84	37.66	37.49	38.07
37.78	37.47	37.47	37.58	37.94	37.91	37.83	37.65	37.3	36.84	37.79	37.63	38
37.74	37.53	37.45	37.36	37.82	37.88	37.83	37.68	37.28	36.82	37.78	37.73	37.99
37.73	37.56	37.43	37.24	37.74	37.9	37.92	37.66	37.28	36.79	37.65	37.71	38.06
37.67	37.51	37.41	37.45	37.79	37.92	37.85	37.81	37.23	36.77	37.81	37.73	38.02
37.78	37.52	37.37	37.76	37.77	37.9	37.66	37.82	37.12	36.77	37.87	37.92	38.01
38.02	37.54	37.4	37.97	37.82	37.85	37.58	37.73	36.94	36.76	37.77	37.96	38.11
38.06	37.49	37.55	37.99	37.76	37.74	37.69	37.71	36.82	36.73	37.77	37.88	38.12
38.04	37.45	37.58	38	37.67	37.68	37.75	37.67	36.82	36.69	38	37.84	38.05
38.02	37.44	37.35	38.08	37.56	37.67	37.84	37.54	37.14	36.69	38.28	37.83	38.02
37.87	37.43	37.29	37.95	37.48	37.67	37.93	37.58	37.33	36.77	37.91	37.63	37.94
37.46	37.41	37.35	37.96	37.43	37.63	37.94	37.7	37.31	36.82	37.61	37.34	37.87
37.39	37.4	37.41	38.19	37.61	37.6	37.81	37.71	37.05	36.88	37.58	37.21	37.86
37.52	37.39	37.43	38.15	37.96	37.53	37.67	37.69	37.03	36.96	37.52	37.21	37.84
37.46	37.67	37.27	37.89	37.67	37.48	37.57	37.66	37.16	37.08	37.4	37.14	37.79
37.37	37.79	37.22	37.66	37.61	37.53	37.55	37.57	37.5	37.15	37.37	37.01	37.7
37.29	37.85	37.18	37.59	37.63	37.59	37.6	37.41	37.54	37.17	37.4	37.01	37.66
37.26	37.86	37.14	37.55	37.78	37.59	37.62	37.28	37.38	37.23	37.37	37.07	37.77
37.26	37.86	37.09	37.56	38.07	37.44	37.78	37.31	37.21	37.26	37.57	37.18	37.78
37.44	37.98	37.04	37.56	37.84	37.39	37.86	37.45	37.22	37.13	37.71	37.35	37.7
37.52	37.98	36.91	37.44	37.75	37.39	37.9	37.66	37.22	37.05	37.91	37.63	37.64
37.53	37.88	36.84	37.37	37.86	37.4	37.99	37.72	37.19	37.13	38.32	37.68	37.58
37.52	37.82	36.82	37.66	37.71	37.41	38.08	37.83	37.33	37.17	37.67	37.73	37.57
37.5	37.76	36.89	37.84	37.62	37.34	38.11	37.82	37.28	37.17	37.38	37.76	37.54
37.53	37.68	37.02	37.93	37.66	37.24	38.08	37.73	37.15	37.16	37.45	37.56	37.48
37.52	37.58	37.17	37.94	37.76	37.18	38.01	37.66	37.09	37.15	37.51	37.48	37.52
37.46	37.47	37.2	38.01	37.88	37.17	37.96	37.57	37.02	37.15	37.35	37.43	37.53
37.39	37.37	37.16	38.08	37.98	37.19	37.93	37.47	37.03	37.14	37.56	37.31	37.65
37.38	37.35	37.09	38.12	38.06	37.16	37.93	37.46	37.38	37.15	37.63	37.31	37.65
37.38	37.36	37.07	38.16	38.06	37.08	38.07	37.51	37.54	37.22	37.62	37.56	37.62
37.37	37.37	37.05	38.07	38	37.03	38.14	37.47	37.54	37.31	37.48	37.54	37.59
37.39	37.45	37.02	38.1	37.91	36.96	38.09	37.34	37.36	37.46	37.39	37.38	37.57
37.41	37.55	37.02	38.2	37.81	36.86	38	37.38	37.44	37.57	37.33	37.5	37.57
37.46	37.54	37.04	38.07	37.75	36.78	37.97	37.55	37.46	37.68	37.18	37.69	37.55
37.69	37.45	37.03	38.23	37.91	36.71	37.79	37.71	37.34	37.71	37.04	37.7	37.5
38.01	37.65	36.83	38.25	38.02	36.64	37.75	37.76	37.26	37.7	36.98	37.68	37.48
38.12	37.66	36.84	38.2	37.93	36.56	37.76	37.71	37.04	37.69	37.06	37.65	37.44
38.11	37.58	36.87	38.19	37.98	36.49	37.75	37.53	37.05	37.73	37.35	37.63	37.35
38.09	37.52	36.89	38.07	37.95	36.4	37.78	37.32	37.43	37.83	37.61	37.63	37.35
38.05	37.47	36.86	37.82	37.91	36.33	37.78	37.36	37.51	37.82	37.64	37.44	37.59
37.96	37.61	36.8	37.75	37.8	36.28	37.74	37.34	37.45	37.77	37.6	37.35	37.65
37.85	37.78	36.8	37.76	37.68	36.25	37.68	37.24	37.28	37.75	37.87	37.31	37.6
37.96	37.91	36.78	37.79	37.6	36.3	37.64	37.44	37.29	37.79	38.01	37.44	37.49
38	37.93	36.71	37.8	37.55	36.32	37.58	37.62	37.51	37.87	37.6	37.57	37.41
38.02	37.97	36.65	37.77	37.64	36.32	37.51	37.67	37.45	37.89	37.69	37.27	37.36
37.99	38.1	36.61	37.75	37.7	36.31	37.49	37.69	37.23	37.83	38.01	37.08	37.27
37.76	38.12	36.58	37.72	37.76	36.29	37.5	37.7	37.1	37.8	37.77	37.09	37.24
37.6	38.05	36.53	37.63	37.81	36.29	37.65	37.67	37.09	37.96	37.62	37.17	37.22
37.75	37.98	36.48	37.58	37.94	36.54	37.73	37.58	37.08	38	37.66	37.15	37.13
37.85	37.89	36.43	37.67	38.22	36.63	37.87	37.63	37.06	37.98	37.69	37.1	37.14
37.92	37.72	36.36	37.93	37.87	36.62	37.83	37.62	37.38	38.08	37.62	36.91	37.21
37.94	37.41	36.31	37.95	37.7	36.56	37.69	37.51	37.59	38.25	37.8	36.72	37.15
37.92	37.36	36.26	37.76	37.69	36.51	37.64	37.41	37.56	38.32	37.98	36.75	37.02
37.87	37.54	36.2	37.48	37.7	36.48	37.63	37.33	37.28	38.19	37.65	36.73	37.01
37.83	37.66	36.15	37.46	37.8	36.46	37.56	37.3	37.05	37.98	37.61	36.76	37.01
37.78	37.71	36.12	37.56	37.92	36.43	37.45	37.33	36.78	37.85	37.69	36.85	36.92
37.73	37.83	36.12	37.7	37.82	36.44	37.49	37.32	36.65	37.84	39.233	37.25	36.82
37.68	37.87	36.24	38.04	37.78	36.47	37.65	37.14	36.75	37.98	39.233	37.51	36.71
37.66	37.81	36.31	38.09	37.91	36.5	37.67	36.97	36.78	38.02	37.75	37.59	36.61
37.69	37.82	36.41	37.97	38.05	36.53	37.72	37.06	36.82	37.92	37.45	37.56	36.51
37.78	37.82	36.48	37.8	37.92	36.65	37.8	37.44	36.84	37.87	37.42	37.47	36.45
37.81	37.81	36.6	37.72	37.87	36.64	37.85	37.58	36.79	37.98	37.35	37.41	36.37
37.74	37.78	36.71	37.67	37.88	36.65	37.89	37.61	36.91	38.01	37.42	37.33	36.29
37.69	37.71	36.73	37.69	37.83	36.69	37.98	37.6	36.98	37.96	37.59	37.3	36.22
37.66	37.67	36.72	37.91	37.76	36.81	38.09	37.61	36.9	38.03	37.86	37.34	36.15
37.65	37.63	36.74	37.98	37.82	36.84	38.09	37.63	36.86	38.09	38.12	37.36	36.11
37.85	37.52	36.79	37.97	38.11	36.82	38.14	37.61	36.91	38.07	38.28	37.24	36.12
37.87	37.53	36.82	37.89	38.24	36.74	38.18	37.61	36.92	37.96	38.18	37.17	36.18
37.65	37.75	36.83	38.03	38.1	36.69	38.26	37.58	36.92	37.89	37.93	37.19	36.35
37.56	37.83	36.85	38.03	38.1	36.62	38.27	37.54	36.91	37.9	38.42	37.25	36.44
37.77	37.85	36.84	37.83	38.08	36.55	38.29	37.67	36.88	37.91	38.47	37.65	36.44
37.87	37.9	36.88	37.6	38.14	36.56	38.29	37.7	36.88	37.98	37.87	37.74	36.39
37.87	37.85	36.9	37.57	38.29	36.7	38.19	37.61	36.86	38.03	37.63	37.81	36.35
37.74	37.75	36.86	37.9	38.24	36.87	38.13	37.6	36.85	38.06	37.8	37.9	36.36
37.63	37.76	36.76	37.92	38.01	36.94	38.12	37.67	36.81	38.12	37.72	37.89	36.37
37.51	37.74	36.71	37.64	37.9	37.03	38.08	37.69	36.72	38.09	37.51	37.72	36.36
37.41	37.68	36.66	37.37	37.89	37.05	38.04	37.59	36.67	38.07	37.45	37.6	36.3
37.5	37.74	36.63	37.32	38.01	37.07	38.05	37.46	36.6	38.13	37.53	37.48	36.23
37.76	37.8	36.69	37.36	38.07	37.16	38.13	37.37	36.57	38.15	37.59	37.43	36.17
37.85	37.91	36.76	37.55	38.15	37.2	38.07	37.41	36.51	38.13	37.6	37.46	36.12
37.88	37.97	36.87	37.75	38.16	37.2	37.95	37.43	36.47	38.09	37.61	37.39	36.08
37.84	38.04	37.11	37.74	38.17	37.11	37.95	37.4	36.44	38.05	37.61	37.16	36.03
37.79	38.06	37.17	37.58	38.25	37.15	38.04	37.33	36.39	38.06	37.82	37.03	36
37.76	37.99	37.22	37.44	38.2	37.31	38.08	37.35	36.4	38.08	37.52	37.12	35.95
37.75	37.97	37.23	37.43	38.09	37.33	38.09	37.36	36.4	38.12	37.17	37.38	35.91
37.75	37.92	37.22	37.61	37.97	37.32	38.13	37.34	36.35	38.2	37.12	37.69	35.91
37.67	37.88	37.2	37.85	37.96	37.34	38.14	37.18	36.33	38.21	37.41	37.81	35.99
37.6	37.86	37.26	37.9	38.07	37.27	38.23	36.99	36.34	38.17	37.91	37.84	35.97
37.45	37.86	37.25	37.89	38.54	37.13	38.25	37.05	36.34	38.17	37.84	37.69	35.93
37.26	37.92	37.22	37.94	38.18	37.2	38.27	37.55	36.3	38.2	37.63	37.47	35.9
37.34	37.9	37.25	38.05	38.02	37.22	38.3	37.69	36.29	38.16	37.43	37.37	35.92
37.38	37.82	37.21	38.04	38.03	37.2	38.27	37.74	36.29	38	37.48	37.3	35.92
37.2	37.85	37.18	38.1	38.08	37.14	38.23	37.68	36.29	37.83	37.56	37.18	35.92
37.16	37.88	37.24	38.15	38.01	37.1	38.23	37.76	36.28	37.65	37.5	37.03	35.9
37.16	37.94	37.27	37.98	38.07	37.04	38.19	37.82	36.26	37.58	37.62	36.87	35.84
37.14	37.95	37.37	37.96	38.32	36.97	38.15	37.86	36.26	37.73	37.86	37.28	35.81
37.12	37.89	37.53	37.89	38.63	36.92	38.13	37.87	36.25	38	37.67	37.68	35.84
37.09	37.86	37.58	37.68	38.42	36.89	38.09	37.83	36.27	38.08	37.67	37.84	35.87
37.14	37.84	37.67	37.5	38.01	36.85	38.09	37.71	36.32	38.06	37.78	37.8	35.9
37.18	37.75	37.68	37.35	38.05	36.79	38.11	37.23	36.49	38.08	37.86	37.72	35.92
37.18	37.6	37.67	37.21	38.09	36.76	38.08	37.05	36.67	38.09	37.88	37.71	35.93
37.12	37.59	37.67	37.15	38.07	36.73	37.92	37.14	36.71	38.1	37.62	37.51	35.91
37.06	37.79	37.65	37.2	38.39	36.71	37.88	37.36	36.68	38.19	37.49	37.73	35.88
37.03	37.79	37.64	37.37	38.23	36.65	38.08	37.45	36.6	38.32	37.55	37.84	35.87
37.02	37.76	37.66	37.76	37.98	36.6	38.12	37.42	36.89	38.35	37.55	37.76	35.9
36.98	37.73	37.67	37.78	38.05	36.56	38.13	37.31	36.96	38.27	37.49	37.44	36.04
36.9	37.66	37.66	37.61	38.17	36.5	38.11	37.35	36.78	38.11	37.4	37.12	36.22
36.82	37.55	37.67	37.73	38.28	36.45	38.15	37.36	36.8	38.05	37.22	37.06	36.45
36.8	37.42	37.67	37.93	38.2	36.41	38.23	37.43	37.09	38.14	36.97	36.93	36.62
36.79	37.45	37.62	37.97	38.73	36.38	38.23	37.44	37.14	38.22	36.93	36.91	36.83
36.76	37.64	37.44	37.93	38.57	36.37	38.11	37.46	37.08	38.24	36.96	36.89	37.04
36.74	37.72	37.35	37.76	38.69	36.35	38.09	37.51	37.03	38.19	36.95	36.89	37.13
36.72	37.72	37.31	37.59	38.58	36.28	38.13	37.59	37.22	38.15	36.96	36.88	37.14
36.68	37.63	37.22	37.34	38.22	36.32	38.17	37.64	37.2	38.21	37.07	36.91	37.08
36.7	37.63	37.34	37.2	37.98	36.34	38.21	37.64	37.14	38.26	37.52	36.9	37.09
36.75	37.65	37.37	37.16	37.94	36.3	38.23	37.64	37.2	38.28	38.02	36.78	37.27
36.79	37.58	37.4	37.36	38.03	36.26	38.17	37.69	37.21	38.24	37.49	36.72	37.36
36.81	37.5	37.41	37.43	38.01	36.31	38.17	37.68	37.17	38.33	37.53	36.78	37.36
36.83	37.52	37.38	37.43	37.98	36.42	38.17	37.64	37.2	38.36	37.56	37.31	37.34
36.9	37.52	37.29	37.42	38.16	36.42	38.16	37.65	37.15	38.28	37.44	37.32	37.47
36.9	37.53	37.17	37.4	38.33	36.4	38.22	37.63	37.06	38.15	37.39	37.23	37.58
36.86	37.55	37.14	37.52	38.13	36.37	38.19	37.49	37.07	38.17	37.4	37.26	37.7
36.86	37.31	37.22	37.79	38.23	36.33	38.05	37.41	37.21	38.16	37.46	37.26	37.76
36.93	37.19	37.34	37.85	38.04	36.33	37.93	37.36	37.37	38.04	37.51	37.27	37.74
36.95	37.25	37.36	37.79	38.04	36.36	37.91	37.46	37.29	37.88	37.54	37.21	37.67
37	37.42	37.38	37.73	38.13	36.43	37.9	37.52	37.19	37.8	37.51	37.04	37.69
37.03	37.51	37.37	37.7	38.02	36.52	37.92	37.47	37.23	37.85	37.38	37.03	37.73
37.11	37.45	37.34	37.67	37.86	36.64	37.95	37.48	37.21	37.98	37.52	37.26	37.73
37.12	37.5	37.33	37.54	37.7	36.73	37.94	37.64	37.18	38.01	37.6	37.4	37.72
37.16	37.59	37.29	37.44	37.71	36.73	38.02	37.88	37.24	37.98	37.32	37.36	37.85
37.26	37.62	37.28	37.41	37.68	36.7	38.15	38	37.29	37.96	37.18	37.07	37.98
37.55	37.62	37.31	37.5	37.44	36.79	38.18	38.03	37.35	38	37.19	36.77	37.98
37.65	37.57	37.27	37.55	37.31	36.87	38.16	38.07	37.35	38.08	37.14	36.66	37.92
37.77	37.35	37.25	37.6	37.21	36.96	38.17	38.08	37.24	38.04	37.02	36.62	37.97
37.77	37.31	37.28	37.88	37.26	37	38.17	38	37.01	37.88	36.91	36.72	38.02
37.71	37.24	37.28	38	37.36	36.98	38.13	37.94	36.81	37.77	36.85	37.11	37.98
37.57	37.21	37.27	37.91	37.35	36.9	38.13	38	36.78	37.78	36.82	37.22	37.95
37.56	37.41	37.26	37.81	37.28	36.83	38.15	38.02	37.09	37.92	36.8	37.37	37.89
37.55	37.41	37.27	37.8	37.22	36.75	38.18	37.93	37.35	37.95	36.79	37.69	37.82
37.7	37.36	37.27	37.74	37.17	36.68	38.22	37.9	37.38	37.92	36.77	37.76	37.79
37.77	37.32	37.19	37.69	37.09	36.65	38.24	37.93	37.18	37.99	36.77	37.8	37.77
37.76	37.37	37.19	37.77	37.01	36.6	38.25	37.93	36.99	38.06	36.77	37.8	37.75
37.73	37.67	37.21	37.69	36.93	36.61	38.24	37.85	36.98	38.02	36.77	37.81	37.73
37.72	37.7	37.3	37.49	36.85	36.71	38.12	37.77	37.25	37.84	36.77	37.69	37.7
37.6	37.66	37.44	37.4	36.77	36.83	38.01	37.68	37.56	37.76	36.77	37.38	37.64
37.47	37.64	37.57	37.24	36.74	36.83	38.04	37.73	37.59	37.68	36.78	37.35	37.56
37.77	37.66	37.6	37.21	36.72	36.76	38.17	37.74	37.47	37.8	36.77	37.36	37.53
37.93	37.69	37.55	37.3	36.68	36.67	38.18	37.65	37.12	37.98	36.85	37.28	37.48
37.94	37.75	37.44	37.35	36.64	36.66	38.15	37.62	37.02	38	36.97	37.49	37.34
37.92	37.83	37.49	37.28	36.59	36.74	38.09	37.66	37.05	37.84	36.78	37.66	37.24
37.87	37.88	37.51	37.2	36.53	37.09	37.99	37.77	37.06	37.81	36.72	37.63	37.16
37.79	37.88	37.5	37.16	36.49	37.29	37.93	37.74	37.26	37.96	36.7	37.49	37.17
37.76	37.8	37.6	37.17	36.45	37.27	37.87	37.61	37.31	37.96	36.77	37.39	37.22
37.73	37.79	37.62	37.28	36.38	37.29	37.85	37.47	37.46	38.05	37.04	37.25	37.2
37.72	37.85	37.61	37.39	36.34	37.41	37.97	37.43	37.56	38.21	37.34	36.96	37.17
37.64	37.84	37.56	37.4	36.3	37.47	38.17	37.46	37.61	38.15	37.29	36.81	37.11
37.49	37.81	37.49	37.47	36.31	37.44	38.17	37.65	37.64	38.12	37.12	36.86	36.96
37.46	37.78	37.3	37.68	36.2	37.38	38.15	37.77	37.56	38.2	37.09	37.23	36.84
37.47	37.75	37.18	37.67	36.09	37.43	38.12	37.81	37.46	38.26	37.26	37.27	36.69
37.61	37.75	37.23	37.49	36.05	37.42	38.12	37.87	37.57	38.29	37.64	37.16	36.6
37.81	37.8	37.39	37.26	36	37.36	38.21	37.89	37.6	38.28	37.45	37.22	36.5
37.94	37.92	37.5	37.16	35.96	37.33	38.25	37.8	37.63	38.24	37.42	37.37	36.43
37.94	37.92	37.61	37.07	35.92	37.3	38.31	37.61	37.66	38.19	37.52	37.63	36.39
37.92	37.89	37.73	37.05	35.87	37.27	38.33	37.55	37.63	38.17	37.47	37.78	36.35
37.88	37.97	37.77	37.06	35.81	37.23	38.3	37.57	37.68	38.05	37.42	37.84	36.29
37.8	38.03	37.76	37.06	35.73	37.21	38.22	37.76	37.72	37.94	37.35	37.68	36.21
37.83	38	37.72	37.1	35.67	37.12	38.15	37.91	37.67	38.04	37.48	37.28	36.13
37.87	37.92	37.67	37.22	35.66	37.04	38.09	37.88	37.5	38.17	38.02	37.19	36.08
37.93	37.88	37.62	37.35	35.64	37.06	38.12	37.79	37.28	38.17	37.96	37.24	36.01
38.05	37.85	37.57	37.36	35.64	37.11	38.14	37.77	37.04	38.15	37.57	37.35	35.94
38.06	37.82	37.46	37.36	35.63	37.18	38.08	37.77	37.18	38.02	37.42	37.42	35.86
38.05	37.85	37.35	37.43	35.59	37.25	38.01	37.88	37.25	38.02	37.42	37.48	35.78
37.94	37.92	37.29	37.45	35.59	37.28	37.99	37.82	37.15	38	37.47	37.63	35.74
37.86	37.95	37.27	37.54	35.69	37.38	37.96	37.75	37.2	37.87	37.39	37.7	35.78
37.84	38.01	37.17	37.54	35.74	37.52	37.94	37.77	37.31	37.73	37.47	37.63	35.77
37.89	38.08	37.03	37.48	35.75	37.61	37.96	37.81	37.3	37.73	37.67	37.46	35.69
37.99	38.04	37.12	37.42	35.75	37.6	37.97	37.85	37.43	37.83	37.44	37.34	35.58
38.01	37.88	37.2	37.28	35.75	37.54	38.01	37.84	37.61	37.88	37.47	37.32	35.49
38	37.71	37.43	37.29	35.76	37.47	38.01	37.79	37.63	37.95	37.69	37.31	35.46
37.96	37.87	37.5	37.3	35.76	37.43	38.01	37.77	37.65	37.94	37.87	37.24	35.54
37.92	37.98	37.55	37.29	35.76	37.39	38.01	37.94	37.73	37.87	37.33	37.18	35.68
37.83	38.04	37.57	37.3	35.77	37.34	37.98	37.93	37.67	38.03	37.14	37.13	35.72
37.78	38.02	37.52	37.35	35.77	37.35	38.03	37.77	37.69	38.14	37	37.13	35.77
37.68	37.93	37.53	37.33	35.77	37.42	38.08	37.75	37.73	38.16	37.02	37.17	35.77
37.62	37.97	37.63	37.21	35.76	37.44	37.98	38	37.66	38.21	37.09	37.3	35.75
37.71	37.99	37.73	37.1	35.74	37.38	37.86	38.03	37.53	38.19	37.44	37.59	35.71
37.88	37.97	37.75	37.09	35.71	37.31	37.78	37.97	37.44	38.16	37.49	37.53	35.69
37.98	37.91	37.73	37.08	35.68	37.28	37.73	37.88	37.28	38.13	37.33	37.34	35.67
37.96	37.93	37.61	37.07	35.65	37.25	37.73	37.83	37.35	38.05	37.19	37.38	35.65
37.86	37.96	37.58	37.08	35.62	37.25	37.8	37.81	37.46	38.01	37.18	37.39	35.65
37.79	37.92	37.56	37.11	35.57	37.29	37.89	37.72	37.45	37.95	37.24	37.26	35.65
37.74	37.83	37.54	37.13	35.5	37.28	37.9	37.73	37.15	37.87	37.4	37.12	35.66
37.68	37.76	37.48	37.08	35.44	37.3	37.84	37.88	37.01	38.06	37.72	36.88	35.66
37.64	37.68	37.23	36.94	35.38	37.38	37.77	37.85	37.05	38.23	37.91	36.74	35.67
37.51	37.67	37.01	36.92	35.33	37.43	37.8	37.65	37.02	38.21	37.84	36.84	35.68
37.52	37.87	37.09	36.84	35.29	37.48	37.8	37.55	36.95	38.1	37.96	37.1	35.68
37.63	37.9	37.17	36.9	35.27	37.52	37.84	37.75	37.24	38.16	37.97	37.4	35.68
37.78	37.81	37.29	36.91	35.25	37.54	37.84	37.75	37.54	38.21	37.95	37.56	35.67
37.84	37.83	37.36	36.8	35.25	37.52	37.77	37.69	37.65	38.17	38.28	37.56	35.65
37.8	37.89	37.35	36.76	35.23	37.5	37.78	37.68	37.77	37.95	38.04	37.54	35.63
37.86	37.89	37.36	36.76	35.2	37.49	37.85	37.73	37.76	37.86	37.64	37.51	35.63
37.81	37.87	37.41	36.73	35.19	37.58	38	37.8	37.77	37.82	37.56	37.24	35.65
37.84	37.82	37.47	36.65	35.17	37.59	38.05	37.86	37.93	37.91	37.51	37.05	35.81
37.94	37.7	37.56	36.57	35.17	37.46	38.02	37.88	37.94	38.08	37.53	36.99	35.96
37.94	37.69	37.61	36.67	35.18	37.27	37.98	38.07	37.83	38.15	37.54	36.91	36.28
37.81	37.7	37.58	36.68	35.17	37.2	37.92	38.2	37.64	38.17	37.45	36.91	36.4
37.72	37.63	37.51	36.63	35.18	37.16	37.86	38.22	37.64	38.09	37.52	36.88	36.61
37.72	37.62	37.48	36.61	35.18	37.12	37.85	38.18	37.61	38.07	37.75	36.81	36.87
37.7	37.72	37.44	36.57	35.19	37.18	37.82	38.04	37.68	38.05	37.52	36.8	37.01
37.59	37.73	37.34	36.52	35.19	37.16	37.74	37.92	37.86	38.09	37.42	36.77	37.11
37.52	37.85	37.18	36.46	35.19	37.16	37.71	37.97	37.96	38.08	37.42	36.72	37.13
37.6	37.86	37.09	36.4	35.17	37.15	37.74	38.13	37.95	38	37.45	36.66	37.2
37.76	37.71	37.12	36.36	35.17	37.01	37.85	38.14	37.67	38.1	37.65	36.56	37.4
37.79	37.66	37.22	36.32	35.24	36.94	38.01	38.13	37.51	38.11	37.94	36.53	37.56
37.77	37.67	37.24	36.27	35.45	36.93	38	38.2	37.76	38.03	38.32	36.66	37.59
37.65	37.67	37.25	36.24	35.63	37.11	37.98	38.21	37.79	37.8	38.48	36.68	37.58
37.62	37.71	37.32	36.22	35.72	37.22	38.01	38.05	37.78	37.77	38.26	36.65	37.64
37.67	37.75	37.48	36.15	36.14	37.25	37.99	37.9	37.78	37.77	37.99	36.57	37.65
37.73	37.83	37.52	36.08	35.96	37.28	37.92	37.79	37.76	37.96	37.61	36.55	37.64
37.77	37.91	37.48	36.02	36.11	37.34	37.85	37.63	37.67	38.1	37.4	36.53	37.62
37.78	37.93	37.43	35.96	36.19	37.4	37.82	37.39	37.48	38.15	37.43	36.49	37.48
37.9	37.94	37.39	35.9	36.15	37.5	37.9	37.48	37.31	38.18	37.43	36.56	37.28
37.99	37.96	37.39	35.85	36.22	37.53	37.94	37.63	37.39	38.08	37.35	36.57	37.27
38.01	38	37.34	35.78	36.14	37.56	37.97	37.69	37.6	37.81	37.46	36.52	37.29
37.98	38.04	37.29	35.71	36.12	37.58	38.02	37.68	37.71	37.89	37.44	36.48	37.32
37.92	38.02	37.28	35.64	36.21	37.63	38.04	37.84	37.55	38.03	37.36	36.44	37.38
37.82	37.98	37.28	35.59	36.35	37.63	37.92	38.01	37.41	37.99	37.44	36.4	37.36
37.8	37.89	37.26	35.55	36.33	37.53	37.68	37.98	37.42	37.8	37.43	36.37	37.3
37.96	37.75	37.24	35.54	36.21	37.52	37.69	38	37.24	37.85	37.54	36.36	37.32
38.07	37.53	37.25	35.68	36.26	37.53	37.81	38.08	37.19	38.02	37.72	36.36	37.41
38.08	37.51	37.42	35.72	36.74	37.48	37.92	38.12	37.26	38.13	37.41	36.35	37.56
38.06	37.73	37.36	35.67	36.76	37.41	37.94	38.08	37.32	38.14	37.42	36.32	37.63
37.89	37.9	37.19	35.62	36.28	37.29	37.91	37.99	37.35	38.09	37.49	36.28	37.64
37.77	37.96	37.03	35.57	36.43	37.3	37.79	37.93	37.31	38.06	37.46	36.19	37.61
37.68	38.03	37.14	35.54	36.52	37.33	37.73	37.88	37.39	38.06	37.42	36.14	37.59
37.56	38.04	37.19	35.51	36.41	37.39	37.72	37.88	37.53	37.97	37.33	36.11	37.57
37.9	37.98	37.21	35.48	36.12	37.44	37.71	37.87	37.39	37.84	37.2	36.07	37.5
37.98	37.84	37.12	35.45	36.2	37.44	37.82	37.94	37.27	37.76	37.25	36.05	37.4
37.91	37.73	36.98	35.45	36.26	37.42	37.87	37.97	37.2	37.76	37.4	36.03	37.33
37.82	37.65	37.04	35.54	36.2	37.44	37.86	37.93	37.13	37.83	37.32	36.08	37.31
37.79	37.73	37.06	35.68	36.15	37.46	37.84	37.79	37.06	37.79	37.36	36.17	37.28
37.83	37.76	37	35.75	36.13	37.51	37.77	37.74	37.07	37.53	37.44	36.14	37.17
37.83	37.6	36.95	35.79	36.1	37.48	37.75	37.71	37.42	37.5	37.42	36.14	37.04
37.83	37.54	36.85	35.8	36.07	37.38	37.82	37.67	37.4	37.65	37.44	36.13	36.88
37.97	37.51	36.68	35.84	36.03	37.2	37.84	37.6	37.18	37.75	37.46	36.09	36.86
37.98	37.46	36.57	35.86	35.96	37.07	37.77	37.52	37.1	37.78	37.48	36.07	36.84
38.03	37.5	36.53	35.86	35.93	37	37.71	37.47	37.07	37.78	37.48	36.03	36.85
38.1	37.56	36.61	35.84	35.9	37.01	37.69	37.57	36.99	37.72	37.37	35.94	36.9
38.07	37.62	36.77	35.81	35.86	37.14	37.75	37.64	36.98	37.72	37.34	35.91	36.9
38.04	37.59	36.87	35.74	35.82	37.31	37.78	37.61	37	37.91	37.73	36.03	36.8
37.98	37.53	36.85	35.72	35.78	37.37	37.82	37.4	37.2	38.03	37.9	36.06	36.69
37.91	37.5	36.69	35.73	35.77	37.35	37.89	37.34	37.36	38.07	37.75	36.04	36.64
37.67	37.65	36.58	35.79	35.78	37.32	37.99	37.27	37.39	37.95	37.84	36.04	36.62
37.5	37.72	36.56	35.81	35.77	37.32	38.01	37.32	37.27	37.81	37.69	36.04	36.55
37.5	37.68	36.52	35.82	35.73	37.28	37.91	37.35	36.96	37.97	37.6	36.14	36.5
37.41	37.59	36.44	35.81	35.71	37.26	37.86	37.32	36.79	38.03	37.66	36.31	36.47
37.36	37.6	36.47	35.79	35.69	37.3	37.82	37.22	36.65	37.98	37.69	36.36	36.41
37.47	37.48	36.47	35.81	35.68	37.37	37.93	37.14	36.64	37.93	37.59	36.35	36.34
37.48	37.26	36.45	35.81	35.69	37.49	38.08	37.12	36.73	37.92	37.51	36.24	36.28
37.46	37.5	36.52	35.79	35.69	37.53	38.08	37.07	36.99	37.76	37.72	36.13	36.21
37.55	37.52	36.51	35.76	35.68	37.54	38.04	36.92	37.09	37.63	37.78	36.08	36.15
37.61	37.46	36.41	35.72	35.68	37.57	37.94	36.86	37.07	37.65	37.7	36.12	36.07
37.63	37.44	36.3	35.69	35.68	37.63	37.96	36.84	37.07	37.9	37.75	36.23	36.02
37.67	37.32	36.22	35.68	35.65	37.67	37.94	36.81	37.11	37.91	37.68	36.31	35.97
37.7	37.22	36.15	35.81	35.67	37.66	37.85	36.67	37.04	37.75	37.48	36.35	35.92
37.72	37.15	36.09	35.81	35.73	37.57	37.8	36.71	36.92	37.57	37.43	36.35	35.88
37.73	37.26	36.03	35.61	35.76	37.44	37.76	36.81	36.96	37.69	37.38	36.33	35.84
37.76	37.23	35.96	35.54	35.82	37.48	37.86	36.78	36.87	37.79	37.77	36.35	35.8
37.81	37.25	35.92	35.61	35.86	37.5	37.87	36.72	36.92	37.79	38.35	36.36	35.79
37.8	37.32	35.86	35.95	35.86	37.45	37.83	36.72	37.25	37.84	37.77	36.36	35.77
37.69	37.31	35.82	35.99	35.86	37.44	37.92	36.77	37.22	37.85	37.7	36.34	35.78
37.58	37.24	35.8	35.85	35.85	37.43	37.94	36.8	37.12	37.69	37.67	36.31	35.82
37.62	37.19	35.78	35.82	35.85	37.4	37.92	36.78	37.24	37.54	37.62	36.29	35.83
37.58	37.32	35.75	35.86	35.91	37.38	37.9	36.85	37.24	37.51	37.7	36.28	35.83
37.54	37.38	35.74	35.98	35.94	37.38	37.86	36.95	37.13	37.41	37.76	36.26	35.83
37.54	37.28	35.71	36.26	35.96	37.4	37.8	36.98	37.01	37.39	37.81	36.23	35.83
37.6	37.26	35.66	36.36	35.95	37.42	37.74	36.95	36.94	37.39	38.19	36.12	35.82
37.61	37.4	35.65	36.52	35.94	37.41	37.71	36.89	36.91	37.28	38.06	36.09	35.75
37.58	37.38	35.64	36.7	35.92	37.37	37.69	36.82	36.97	37.21	37.78	36.09	35.63
37.52	37.34	35.61	36.75	35.88	37.3	37.66	36.76	36.96	37.14	37.66	36.1	35.58
37.43	37.31	35.58	36.71	35.83	37.25	37.65	36.67	37	37.03	37.64	36.11	35.55
37.43	37.24	35.57	36.48	35.95	37.26	37.66	36.61	37.15	36.93	37.68	36.12	35.48
37.45	37.2	35.59	36.31	37.01	37.29	37.7	36.58	37.16	36.78	37.64	36.28	35.51
37.43	37.18	35.62	36.22	36.35	37.4	37.68	36.55	37.1	37.12	37.64	36.35	35.69
37.33	37.2	35.65	36.44	36.03	37.56	37.62	36.52	37	37.31	37.5	36.35	35.73
37.16	37.26	35.75	36.6	36.08	37.6	37.63	36.46	36.84	37.3	37.38	36.29	35.7
37.02	37.39	35.81	36.65	36.19	37.56	37.66	36.4	36.84	37.17	37.77	36.25	35.65
36.87	37.4	35.89	36.67	36.29	37.54	37.6	36.34	37.2	37.14	38.02	36.26	35.65
36.86	37.33	35.96	36.67	36.61	37.55	37.46	36.29	37.31	37.13	37.74	36.26	35.72
36.86	37.33	36.04	36.76	36.57	37.58	37.53	36.28	37.34	37.07	37.84	36.3	35.73
36.85	37.41	36.12	37.03	36.44	37.59	37.82	36.32	37.28	36.98	37.78	36.31	35.73
36.82	37.44	36.22	37.14	36.46	37.57	37.85	36.4	37.13	36.88	37.66	36.33	35.72
36.77	37.37	36.26	37.19	36.62	37.53	37.82	36.46	37.1	36.79	37.66	36.35	35.72
36.7	37.31	36.29	37.16	36.69	37.59	37.78	36.47	37.24	36.72	37.6	36.39	35.73
36.63	37.27	36.34	36.99	36.71	37.69	37.77	36.48	37.23	36.67	37.57	36.47	35.75
36.54	37.29	36.45	36.8	36.56	37.75	37.77	36.49	37.34	36.62	37.57	36.5	35.78
36.48	37.34	36.56	36.79	36.64	37.74	37.72	36.52	37.34	36.59	37.56	36.6	35.79
36.47	37.73	36.7	36.78	36.7	37.73	37.61	36.53	37.28	36.55	37.64	36.68	35.8
36.45	37.76	36.87	36.71	36.65	37.76	37.53	36.54	37.23	36.52	37.79	36.88	35.79
36.39	37.65	36.91	36.83	36.67	37.74	37.58	36.56	37.18	36.49	37.99	36.97	35.77
36.32	37.47	36.92	36.93	36.6	37.68	37.58	36.58	37.19	36.48	37.81	37.1	35.78
36.28	37.4	36.89	37.02	36.54	37.7	37.59	36.59	37.17	36.51	37.68	37.17	35.79
36.23	37.35	36.85	37.04	36.52	37.71	37.61	36.61	37.08	36.54	37.72	37.17	35.8
36.19	37.42	36.94	37.07	36.48	37.72	37.6	36.65	36.91	36.56	37.73	37.12	35.81
36.19	37.34	36.97	37.1	36.44	37.67	37.56	36.71	36.84	36.57	37.63	37.1	35.82
36.45	37.17	36.97	37.06	36.38	37.59	37.53	36.74	36.86	36.53	37.6	37.26	35.84
36.55	37.23	36.96	36.96	36.33	37.52	37.5	36.73	36.86	36.55	38.19	37.37	35.85
36.55	37.44	36.91	36.92	36.26	37.35	37.48	36.7	36.68	36.67	38.49	37.39	35.85
36.51	37.51	36.87	36.96	36.18	37.3	37.44	36.69	36.63	36.76	37.99	37.39	35.85
36.46	37.49	36.83	37.05	36.07	37.37	37.36	36.7	36.59	36.85	37.69	37.49	35.86
36.42	37.38	36.83	37.05	36.05	37.43	37.29	36.7	36.6	36.84	37.44	37.49	35.88
36.4	37.3	36.89	37.03	36.06	37.45	37.13	36.7	36.77	36.79	37.6	37.51	35.89
36.38	37.36	37.02	37.01	36.04	37.47	37.11	36.73	36.85	37.01	37.54	37.58	35.9
36.33	37.57	37.04	36.98	36.01	37.54	37.09	36.76	36.86	37.07	37.45	37.62	35.9
36.28	37.47	37.01	36.92	35.98	37.62	37.06	36.79	36.82	37.04	37.37	37.69	35.89
36.2	37.36	37.02	36.83	35.96	37.68	37.12	36.81	36.77	36.97	37.32	37.82	35.86
36.14	37.32	37.02	36.8	35.95	37.67	37.13	36.84	36.7	36.82	37.39	37.82	35.84
36.14	37.35	36.97	36.78	35.95	37.57	37.11	36.9	36.62	36.77	37.37	37.72	35.82
36.15	37.45	36.94	36.77	35.96	37.6	37.1	36.95	36.57	36.77	37.46	37.72	35.81
36.13	37.52	36.9	36.76	35.98	37.64	37.04	36.98	36.49	36.71	37.53	37.68	35.82
36.09	37.55	36.82	36.73	35.97	37.71	37.01	36.97	36.5	36.69	37.46	37.6	35.83
36.06	37.53	36.59	36.69	35.92	37.75	36.98	36.87	36.53	36.69	37.43	37.59	35.84
36.06	37.5	36.53	36.65	35.89	37.75	36.88	36.86	36.57	36.67	37.5	37.67	35.85
36.05	37.49	36.63	36.6	35.88	37.74	36.79	37.04	36.58	36.78	37.57	37.72	35.85
36.01	37.53	36.72	36.54	35.87	37.68	36.76	37.11	36.56	36.87	37.57	37.8	35.86
35.96	37.52	36.88	36.51	35.85	37.66	36.7	36.99	36.56	36.86	37.55	37.82	35.82
35.94	37.47	37.01	36.46	35.81	37.6	36.57	36.94	36.54	36.81	37.66	37.81	35.73
35.92	37.36	36.96	36.42	35.81	37.53	36.54	37.1	36.48	36.76	37.64	37.8	35.9
35.93	37.38	36.94	36.37	35.82	37.48	36.51	37.09	36.45	36.74	37.57	37.71	36
35.94	37.5	36.92	36.32	35.78	37.48	36.5	37.11	36.45	36.68	37.72	37.63	36.07
35.96	37.6	36.86	36.29	35.74	37.52	36.47	37.09	36.42	36.6	37.84	37.67	36.09
36.03	37.62	37.01	36.25	35.72	37.52	36.38	37.01	36.39	36.6	37.75	37.69	36.03
36.08	37.61	36.98	36.24	35.7	37.51	36.33	36.91	36.44	36.62	37.56	37.56	36.04
36.11	37.59	36.97	36.24	35.68	37.51	36.27	36.92	36.5	36.73	37.52	37.43	36.17
36.15	37.57	37	36.25	35.67	37.51	36.29	37.2	36.54	36.75	37.39	37.46	36.46
36.16	37.57	36.88	36.24	35.7	37.46	36.48	37.46	36.55	36.73	37.4	37.49	36.78
36.16	37.57	36.79	36.22	35.7	37.43	36.51	37.53	36.56	36.72	37.41	37.48	37.06
36.17	37.59	36.77	36.21	35.68	37.41	36.56	37.53	36.58	36.7	37.43	37.4	37.27
36.19	37.62	36.82	36.18	35.64	37.4	36.74	37.52	36.56	36.68	37.44	37.39	37.36
36.19	37.62	36.88	36.14	35.66	37.47	36.84	37.51	36.53	36.65	37.38	37.37	37.45
36.19	37.49	36.82	36.13	35.71	37.52	36.83	37.64	36.62	36.63	37.32	37.24	37.51
36.19	37.36	36.7	36.14	35.72	37.48	36.79	37.7	36.63	36.61	37.4	37.27	37.52
36.17	37.27	36.67	36.14	35.72	37.32	36.76	37.75	36.63	36.6	37.41	37.35	37.49
36.16	37.25	36.76	36.13	35.72	37.27	36.76	37.78	36.69	36.54	37.38	37.39	37.48
36.15	37.3	36.8	36.11	35.7	37.26	36.81	37.83	36.74	36.47	37.34	37.41	37.53
36.17	37.38	36.84	36.08	35.67	37.2	36.8	37.77	36.75	36.41	37.34	37.42	37.54
36.21	37.35	36.83	36.05	35.66	37.11	36.79	37.6	36.76	36.34	37.25	37.41	37.5
36.22	37.12	36.77	36	35.64	37.04	36.78	37.57	36.84	36.27	37.03	37.37	37.46
36.22	36.96	36.75	35.87	35.63	36.97	36.79	37.49	36.89	36.2	36.9	37.28	37.45
36.22	36.98	36.72	35.74	35.64	36.93	36.85	37.58	37.01	36.16	36.87	37.24	37.49
36.22	37.11	36.66	35.68	35.67	36.91	36.86	37.67	36.99	36.13	36.94	37.23	37.49
36.22	37.13	36.61	35.62	35.7	36.91	36.87	37.62	36.94	36.14	37.04	37.22	37.45
36.25	37.1	36.56	35.57	35.76	36.87	36.89	37.44	36.98	36.15	37.12	37.18	37.55
36.24	37.04	36.5	35.52	35.74	36.7	36.88	37.27	36.98	36.23	37.01	37.2	37.63
36.23	36.99	36.45	35.46	39.8697	36.54	36.88	37.34	36.91	36.42	36.94	37.18	37.63
36.26	36.92	36.43	35.42	39.8697	36.41	36.95	37.36	36.84	36.5	36.93	37.13	37.34
36.27	36.84	36.38	35.38	39.8697	36.3	37.06	37.25	36.77	36.51	36.88	37.07	37.22
36.3	36.77	36.29	35.37	39.8697	36.23	37.12	37.25	36.7	36.52	36.8	36.9	37.18
36.29	36.69	36.22	35.36	39.8697	36.25	37.21	37.23	36.56	36.48	36.72	36.89	37.11
36.21	36.62	36.21	35.37	39.8697	36.27	37.3	37.17	36.37	36.45	36.65	36.88	37.03
36.25	36.59	36.24	35.39	37.86	36.25	37.28	37.12	36.21	36.43	36.57	36.84	36.97
36.24	36.56	36.26	35.43	36.12	36.21	37.21	37.15	36.37	36.4	36.51	36.8	36.95
36.22	36.45	36.28	35.45	36	36.17	37.22	37.14	36.44	36.29	36.49	36.81	36.91
36.41	36.37	36.29	35.48	35.93	36.13	37.36	37.02	36.46	36.25	36.45	36.8	36.95
36.7	36.31	36.29	35.51	35.95	36.11	37.33	36.92	36.46	36.24	36.36	36.76	37.02
36.87	36.23	36.31	35.5	36.02	36.08	37.35	36.89	36.44	36.21	36.27	36.68	37.01
36.9	36.14	36.36	35.49	36.15	36.07	37.45	36.87	36.42	36.18	36.19	36.64	36.95
36.91	36.1	36.39	35.47	35.97	36.06	37.5	36.84	36.36	36.16	36.15	36.64	36.89
37.04	36.06	36.39	35.44	35.91	36.07	37.61	36.82	36.36	36.14	36.18	36.61	36.83
37.34	36.05	36.41	35.43	35.85	36.1	37.64	36.79	36.54	36.14	36.19	36.55	36.77
37.46	36.03	36.49	35.41	35.86	36.13	37.64	36.78	36.59	36.14	36.18	36.47	36.67
37.46	36.01	36.55	35.4	36.28	36.15	37.63	36.73	36.61	36.14	36.16	36.41	36.6
37.49	36	36.57	35.38	36.53	36.15	37.6	36.67	36.48	36.26	36.14	36.36	36.54
37.55	35.99	36.59	35.31	36.58	36.18	37.58	36.62	36.41	36.56	36.12	36.32	36.49
37.56	35.98	36.68	35.47	36.63	36.17	37.54	36.57	36.54	36.78	36.11	36.29	36.46
37.66	36.05	36.68	35.58	36.64	36.17	37.51	36.54	36.55	36.84	36.09	36.26	36.41
37.83	36.07	36.61	35.47	36.68	36.18	37.54	36.49	36.52	36.89	36.08	36.27	36.35
37.8	36.07	36.54	35.48	37.09	36.19	37.54	36.43	36.51	37.01	36.07	36.26	36.3
37.71	36.05	36.55	35.67	37.29	36.23	37.55	36.35	36.5	37.15	36.06	36.22	36.24
37.62	36.02	36.56	35.78	36.83	36.24	37.62	36.31	36.45	37.22	36.04	36.17	36.17
37.54	35.99	36.76	35.91	36.55	36.26	37.75	36.19	36.39	37.39	36.03	36.11	36.1
37.34	36	36.81	36.06	36.56	36.26	37.81	36.08	36.32	37.5	36.02	36.07	36.05
37.26	36.01	36.8	36.15	36.63	36.26	37.83	35.98	36.29	37.57	36.01	36.02	35.98
37.28	36.04	36.82	36.36	36.66	36.26	37.74	35.94	36.27	37.57	36	35.95	35.93
37.3	36.06	36.77	36.36	36.77	36.26	37.68	35.89	36.28	37.49	36	35.9	35.9
37.41	36.08	36.7	36.26	36.71	36.28	37.7	35.81	36.33	37.45	35.99	35.85	35.93
37.53	36.15	36.76	36.42	36.75	36.27	37.59	35.76	36.35	37.58	36.03	35.8	35.95
37.48	36.17	36.82	36.51	36.93	36.22	37.51	35.71	36.35	37.63	36.08	35.78	36
37.28	36.17	36.82	36.53	36.86	36.22	37.56	35.66	36.35	37.68	36.09	35.76	36.15
37.16	36.21	36.8	36.54	36.81	36.23	37.56	35.69	36.36	37.68	36.09	35.76	36.41
37.2	36.21	36.78	36.51	36.8	36.21	37.47	35.72	36.39	37.66	36.07	35.76	36.56
37.24	36.15	36.77	36.4	37.02	36.18	37.37	35.74	36.4	37.72	36.06	35.81	36.73
37.25	36.18	36.71	36.18	37.08	36.16	37.24	35.74	36.39	37.77	36.05	35.85	36.76
37.32	36.21	36.57	36.08	36.88	36.15	37.18	35.74	36.35	37.84	36.22	35.96	36.69
37.37	36.22	36.58	36.09	36.82	36.14	37.14	35.79	36.27	37.85	36.42	36.04	36.66
37.34	36.19	36.65	36.21	36.87	36.16	37.09	35.83	36.22	37.87	36.27	36.08	36.72
37.22	36.08	36.68	36.4	36.92	36.24	37	35.83	36.23	37.88	36.28	36.11	36.72
37.09	36.05	36.68	36.46	36.84	36.26	36.88	35.8	36.27	37.79	36.48	36.12	36.77
37.03	36.05	36.7	36.42	36.79	36.27	36.77	35.8	36.23	37.61	36.7	36.11	37.01
37.09	36.06	36.68	36.24	36.75	36.26	36.73	35.79	36.1	37.49	36.77	36.08	37.04
37.13	36.09	36.66	36.18	36.7	36.33	36.72	35.79	36.01	37.51	36.8	36.02	37
37.2	36.17	36.62	36.19	36.56	36.48	36.75	35.79	35.96	37.77	36.78	35.96	36.91
37.21	36.24	36.57	36.21	36.45	36.49	36.89	35.78	35.96	37.83	36.76	35.91	36.86
37.23	36.28	36.53	36.18	36.38	36.49	36.99	35.75	35.95	37.84	36.7	35.89	36.79
37.22	36.32	36.43	36.11	36.33	36.53	37	35.69	35.94	37.86	36.89	35.87	36.64
37.13	36.46	36.47	36.08	36.3	36.6	37	35.64	36.03	37.93	36.92	35.85	36.56
37.04	36.54	36.57	36.04	36.25	36.64	37.01	35.64	36.1	37.96	37.04	35.83	36.4
36.95	36.58	36.64	36.05	36.19	36.71	37.01	35.7	36.1	37.93	37.12	35.86	36.22
36.88	36.7	36.77	36.08	36.12	36.79	36.96	35.74	36.11	37.74	37.14	35.87	36.11
36.83	36.75	36.76	36.06	36.06	36.79	36.89	35.74	36.11	37.63	37.17	35.86	36.07
36.8	36.78	36.69	36.07	36.02	36.71	36.9	35.75	36.1	37.53	37.19	35.85	36.02
36.77	36.84	36.63	36.16	35.98	36.84	36.9	35.77	36.07	37.31	37.23	35.93	35.97
36.75	36.86	36.57	36.29	35.93	36.93	36.89	35.79	36.02	37.4	37.5	35.96	35.9
36.73	36.93	36.53	36.43	35.87	37.06	36.85	35.78	35.98	37.59	37.65	35.95	35.84
36.71	36.99	36.48	36.49	35.84	37.08	36.82	35.77	35.96	37.66	37.61	35.94	35.75
36.66	37	36.42	36.46	35.85	37.09	36.76	35.75	35.91	37.6	37.95	35.93	35.68
36.56	36.99	36.35	36.41	35.87	37.14	36.7	35.74	35.83	37.43	37.66	35.91	35.62
36.47	36.96	36.29	36.37	35.88	37.15	36.65	35.75	35.78	37.33	37.43	35.88	35.57
36.41	36.88	36.25	36.33	35.87	37.13	36.6	35.75	35.73	37.29	37.38	35.86	35.57
36.39	36.79	36.24	36.3	35.85	37.09	36.54	35.74	35.71	37.25	37.45	35.84	35.62
36.35	36.73	36.21	36.28	35.86	37.04	36.57	35.77	35.85	37.24	37.45	35.92	35.66
36.32	36.64	36.17	36.28	35.91	36.97	36.68	35.81	35.87	37.19	37.51	35.95	35.69
36.28	36.54	36.13	36.26	35.95	36.92	36.71	35.85	35.79	37.01	37.67	35.98	35.7
36.25	36.54	36.05	36.22	35.97	36.88	36.86	35.87	35.75	36.74	37.68	36.02	35.71
36.22	36.54	35.99	36.18	35.99	36.87	36.94	35.9	35.72	36.73	37.41	36.15	35.72
36.18	36.53	35.96	36.17	36	36.91	37.02	35.91	35.67	36.79	37.5	36.36	35.73
36.19	36.53	35.96	36.17	36.05	36.99	37.16	35.92	35.72	36.96	37.59	36.58	35.73
36.19	36.57	35.96	36.17	36.65	37.05	37.18	35.93	35.91	36.97	37.42	36.79	35.73
36.15	36.6	35.92	36.18	36.55	37.11	37.17	35.94	35.88	36.92	37.33	36.94	35.71
36.09	36.6	35.88	36.23	36.02	37.16	37.18	35.93	35.87	36.82	37.26	36.99	35.69
36.04	36.56	35.84	36.31	35.1594	37.15	37.19	35.93	35.93	36.71	37.13	37	35.69
35.99	36.52	35.8	36.36	39.8697	37.15	37.14	35.93	35.94	36.61	36.91	37.01	35.7
35.93	36.47	35.78	36.4	36.12	37.17	37.1	35.92	35.92	36.5	36.83	37.22	35.73
35.89	36.43	35.77	36.42	35.95	37.18	37.13	35.9	35.88	36.49	36.82	37.33	35.78
35.86	36.39	35.74	36.42	35.94	37.22	37.07	35.92	35.9	36.54	36.87	37.32	35.82
35.85	36.34	35.72	36.38	38.8	37.3	36.96	35.93	35.89	36.52	36.93	37.29	35.86
35.88	36.29	35.71	36.34	39.8697	37.31	36.96	35.94	35.87	36.37	36.93	37.24	35.9
35.92	36.24	35.7	36.31	39.8697	37.3	37.03	35.94	35.83	36.36	36.89	37.2	35.94
35.96	36.21	35.69	36.29	39.8697	37.29	37.04	35.94	35.77	36.37	36.84	37.25	35.98
36	36.19	35.7	36.29	36.11	37.25	37.04	36.01	35.71	36.39	36.78	37.25	36.01
36.05	36.17	35.7	36.3	36	37.23	37.02	36.18	35.66	36.4	36.72	37.24	36.01
36.09	36.16	35.68	36.33	35.98	37.29	36.94	36.31	35.62	36.38	36.66	37.3	36
36.12	36.15	35.65	36.34	35.94	37.34	36.92	36.5	35.57	36.33	36.61	37.43	35.96
36.14	36.15	35.63	36.34	35.89	37.33	37.04	36.65	35.52	36.29	36.57	37.48	35.93
36.16	36.14	35.65	36.37	35.85	37.23	37.02	36.63	35.47	36.3	36.54	37.45	35.92
36.18	36.13	35.66	36.38	35.84	37.11	37.01	36.61	35.47	36.35	36.51	37.41	36.02
36.2	36.12	35.64	36.42	35.84	37.06	37.06	36.64	35.65	36.45	36.45	37.46	36.02
36.21	36.13	35.6	36.44	35.83	37.02	37.04	36.62	35.71	36.48	36.4	37.52	35.99
36.21	36.13	35.55	36.43	35.84	37	36.91	36.7	35.77	36.48	36.35	37.51	36.14
36.22	36.07	35.49	36.42	35.83	36.96	36.74	36.72	35.87	36.46	36.31	37.48	36.24
36.23	36.01	35.42	36.51	35.82	36.91	36.68	36.73	35.89	36.44	36.26	37.48	36.27
36.23	35.97	35.39	36.71	35.93	36.87	36.67	36.76	35.86	36.41	36.22	37.47	36.28
36.25	35.93	35.4	36.83	35.97	36.82	36.62	36.74	35.9	36.3	36.19	37.46	36.26
36.27	35.92	35.39	36.83	35.97	36.79	36.62	36.67	35.97	36.18	36.2	37.45	36.23
36.27	35.89	35.36	37.01	35.97	36.75	36.65	36.64	36.12	36.13	36.19	37.38	36.17
36.26	35.88	35.35	37.6	35.98	36.7	36.69	36.6	36.34	36.07	36.08	37.31	36.12
36.26	35.92	35.32	37.78	35.98	36.66	36.7	36.76	36.45	36	36.05	37.22	36.07
36.25	35.93	35.32	37.92	35.95	36.61	36.7	37.04	36.54	35.95	36.17	37.13	36.01
36.22	35.96	35.33	37.88	35.9	36.56	36.69	37.1	36.53	35.93	36.29	37.04	35.97
36.19	36.01	35.35	37.76	35.89	36.47	36.69	37.18	36.5	35.92	36.32	36.98	35.95
36.15	36.04	35.38	37.6	35.87	36.4	36.69	37.43	36.48	35.92	36.34	36.97	35.94
36.13	36.08	35.39	37.47	35.86	36.34	36.72	37.43	36.43	35.93	36.34	36.84	35.92
36.14	36.1	35.35	37.33	35.83	36.28	36.88	37.37	36.34	35.97	36.33	36.68	35.91
36.15	36.15	35.33	37.33	35.77	36.22	37.04	37.31	36.33	36.01	36.3	36.6	35.89
36.15	36.18	35.3	37.41	35.69	36.17	37.15	37.29	36.46	36.05	36.26	36.64	35.87
36.14	36.19	35.32	37.39	35.65	36.14	37.13	37.41	36.63	36.07	36.22	36.75	35.84
36.11	36.21	35.43	37.26	35.65	36.09	37.09	37.4	36.6	36.08	36.17	36.78	35.81
36.07	36.24	35.56	37.2	35.65	36.05	37.08	37.32	36.51	36.08	36.13	36.78	35.73
36.04	36.26	35.63	37.17	35.62	36.01	36.99	37.29	36.5	36.07	36.1	36.74	35.76
36	36.26	35.66	37.16	35.59	36.06	36.89	37.28	36.44	36.04	36.05	36.66	35.82
35.98	36.25	35.67	37.14	35.57	36.08	36.81	37.2	36.36	36.05	36.01	36.59	35.81
35.95	36.25	35.69	37.12	35.57	36.04	36.76	37.11	36.42	36.09	35.99	36.54	35.77
35.95	36.27	35.68	37.12	35.58	36.01	36.71	37.09	36.4	36.43	35.98	36.55	35.75
35.96	36.35	35.64	37.13	35.59	35.98	36.69	37.08	36.33	36.59	36.01	36.53	35.73
35.95	36.49	35.61	37.1	35.65	35.98	36.65	37.08	36.33	36.73	36.04	36.48	35.76
35.95	36.7	35.59	37.04	35.7	35.98	36.6	37.01	36.27	36.94	36.08	36.43	35.78
35.95	36.87	35.57	37.04	35.73	36	36.59	36.87	36.2	37	36.1	36.39	35.78
35.95	36.98	35.59	37.04	35.74	36.01	36.58	36.82	36.21	37.04	36.11	36.42	35.77
35.95	37.04	35.75	36.95	35.75	36	36.58	36.78	36.25	37.06	36.12	36.54	35.75
35.92	37.09	36.01	36.82	35.77	35.98	36.6	36.74	36.37	37.12	36.13	36.6	35.72
35.95	37.13	36.18	36.76	35.78	35.97	36.59	36.73	36.39	37.26	36.13	36.6	35.67
36	37.27	36.34	36.75	35.82	35.95	36.53	36.73	36.38	37.34	36.16	36.59	35.64
36.09	37.4	36.52	36.75	35.84	35.94	36.51	36.7	36.34	37.44	36.22	36.54	35.66
36.18	37.45	36.55	36.74	35.84	35.91	36.58	36.62	36.31	37.49	36.24	36.48	35.65
36.26	37.5	36.69	36.73	35.9	35.88	36.66	36.57	36.27	37.45	36.21	36.4	35.64
36.39	37.53	36.75	36.71	35.9	35.86	36.73	36.54	36.23	37.24	36.16	36.34	35.62
36.68	37.66	36.81	36.69	35.84	35.85	36.77	36.52	36.18	37.13	36.13	36.28	35.6
36.87	37.64	36.82	36.67	35.88	35.83	36.77	36.43	36.11	37.11	36.11	36.25	35.58
36.97	37.55	36.8	36.67	36.05	35.83	36.76	36.32	36.03	37.19	36.16	36.24	35.57
37.02	37.45	36.76	36.58	36.15	35.88	36.75	36.24	35.96	37.35	36.22	36.23	35.57
37.04	37.33	36.74	36.5	36.32	35.89	36.74	36.16	35.92	37.32	36.24	36.25	35.55
37.07	37.26	36.79	36.53	37.3	35.78	36.72	36.09	35.87	37.23	36.23	36.25	35.53
37.08	37.2	36.77	36.54	37.24	35.66	36.7	36.01	35.82	37.18	36.2	36.23	35.53
37.05	37.22	36.7	36.54	36.43	35.68	36.65	35.93	35.8	37.13	36.16	36.2	35.53
36.98	37.39	36.69	36.53	36.51	35.69	36.6	35.86	35.78	37.1	36.13	36.18	35.52
36.87	37.47	36.6	36.5	36.62	35.69	36.56	35.82	35.74	36.94	36.08	36.17	35.52
36.69	37.52	36.39	36.46	36.71	35.68	36.54	35.8	35.72	36.87	36.04	36.15	35.51
36.64	37.51	36.36	36.41	37.06	35.68	36.51	35.77	35.71	36.96	36.08	36.11	35.49
36.66	37.5	36.39	36.38	36.96	35.74	36.45	35.81	35.71	36.96	36.14	36.09	35.44
36.7	37.57	36.36	36.33	36.6	35.77	36.39	35.83	35.71	36.99	36.18	36.07	35.43
36.91	37.61	36.41	36.27	36.79	35.78	36.34	35.83	35.71	36.98	36.2	36.03	35.46
37.03	37.51	36.58	36.22	37.15	35.79	36.28	35.81	35.71	36.96	36.19	36	35.6
37.07	37.34	36.66	36.19	37.04	35.79	36.28	35.78	35.72	36.92	36.17	35.96	35.63
37.08	37.28	36.62	36.17	36.86	35.79	36.28	35.76	35.73	36.84	36.16	35.92	35.66
37.1	37.28	36.56	36.15	36.72	35.79	36.27	35.73	35.74	36.75	36.16	35.91	35.68
37.06	37.26	36.52	36.12	36.69	35.79	36.28	35.7	35.74	36.66	36.14	35.9	35.68
37.05	37.25	36.53	36.1	36.74	35.8	36.32	35.68	35.72	36.61	36.1	35.88	35.67
37.07	37.22	36.56	36.04	36.76	35.8	36.46	35.66	35.7	36.51	36.08	35.87	35.65
37.1	37.12	36.6	35.99	36.81	35.8	36.55	35.63	35.68	36.34	36.29	35.88	35.62
37.1	37.17	36.65	35.93	36.93	35.77	36.59	35.6	35.65	36.3	36.65	35.89	35.59
37.06	37.19	36.66	35.89	36.99	35.76	36.61	35.59	35.63	36.29	36.73	35.91	35.59
37.05	37.07	36.64	35.82	37.12	35.75	36.66	35.55	35.61	36.26	36.79	35.91	35.57
37.06	37.05	36.61	35.74	37.2	35.72	36.75	35.55	35.59	36.22	36.82	35.91	35.53
37.06	37.07	36.57	35.7	37.16	35.58	36.77	35.56	35.55	36.17	36.86	35.88	35.47
37.1	37.06	36.5	35.67	37.15	35.61	36.83	35.55	35.52	36.17	36.9	35.86	35.43
37.1	37.06	36.42	35.63	37.24	35.66	36.91	35.54	35.5	36.24	36.81	35.83	35.42
37.11	37.02	36.33	35.57	37.19	35.66	36.98	35.59	35.47	36.25	38.53	35.82	35.42
37.09	36.96	36.26	35.54	37.19	35.63	37.04	35.61	35.45	36.25	39.233	35.81	35.43
37.05	36.96	36.16	35.51	37.32	35.59	37.15	35.67	35.46	36.24	36.15	35.79	35.43
36.96	37.06	36.07	35.46	37.26	35.56	37.22	35.74	35.46	36.21	36.15	35.79	35.43
36.87	37.09	35.98	35.44	37.23	35.53	37.22	35.76	35.45	36.14	36.15	35.95	35.44
36.81	37.08	35.9	35.42	37.3	35.5	37.17	35.78	35.43	36.08	36.15	36	35.46
36.86	37.06	35.82	35.41	37.32	35.45	37.22	35.8	35.4	36.04	36.13	35.99	35.47
36.86	37.03	35.79	35.4	37.4	35.44	37.3	35.84	35.37	36.02	36.1	35.98	35.63
36.82	36.96	35.78	35.39	37.4	35.48	37.37	35.86	35.35	35.99	36.08	35.98	35.79
36.79	36.83	35.72	35.39	37.32	35.49	37.46	35.83	35.32	35.96	36.07	36	35.91
36.78	36.79	35.67	35.38	37.36	35.47	37.64	35.83	35.28	35.97	36.05	36.06	36.23
36.74	36.75	35.61	35.36	37.46	35.43	37.68	36.09	35.27	36.25	36.03	36.18	36.48
36.66	36.69	35.55	35.34	37.36	35.41	37.72	36.27	35.25	36.46	36.01	36.23	36.57
36.58	36.64	35.48	35.32	37.3	35.4	37.77	36.35	35.21	36.66	35.95	36.24	36.63
36.49	36.58	35.42	35.3	37.36	35.41	37.88	36.35	35.18	36.71	35.96	36.22	36.72
36.43	36.54	35.38	35.27	37.31	35.41	37.86	36.33	35.16	36.72	36.06	36.2	36.81
36.39	36.52	35.33	35.26	37.26	35.43	37.68	36.34	35.12	36.71	36.12	36.22	36.87
36.33	36.48	35.28	35.29	37.19	35.44	37.56	36.32	35.09	36.66	36.27	36.25	36.94
36.28	36.44	35.27	35.3	37.12	35.47	37.44	36.34	37	36.6	36.4	36.22	37.06
36.23	36.39	35.26	35.33	37.08	35.48	37.38	36.38	37	36.56	36.49	36.28	37.09
36.19	36.33	35.27	35.37	37.28	35.47	37.34	36.39	37	36.57	36.35	36.35	37.03
36.15	36.24	35.36	35.39	37.31	35.46	37.31	36.38	37	36.57	36.17	36.43	37
36.1	36.12	35.76	35.39	37.44	35.43	37.28	36.36	37	36.57	36.39	36.55	37.03
36.04	36.18	35.81	35.39	37.4	35.41	37.22	36.33	37	36.54	36.49	36.55	37.1
35.99	36.29	35.82	35.37	37.28	35.38	37.11	36.3	37	36.5	36.43	36.5	37.08
35.94	36.35	35.85	35.35	37.39	35.4	37.01	36.26	35.06	36.46	36.25	36.44	36.97
35.91	36.37	35.85	35.34	37.32	35.45	37.07	36.24	35.03	36.42	36.22	36.39	36.85
35.86	36.44	35.86	35.33	37.23	35.49	37.12	36.17	37	36.41	36.3	36.32	36.84
35.8	36.42	35.92	35.32	37.28	35.52	37.19	36.21	37	36.42	36.15	36.26	36.83
35.76	36.38	36.03	35.31	37.41	35.59	37.27	36.35	37	36.42	36.17	36.22	36.83
35.71	36.45	36.15	35.32	37.45	35.75	37.31	36.42	37	36.41	36.23	36.15	36.83
35.67	36.63	36.26	35.32	37.48	35.79	37.33	36.43	37	36.41	36.34	36.06	36.82
35.66	36.71	36.33	35.31	37.57	35.78	37.43	36.42	37	36.39	36.39	35.93	36.75
35.66	36.77	36.45	35.31	37.64	35.77	37.46	36.26	37	36.36	36.39	35.84	36.64
35.66	36.76	36.61	35.31	37.37	35.74	37.37	36.03	37	36.34	36.53	35.82	36.59
35.67	36.7	36.79	35.32	37.23	35.68	37.25	35.99	37	36.31	36.48	35.88	36.62
35.68	36.71	36.81	35.32	37.33	35.63	37.11	35.95	35.02	36.28	36.32	35.99	36.67
35.68	36.72	36.9	35.32	37.34	35.6	37.01	35.91	35	36.23	36.4	36.01	36.7
35.69	36.79	36.97	35.31	37.4	35.57	36.91	35.87	37	36.15	36.42	35.99	36.68
35.71	36.84	36.97	35.3	37.45	35.54	36.83	35.83	37	36.09	36.35	35.91	36.66
35.73	36.92	36.88	35.3	37.34	35.53	36.71	35.8	37	36.05	36.31	35.79	36.66
35.77	36.97	36.79	35.27	37.25	35.5	36.61	35.78	37	36.01	36.34	35.72	36.65
35.81	36.87	36.73	35.24	37.23	35.49	36.55	35.79	37	35.88	36.49	35.68	36.69
35.84	36.88	36.59	35.37	37.23	35.48	36.5	35.82	37	35.73	36.58	35.65	36.79
35.86	36.95	36.7	35.4	37.19	35.49	36.4	35.84	37	35.64	36.62	35.65	36.79
35.88	36.99	36.78	35.41	36.94	35.51	36.29	35.84	37	35.58	36.64	35.64	36.72
35.87	36.98	36.83	35.45	36.66	35.51	36.2	35.84	37	35.56	36.62	35.62	36.73
35.88	37.06	36.79	35.46	36.67	35.5	36.12	35.84	37	35.53	36.55	35.6	36.75
35.92	37.08	36.71	35.45	36.96	35.48	36.01	35.84	37	35.5	36.48	35.58	36.84
35.94	37	36.7	35.44	37.03	35.46	35.91	35.82	37	35.47	36.41	35.54	36.98
35.95	36.99	36.72	35.42	37.01	35.44	35.82	35.79	37	35.47	36.34	35.52	37.13
35.96	36.98	36.74	35.41	36.99	35.48	35.75	35.76	35.01	35.49	36.28	35.54	37.27
35.97	36.92	36.73	35.4	36.98	35.49	35.69	35.73	35.04	35.57	36.21	35.71	37.42
35.95	36.86	36.69	35.42	36.86	35.48	35.65	35.69	35.11	35.59	36.15	35.8	37.58
35.91	36.8	36.64	35.45	36.72	35.48	35.62	35.65	35.1	35.58	36.12	35.83	37.71
35.92	36.73	36.58	35.47	36.59	35.48	35.58	35.63	35.06	35.57	36.08	35.81	37.83
35.92	36.66	36.5	35.48	36.46	35.49	35.53	35.61	35.04	35.55	36.02	35.67	37.9
35.92	36.58	36.43	35.48	36.37	35.53	35.49	35.59	35.07	35.53	35.97	35.56	37.98
35.9	36.51	36.38	35.47	36.28	35.53	35.47	35.56	35.1	35.56	35.92	35.52	38.04
35.87	36.45	36.31	35.45	36.18	35.52	35.45	35.58	35.08	35.66	35.88	35.52	38.03
35.86	36.38	36.25	35.44	36.08	35.5	35.44	35.85	37	35.67	35.84	35.53	37.96
35.84	36.33	36.18	35.46	36.05	35.49	35.44	36.01	37	35.69	35.81	35.61	37.9
35.81	36.26	36.11	35.52	36.09	35.49	35.44	36.13	37	35.7	35.77	35.65	37.84
35.78	36.19	36.05	35.57	36.09	35.49	35.44	36.2	37	35.74	35.72	35.68	37.75
35.77	36.11	36	35.64	36.08	35.49	35.44	36.23	37	35.77	35.69	35.69	37.74
35.74	36.03	35.93	35.69	36.06	35.49	35.43	36.25	37	35.84	35.66	35.68	37.93
35.71	35.97	35.87	35.72	36.04	35.47	35.42	36.26	37	35.89	35.61	35.64	37.96
35.69	35.92	35.82	35.73	36.02	35.45	35.4	36.25	37	35.93	35.59	35.63	37.84
35.69	35.88	35.77	35.73	36.01	35.44	35.38	36.22	37	35.94	35.57	35.62	37.56
35.67	35.85	35.73	35.73	36.01	35.46	35.36	36.15	37	35.93	35.57	35.6	37.56
35.65	35.84	35.73	35.73	36.02	35.48	35.37	36.09	37	35.9	35.56	35.58	37.6
35.63	35.82	35.72	35.73	36.01	35.5	35.4	36.06	37	35.9	35.55	35.57	37.61
35.62	35.81	35.67	35.73	35.98	35.52	35.4	36.03	37	35.91	35.54	35.57	37.62
35.59	35.79	35.62	35.73	35.94	35.53	35.4	36	37	35.92	35.55	35.56	37.74
35.57	35.78	35.57	35.73	35.88	35.54	35.4	35.99	37	35.93	35.6	35.54	37.87
35.55	35.77	35.54	35.73	35.83	35.56	35.39	35.97	37	35.94	35.61	35.5	37.92
35.56	35.78	35.49	35.71	35.78	35.58	35.36	35.97	37	35.94	35.59	35.44	37.95
35.59	35.77	35.45	35.68	35.75	35.6	35.32	35.95	37	35.95	35.57	35.4	37.89
35.59	35.74	35.47	35.63	35.85	35.61	35.29	35.96	37	35.94	35.54	35.39	37.89
35.58	35.68	35.49	35.57	36.16	35.63	35.28	35.98	37	35.93	35.51	35.39	38
35.57	35.65	35.46	35.54	35.99	35.66	35.26	35.98	37	35.92	35.51	35.4	37.99
35.56	35.64	35.41	35.52	35.93	35.66	35.24	35.97	37	35.9	35.51	35.4	37.92
35.56	35.63	35.39	35.5	36.1	35.66	35.23	35.96	37	35.89	35.51	35.42	37.73
35.57	35.65	35.39	35.48	36.19	35.66	35.26	35.9	35.05	35.89	35.51	35.46	37.63
35.56	35.68	35.36	35.36	36.25	35.72	35.3	35.75	35.1	35.89	35.49	35.64	37.57
35.54	35.7	35.32	35.31	36.32	35.75	35.3	35.82	35.14	35.88	35.46	35.74	37.52
35.54	35.7	35.31	35.34	36.48	35.76	35.29	35.9	35.13	35.77	35.51	35.82	37.46
35.53	35.69	35.3	35.4	36.63	35.76	35.25	35.93	35.11	35.74	35.57	35.87	37.44
35.51	35.68	35.28	35.55	36.72	35.74	35.2	35.95	35.1	35.74	35.57	35.9	37.38
35.49	35.66	35.27	35.61	36.75	35.75	35.16	35.99	35.12	35.74	35.57	35.9	37.28
35.49	35.63	35.28	35.75	36.82	35.79	35.16	36.07	35.14	35.75	35.6	35.87	37.24
35.51	35.61	35.28	35.9	37.01	35.85	35.15	36.11	35.18	35.83	35.69	35.84	37.22
35.52	35.6	35.28	36.21	37	35.87	35.12	36.11	35.22	35.9	35.83	35.83	37.22
35.53	35.58	35.26	36.38	37.07	35.99	35.12	36.1	35.24	35.89	35.82	35.83	37.37
35.54	35.58	35.28	36.67	37.3	36.09	35.07	36.08	35.27	35.86	35.85	35.83	37.37
35.57	35.58	35.4	36.84	37.66	36.1	35.04	36.05	35.43	35.84	36.06	35.84	37.21
35.57	35.56	35.53	36.98	37.56	36.14	35.03	35.96	35.47	35.82	36.16	35.82	37.16
35.57	35.56	35.68	37.01	37.35	36.16	35.03	35.92	35.47	35.87	36.29	35.77	37.2
35.6	35.56	35.82	37.09	37.28	36.17	35.02	36.08	35.49	35.98	36.44	35.76	37.12
35.68	35.54	36.01	37.36	37.27	36.19	37	36.13	35.6	36.01	36.54	35.76	37.07
35.77	35.53	36.25	37.59	37.46	36.24	35.03	36.15	35.66	35.96	36.67	35.78	37.1
35.84	35.51	36.42	37.71	37.48	36.41	35.06	36.28	35.66	35.8	36.78	35.82	37.02
35.87	35.51	36.59	37.75	37.46	36.63	35.07	36.39	35.74	35.86	36.89	35.83	36.97
35.99	35.51	36.71	37.81	37.41	36.78	35.08	36.46	35.84	36.13	36.96	35.83	36.96
36.16	35.48	36.85	37.8	37.41	36.86	35.08	36.76	35.95	36.25	37.08	35.82	36.95
36.33	35.46	36.93	37.64	37.52	36.92	35.07	36.86	36.1	36.28	37.21	35.79	36.92
36.57	35.49	37.01	37.4	37.55	36.98	35.06	36.89	36.1	36.25	37.22	35.78	36.9
36.7	35.48	37.05	37.32	37.49	37	35.06	37.03	35.85	36.34	37.19	35.76	36.92
36.82	35.47	37.04	37.24	37.58	37	35.05	37.14	35.87	36.43	37.11	35.73	36.92
37.07	35.48	37.03	37.08	37.56	36.99	35.03	37.23	36.15	36.45	36.98	35.72	36.85
37.23	35.48	37.01	36.94	37.4	36.98	35.04	37.29	36.33	36.47	37.09	35.7	36.74
37.31	35.47	36.98	36.85	37.43	36.92	35.04	37.28	36.41	36.46	37.14	35.72	36.68
37.39	35.45	36.87	36.76	37.58	36.88	35.04	37.22	36.42	36.43	37.04	35.81	36.58
37.37	35.41	36.72	36.73	37.63	36.88	35.04	37.17	36.52	36.45	37.05	35.87	36.46
37.34	35.39	36.68	36.73	37.69	36.91	35.05	37.1	36.56	36.55	37	35.89	36.41
37.31	35.36	36.59	36.7	37.75	36.91	35.05	36.94	36.58	36.76	36.92	35.91	36.43
37.21	35.32	36.61	36.65	37.65	36.93	35.04	36.9	36.58	36.87	36.93	35.9	36.43
37.3	35.29	36.63	36.58	37.65	36.92	35.04	36.93	36.56	37	36.97	35.98	36.37
37.29	35.27	36.68	36.5	37.64	36.84	35.03	36.97	36.54	37.04	36.98	36.03	36.29
37.18	35.28	36.73	36.41	37.61	36.82	35.05	36.94	36.51	37.09	36.94	36.1	36.22
37.11	35.3	36.7	36.34	37.58	36.84	35.03	36.91	36.41	37.12	36.86	36.08	36.15
37.13	35.29	36.54	36.29	37.81	36.89	35.02	36.93	36.22	37.11	36.77	36.1	36.07
37.14	35.28	36.4	36.23	37.89	36.93	35.02	36.98	36.09	37.08	36.68	36.16	35.98
37.17	35.27	36.46	36.15	37.71	36.97	35.06	37	36.05	37.08	36.59	36.19	35.91
37.17	35.26	36.5	36.04	37.61	36.98	35.1	37.03	36.21	37.06	36.51	36.26	35.85
37.15	35.24	36.48	35.96	37.75	36.97	35.11	37.07	36.44	36.97	36.43	36.37	35.79
37.11	35.23	36.49	35.89	37.53	36.93	35.12	37.09	36.68	36.79	36.36	36.38	35.74
37.03	35.27	36.51	35.83	37.3	36.83	35.12	37.09	36.82	36.66	36.28	36.32	35.73
36.99	35.35	36.51	35.76	37.34	36.7	35.14	37.06	36.86	36.56	36.21	36.33	35.74
37	35.39	36.49	35.69	37.37	36.59	35.15	37.05	36.79	36.46	36.15	36.41	35.79
36.96	35.45	36.47	35.61	37.36	36.55	35.18	37.03	36.65	36.36	36.09	36.41	35.81
36.91	35.5	36.45	35.55	37.37	36.54	35.18	37.02	36.62	36.26	36.06	36.5	35.82
36.92	35.5	36.44	35.51	37.27	36.52	35.14	36.98	36.58	36.2	36.03	36.66	35.79
36.86	35.48	36.39	35.47	37.21	36.47	35.1	36.91	36.52	36.14	36	36.74	35.74
36.65	35.46	36.37	35.44	37.08	36.41	35.07	36.84	36.43	36.07	35.96	36.74	35.76
36.58	35.46	36.33	35.43	36.97	36.36	35.08	36.76	36.34	36	35.95	36.72	35.79
36.56	35.46	36.25	35.54	37	36.3	35.1	36.67	36.25	35.95	35.93	36.71	35.79
36.5	35.46	36.21	35.64	37.1	36.23	35.1	36.59	36.14	35.91	35.92	36.71	35.78
36.52	35.46	36.2	35.7	37.18	36.16	35.08	36.52	36.04	35.87	35.9	36.7	35.77
36.51	35.44	36.16	35.73	37.14	36.08	35.05	36.48	35.93	35.83	35.87	36.64	35.76
36.5	35.43	36.08	35.76	37.05	36.02	35.01	36.42	35.85	35.8	35.84	36.63	35.74
36.59	35.42	35.99	35.78	37.03	35.94	37	36.35	35.88	35.78	36.05	36.63	35.73
36.66	35.4	35.87	35.78	36.96	35.88	37	36.26	35.87	35.75	36.35	36.62	35.72
36.67	35.39	35.8	35.81	36.87	35.82	37	36.17	35.83	35.73	36.19	36.58	35.69
36.66	35.39	35.76	35.85	36.81	35.75	37	36.09	35.8	35.72	36.08	36.54	35.68
36.58	35.38	35.71	35.85	36.75	35.69	37	36.01	35.78	35.71	35.97	36.5	35.67
36.47	35.35	35.66	35.81	36.69	35.65	37	35.93	35.76	35.72	35.97	36.52	35.67
36.36	35.32	35.6	35.77	36.59	35.6	37	35.86	35.75	35.73	35.94	36.51	35.66
36.25	35.3	35.54	35.76	36.49	35.54	37	35.81	35.73	35.73	35.91	36.44	35.64
36.17	35.27	35.51	35.74	36.4	35.48	37	35.76	35.68	35.71	35.9	36.37	35.63
36.12	35.24	35.47	35.71	36.31	35.45	37	35.71	35.52	35.69	35.89	36.42	35.62
36.03	35.23	35.42	35.67	36.21	35.46	37	35.65	35.46	35.67	35.95	36.43	35.6
35.92	35.22	35.37	35.61	36.11	35.5	37	35.61	35.46	35.64	36	36.39	35.58
35.84	35.23	35.35	35.54	36.03	35.55	37	35.59	35.46	35.63	36.02	36.35	35.56
35.76	35.23	35.32	35.49	35.96	35.6	37	35.56	35.45	35.81	36.05	36.29	35.54
35.71	35.22	35.3	35.48	35.88	35.64	37	35.53	35.48	35.88	36.31	36.22	35.54
35.69	35.22	35.3	35.45	35.82	35.63	37	35.51	35.49	35.87	36.57	36.15	35.55
35.68	35.21	35.29	35.4	35.76	35.58	37	35.47	35.49	35.88	36.71	36.08	35.56
35.68	35.2	35.28	35.37	35.74	35.58	37	35.42	35.46	35.91	36.83	36.01	35.57
35.67	35.2	35.28	35.37	35.71	35.58	35.05	35.39	35.46	35.95	36.85	35.95	35.58
35.67	35.2	35.28	35.4	35.64	35.57	35.2	35.36	35.47	35.95	36.84	35.91	35.57
35.69	35.2	35.28	35.41	35.55	35.57	35.36	35.36	35.46	35.91	36.76	35.86	35.57
35.74	35.2	35.27	35.4	35.51	35.57	35.57	35.37	35.44	35.82	36.83	35.8	35.55
35.77	35.21	35.27	35.39	35.55	35.57	35.65	35.38	35.46	35.74	36.76	35.72	35.55
35.78	35.31	35.26	35.39	35.55	35.55	35.8	35.36	35.73	35.67	36.6	35.66	35.56
35.79	35.36	35.25	35.42	35.48	35.5	35.89	35.32	35.79	35.63	36.66	35.61	35.56
35.79	35.37	35.24	35.44	35.41	35.48	35.94	35.32	35.8	35.59	36.82	35.57	35.56
35.77	35.33	35.23	35.44	35.35	35.47	36.01	35.32	35.8	35.56	36.88	35.56	35.59
35.73	35.32	35.21	35.44	35.31	35.44	36.06	35.31	35.79	35.53	37.04	35.56	35.58
35.7	35.31	35.17	35.43	35.3	35.4	36.03	35.31	35.78	35.5	37	35.55	35.57
35.66	35.31	35.15	35.43	35.35	35.36	35.81	35.37	35.78	35.48	36.83	35.54	35.56
35.63	35.29	35.13	35.42	35.34	35.32	35.76	35.4	35.79	35.47	36.78	35.55	35.56
35.64	35.28	35.12	35.38	35.28	35.28	35.79	35.42	35.79	35.48	36.69	35.55	35.56
35.66	35.29	35.11	35.4	35.29	35.26	35.88	35.44	35.78	35.51	36.63	35.52	35.59
35.65	35.32	35.1	35.42	35.34	35.24	35.87	35.48	35.75	35.5	36.59	35.51	35.7
35.63	35.33	35.08	35.42	39.8697	35.22	35.98	35.54	35.74	35.49	36.53	35.48	35.84
35.61	35.32	35.08	35.42	39.8697	35.2	36.18	35.56	35.72	35.49	36.48	35.45	35.98
35.61	35.32	35.08	35.42	37.45	35.19	36.18	35.58	35.7	35.47	36.43	35.42	36.2
35.62	35.31	35.08	35.47	35.28	35.24	36.15	35.6	35.71	35.41	36.38	35.4	36.4
35.62	35.31	35.1	35.5	35.27	35.26	36.14	35.63	35.71	35.36	36.32	35.39	36.54
35.61	35.29	35.14	35.51	35.27	35.27	36.1	35.63	35.7	35.34	36.26	35.37	36.69
35.59	35.28	35.15	35.5	35.24	35.29	36.01	35.63	35.68	35.32	36.2	35.33	36.79
35.57	35.3	35.1	35.49	35.22	35.31	35.95	35.63	35.66	35.31	36.17	35.31	36.89
35.54	35.3	35.06	35.48	35.24	35.32	35.88	35.63	35.64	35.29	36.14	35.3	36.99
35.51	35.33	35.03	35.45	35.24	35.33	35.81	35.63	35.62	35.28	36.08	35.3	37.04
35.49	35.4	35	35.43	35.22	35.34	35.75	35.63	35.6	35.3	36.02	35.32	37.09
35.48	35.4	37	35.39	35.2	35.36	35.72	35.66	35.6	35.3	35.97	35.42	37.21
35.45	35.4	37	35.38	35.17	35.38	35.69	35.68	35.59	35.27	35.92	35.65	37.24
35.45	35.42	37	35.36	35.15	35.38	35.67	35.68	35.6	35.23	35.88	35.71	37.45
35.43	35.43	37	35.34	35.15	35.35	35.64	35.7	35.61	35.23	35.87	35.71	37.52
35.4	35.44	37	35.33	35.15	35.32	35.64	35.7	35.62	35.23	35.88	35.71	37.56
35.38	35.44	37	35.31	35.27	35.3	35.68	35.69	35.64	35.23	35.88	35.71	37.72
35.37	35.42	37	35.31	39.14	35.28	35.69	35.68	35.67	35.22	35.86	35.7	37.8
35.35	35.4	37	35.3	39.8697	35.24	35.65	35.67	35.68	35.19	35.84	35.69	37.76
35.34	35.4	37	35.26	35.74	35.22	35.62	35.66	35.68	35.19	35.83	35.7	37.69
35.34	35.38	37	35.24	35.71	35.22	35.62	35.63	35.68	35.33	35.81	35.73	37.68
35.34	35.37	37	35.23	35.77	35.23	35.65	35.61	35.68	35.7	35.8	35.72	37.61
35.35	35.35	37	35.21	35.81	35.23	35.66	35.6	35.67	35.92	35.77	35.67	37.47
35.36	35.32	37	35.2	35.83	35.23	35.66	35.61	35.65	36.06	35.76	35.64	37.42
35.46	35.33	37	35.2	35.81	35.24	35.67	35.62	35.53	36.15	35.73	35.62	37.35
35.51	35.46	37	35.2	35.79	35.28	35.7	35.62	35.31	36.12	35.72	35.61	37.34
35.52	35.53	35	35.2	35.76	35.27	35.7	35.6	35.14	36.17	35.71	35.6	37.38
35.77	35.56	37	35.21	35.74	35.24	35.69	35.6	35.05	36.31	35.69	35.6	37.36
35.86	35.59	35.08	35.22	35.75	35.22	35.68	35.61	35.01	36.42	35.67	35.65	37.36
35.81	35.61	35.18	35.21	35.74	35.2	35.67	35.67	35.01	36.46	35.67	35.66	37.35
35.73	35.62	35.23	35.09	35.74	35.2	35.65	35.73	35.08	36.42	35.69	35.68	37.3
35.78	35.65	35.4	37	35.74	35.19	35.64	35.77	35.13	36.34	35.71	35.67	37.22
35.87	35.69	35.56	37	35.8	35.2	35.62	35.78	35.16	36.23	35.72	35.58	37.24
35.92	35.72	35.68	35	36.11	35.2	35.61	35.79	35.15	36.16	35.72	35.56	37.33
35.99	35.71	35.8	35.06	35.66	35.2	35.63	35.8	35.11	36.11	35.71	35.55	37.32
36.14	35.7	35.8	35.16	35.49	35.2	35.62	35.81	35.07	36.07	35.73	35.53	37.25
36.27	35.7	35.83	35.19	35.48	35.21	35.61	35.82	35.05	36.02	35.78	35.52	37.25
36.3	35.69	35.91	35.23	35.47	35.22	35.57	35.81	35.05	35.93	35.83	35.52	37.24
36.4	35.66	35.91	35.28	35.43	35.23	35.51	35.8	35.02	35.91	35.85	35.55	37.2
36.48	35.62	35.86	35.32	35.38	35.23	35.48	35.79	35.01	35.91	35.86	35.54	37.16
36.52	35.6	35.79	35.35	35.35	35.22	35.4	35.77	35	35.89	35.87	35.52	37.07
36.57	35.57	35.66	35.37	35.33	35.21	35.32	35.75	35	35.81	35.88	35.49	36.92
36.59	35.54	35.62	35.36	35.29	35.19	35.29	35.76	35.05	35.79	35.92	35.49	36.8
36.65	35.53	35.71	35.34	35.25	35.2	35.26	35.77	35.2	35.85	36.13	35.6	36.75
36.68	35.53	35.79	35.33	35.22	35.19	35.26	35.77	35.49	35.88	36.39	35.61	36.67
36.67	35.51	35.93	35.33	37.82	35.17	35.34	35.77	35.68	35.89	36.71	35.6	36.58
36.62	35.49	35.99	35.32	39.8697	35.14	35.35	35.75	35.77	35.86	37.03	35.67	36.49
36.56	35.48	36.12	35.3	39.8697	35.13	35.35	35.76	35.8	35.83	37.32	35.67	36.41
36.54	35.47	36.21	35.3	39.8697	35.19	35.35	35.82	35.81	35.82	37.63	35.63	36.34
36.53	35.46	36.28	35.31	39.8697	35.2	35.34	35.97	35.73	35.8	37.64	35.61	36.26
36.48	35.45	36.34	35.31	39.8697	35.17	35.33	36.21	35.69	35.79	37.59	35.62	36.21
36.42	35.44	36.48	35.31	39.8697	35.17	35.33	36.31	35.71	35.77	37.62	35.64	36.26
36.42	35.41	36.48	35.31	39.8697	35.18	35.32	36.48	35.64	35.73	37.75	35.64	36.38
36.41	35.37	36.49	35.3	39.8697	35.22	35.32	36.79	35.59	35.69	38.01	35.6	36.4
36.38	35.38	36.56	35.31	39.8697	35.27	35.32	37.21	35.71	35.66	38.13	35.58	36.39
36.3	35.37	36.52	35.33	39.8697	35.28	35.32	37.26	36.05	35.63	38.01	35.54	36.35
36.25	35.38	36.5	35.35	39.8697	35.29	35.34	37.18	36.18	35.61	38	35.5	36.32
36.17	35.43	36.47	35.35	39.8697	35.3	35.35	37.14	36.16	35.61	38.14	35.49	36.23
36.09	35.49	36.43	35.35	39.8697	35.3	35.34	37.19	36.1	35.62	37.94	35.49	36.1
36.02	35.52	36.43	35.37	39.8697	35.31	35.32	37.42	36.05	35.61	37.75	35.49	36.03
35.95	35.52	36.58	35.41	35.37	35.32	35.31	37.6	36	35.62	37.72	35.48	35.98
35.89	35.51	36.69	35.43	35.31	35.33	35.28	37.52	35.95	35.64	37.69	35.47	35.93
35.82	35.5	36.82	35.44	35.35	35.33	35.25	37.47	35.89	35.65	37.65	35.47	35.87
35.76	35.47	36.85	35.45	35.64	35.33	35.2	37.54	35.77	35.64	37.57	35.52	35.81
35.7	35.48	36.78	35.46	35.8	35.32	35.16	37.55	35.62	35.62	37.55	35.55	35.78
35.64	35.61	36.65	35.4	35.96	35.31	35.16	37.52	35.53	35.61	37.53	35.55	35.75
35.59	35.74	36.59	35.36	36.09	35.29	35.19	37.45	35.46	35.6	37.47	35.56	35.71
35.55	35.94	36.53	35.34	36.04	35.26	35.2	37.38	35.4	35.58	37.36	35.56	35.68
35.52	36.07	36.48	35.32	36.03	35.24	35.28	37.33	35.34	35.51	37.24	35.56	35.69
35.47	36.17	36.43	35.23	36.17	35.22	35.44	37.37	35.29	35.45	37.14	35.54	35.77
35.44	36.19	36.33	35.19	36.59	35.22	35.48	37.42	35.24	35.4	37.03	35.51	35.78
35.43	36.23	36.23	35.16	36.46	35.22	35.5	37.45	35.2	35.36	36.93	35.47	35.76
35.43	36.32	36.2	35.12	36.22	35.23	35.5	37.43	35.21	35.35	36.84	35.42	35.76
35.42	36.45	36.18	35.1	36.25	35.25	35.52	37.42	35.22	35.33	36.74	35.43	35.78
35.42	36.54	36.17	35.09	36.36	35.25	35.53	37.48	35.2	35.33	36.64	35.45	35.85
35.42	36.58	36.14	35.07	36.57	35.25	35.53	37.51	35.19	35.39	36.55	35.47	35.88
35.43	36.6	36.12	35.05	36.61	35.24	35.5	37.59	35.2	35.41	36.47	35.47	35.86
35.43	36.6	36.11	35.04	36.68	35.23	35.4	37.61	35.21	35.4	36.47	35.45	35.86
35.42	36.54	36.12	35.04	36.81	35.2	35.38	37.6	35.24	35.39	36.48	35.45	35.86
35.42	36.48	36.16	35.05	36.93	35.17	35.38	37.61	35.24	35.41	36.47	35.46	35.83
35.41	36.51	36.24	35.06	36.95	35.16	35.39	37.62	35.24	35.46	36.44	35.46	35.79
35.4	36.53	36.42	35.06	36.97	35.17	35.41	37.62	35.26	35.49	36.41	35.47	35.77
35.4	36.49	36.5	35.04	37	35.2	35.44	37.57	35.27	35.51	36.38	35.47	35.76
35.39	36.48	36.51	35.04	37.01	35.27	35.44	37.62	35.27	35.52	36.35	35.48	35.75
35.35	36.53	36.43	37	37.03	35.31	35.46	37.63	35.27	35.52	36.31	35.64	35.73
35.34	36.62	36.4	37	37.08	35.32	35.47	37.55	35.28	35.55	36.29	35.73	35.71
35.34	36.69	36.39	37	37.14	35.36	35.46	37.45	35.3	35.59	36.26	35.75	35.67
35.32	36.71	36.34	35.11	37.13	35.41	35.44	37.25	35.31	35.62	36.22	35.73	35.62
35.3	36.76	36.31	35.24	37.27	35.5	35.44	37.19	35.31	35.62	36.16	35.68	35.59
35.29	36.8	36.36	35.22	37.39	35.57	35.44	37.14	35.41	35.62	36.1	35.63	35.6
35.28	36.85	36.33	35.25	37.46	35.68	35.44	37.18	35.55	35.62	36.06	35.6	35.62
35.27	36.85	36.2	35.41	37.56	35.7	35.45	37.16	35.55	35.65	36.02	35.59	35.62
35.26	36.87	36.16	35.52	37.82	35.78	35.49	37.01	35.54	35.69	36	35.58	35.62
35.26	36.97	36.21	35.68	37.99	35.82	35.49	36.92	35.52	35.69	36.11	35.55	35.6
35.26	36.98	36.2	35.86	37.38	35.87	35.49	36.89	35.49	35.72	36.2	35.56	35.58
35.26	36.94	36.17	35.93	37.26	35.9	35.47	36.92	35.39	35.85	36.24	35.55	35.57
35.27	36.88	36.2	36.04	37.26	35.88	35.46	36.95	35.26	35.93	36.25	35.53	35.55
35.29	36.71	36.26	36.25	37.33	35.82	35.55	36.95	35.2	36.01	36.25	35.54	35.54
35.32	36.63	36.24	36.36	37.39	35.86	35.58	36.92	35.17	36.14	36.24	35.54	35.51
35.31	36.58	36.13	36.34	37.27	35.88	35.57	36.85	35.16	36.22	36.21	35.52	35.48
35.3	36.57	36.1	36.27	37.25	35.88	35.48	36.73	35.17	36.29	36.18	35.51	35.46
35.32	36.61	36.24	36.43	37.4	35.91	35.44	36.73	35.16	36.28	36.11	35.51	35.45
35.35	36.6	36.35	36.71	37.29	35.94	35.41	36.76	35.15	36.26	36.05	35.52	35.46
35.38	36.57	36.36	36.71	37.09	35.93	35.41	36.77	35.14	36.43	36.01	35.53	35.51
35.4	36.51	36.3	36.65	37.04	35.9	35.4	36.76	35.15	36.66	35.96	35.54	35.65
35.41	36.45	36.12	36.55	37.03	35.87	35.37	36.72	35.17	36.84	35.93	35.55	35.72
35.43	36.4	35.93	36.47	37.09	35.85	35.35	36.65	35.16	36.88	35.89	35.57	35.74
35.45	36.33	35.87	36.45	37.11	35.8	35.33	36.56	35.15	36.89	35.87	35.61	35.78
35.47	36.28	35.85	36.41	37.14	35.76	35.3	36.49	35.15	36.92	35.85	35.67	35.8
35.49	36.21	35.86	36.35	37.26	35.72	35.26	36.43	35.15	36.92	35.83	35.72	35.81
35.51	36.13	35.86	36.28	37.26	35.7	35.19	36.36	35.15	36.93	35.82	35.84	35.81
35.52	36.05	35.84	36.2	37.15	35.68	35.16	36.27	35.15	36.96	35.81	35.94	35.8
35.52	35.96	36.16	36.1	37.07	35.64	35.21	36.24	35.16	36.77	35.81	36.03	35.77
35.51	35.89	36.36	36.04	36.87	35.58	35.25	36.18	35.17	36.61	35.81	36.2	35.73
35.51	35.88	36.41	35.99	36.7	35.59	35.28	36.09	35.17	36.63	35.8	36.27	35.62
35.5	35.84	36.27	35.9	36.6	35.59	35.31	36.01	35.24	36.52	35.79	36.22	35.6
35.49	35.8	36.08	35.8	36.5	35.54	35.34	35.93	35.42	36.29	35.82	36.16	35.6
35.48	35.75	35.98	35.69	36.41	35.47	35.36	35.83	35.45	36.23	35.85	36.15	35.59
35.47	35.72	35.95	35.54	36.31	35.45	35.39	35.76	35.44	36.4	35.84	36.17	35.58
35.49	35.69	35.94	35.41	36.22	35.43	35.43	35.74	35.47	36.78	35.85	36.18	35.58
35.5	35.67	35.93	35.35	36.13	35.4	35.46	35.71	35.67	36.86	35.85	36.2	35.58
35.51	35.72	35.91	35.28	36.03	35.37	35.49	35.68	35.76	36.85	35.85	36.22	35.57
35.53	35.73	36	35.3	35.92	35.35	35.52	35.66	35.79	36.79	35.83	36.28	35.6
35.54	35.7	36.25	35.3	35.84	35.33	35.56	35.65	35.79	36.75	35.82	36.38	35.64
35.54	35.65	36.33	35.25	35.8	35.36	35.56	35.64	35.79	36.72	35.8	36.53	35.64
35.53	35.62	36.4	35.22	35.75	35.44	35.54	35.64	35.81	36.61	35.78	36.58	35.63
35.5	35.6	36.46	35.15	35.7	35.46	35.49	35.65	35.83	36.47	35.77	36.57	35.61
35.48	35.6	36.45	35.09	35.64	35.46	35.45	35.68	35.83	36.29	35.75	36.57	35.6
35.46	35.59	36.41	35.09	35.6	35.43	35.4	35.68	35.82	36.1	35.73	36.61	35.6
35.45	35.57	36.4	35.13	35.56	35.42	35.37	35.69	35.79	35.97	35.71	36.61	35.6
35.43	35.55	36.38	35.15	35.51	35.44	35.35	35.7	35.77	35.86	35.71	36.63	35.6
35.41	35.54	36.36	35.16	35.52	35.46	35.34	35.72	35.77	35.79	35.72	36.66	35.59
35.4	35.52	36.34	35.17	35.56	35.48	35.33	35.73	35.78	35.72	35.72	36.66	35.55
35.39	35.51	36.35	35.17	35.55	35.48	35.3	35.74	35.77	35.68	35.72	36.63	35.44
35.39	35.5	36.31	35.17	35.53	35.47	35.28	35.74	35.76	35.64	35.71	36.58	35.39
35.39	35.49	36.1	35.19	35.52	35.47	35.24	35.74	35.75	35.63	35.69	36.55	35.45
35.43	35.47	36.05	35.19	35.51	35.46	35.33	35.75	35.56	35.61	35.68	36.48	35.78
35.43	35.45	36.16	35.2	35.48	35.45	35.45	35.75	35.46	35.61	35.68	36.42	36.01
35.41	35.4	36.37	35.15	35.43	35.44	35.52	35.75	35.43	35.61	35.66	36.34	36.41
35.39	35.35	36.42	35	35.38	35.43	35.56	35.75	35.38	35.62	35.65	36.32	36.64
35.4	35.35	36.48	37	35.35	35.41	35.58	35.79	35.25	35.61	35.62	36.31	36.94
35.41	35.35	36.56	37	35.32	35.38	35.55	35.81	35.17	35.61	35.62	36.26	37.07
35.48	35.36	36.58	37	35.29	35.37	35.47	35.82	35.13	35.61	35.62	36.21	37.25
35.52	35.38	36.56	37	35.26	35.35	35.42	35.83	35.09	35.61	35.6	36.23	37.66
35.52	35.39	36.52	37	35.24	35.32	35.4	35.84	35.04	35.61	35.57	36.24	37.85
35.51	35.4	36.52	37	35.24	35.31	35.39	35.84	35.03	35.61	35.56	36.21	37.97
35.5	35.4	36.51	37	35.26	35.35	35.38	35.85	35.05	35.58	35.57	36.28	38.11
35.48	35.4	36.51	37	35.27	35.34	35.37	35.85	35.04	35.54	35.57	36.38	38.22
35.44	35.38	36.52	37	35.28	35.35	35.36	35.86	35.01	35.48	35.61	36.39	38.2
35.44	35.36	36.51	37	35.3	35.45	35.38	35.88	35	35.42	35.63	36.34	38.12
35.42	35.37	36.5	37	35.32	35.51	35.44	35.9	35.02	35.39	35.63	36.2	38.07
35.34	35.41	36.49	37	35.32	35.64	35.44	35.9	35.03	35.37	35.69	36.1	38.07
35.37	35.42	36.46	37	35.33	35.84	35.43	35.9	35.01	35.48	35.92	35.95	38.06
35.44	35.4	36.41	37	35.32	35.98	35.42	35.88	35	35.48	35.91	35.79	38.02
35.47	35.37	36.33	37	35.3	36.03	35.4	35.87	37	35.41	35.85	35.73	37.95
35.48	35.34	36.22	37	35.28	36.09	35.37	35.84	37	35.36	35.81	35.69	37.91
35.47	35.35	36.16	37	35.26	36.26	35.34	35.83	35.11	35.33	35.81	35.64	37.9
35.47	35.39	36.18	37	35.24	36.44	35.31	35.82	35.09	35.33	35.86	35.53	37.94
35.46	35.4	36.26	37	35.21	36.45	35.29	35.8	35.06	35.34	35.87	35.45	38.04
35.44	35.4	36.28	37	35.19	36.33	35.24	35.76	35.25	35.36	35.87	35.39	38.07
35.43	35.4	36.27	37	35.21	36.33	35.34	35.72	35.31	35.38	35.87	35.36	38.21
35.43	35.39	36.24	37	35.22	36.46	35.61	35.67	35.44	35.4	35.87	35.33	38.22
35.44	35.4	36.2	37	35.24	36.51	35.68	35.63	35.65	35.43	35.86	35.31	38.14
35.45	35.41	36.16	37	35.4	36.55	35.7	35.6	35.69	35.46	35.86	35.29	38.07
35.46	35.4	36.12	37	36.16	36.58	35.7	35.57	35.73	35.51	35.87	35.27	38.04
35.45	35.4	36.07	37	35.42	36.58	35.71	35.55	35.95	35.55	35.92	35.25	37.98
35.44	35.38	35.97	37	35.46	36.59	35.71	35.53	36.01	35.64	35.94	35.21	37.98
35.43	35.33	35.75	37	35.48	36.57	35.72	35.52	36.1	35.71	35.91	35.17	37.9
35.43	35.27	35.6	37	35.48	36.38	35.72	35.52	36.18	35.77	35.83	35.2	37.75
35.41	35.22	35.55	37	35.51	36.26	35.71	35.53	36.25	35.82	35.96	35.37	37.7
35.4	35.32	35.52	37	35.54	36.27	35.7	35.54	36.38	35.84	36.05	35.47	37.67
35.38	35.34	35.5	37	35.52	36.38	35.66	35.55	36.47	35.85	36.12	35.5	37.69
35.38	35.28	35.47	37	35.52	36.38	35.62	35.6	36.46	35.86	36.24	35.49	37.67
35.41	35.23	35.44	37	35.53	36.32	35.57	35.67	36.4	35.87	36.48	35.49	37.56
35.43	35.2	35.4	37	35.54	36.26	35.56	35.59	36.38	35.87	36.6	35.48	37.44
35.43	35.18	35.35	37	35.55	36.31	35.53	35.46	36.42	35.82	36.78	35.46	37.24
35.44	35.18	35.31	37	35.57	36.42	35.48	35.44	36.49	35.79	36.73	35.44	37.13
35.44	35.2	35.27	37	35.24	36.41	35.47	35.44	36.57	35.75	36.69	35.43	37.13
35.48	35.22	35.23	37	35.24	36.33	35.47	35.42	36.57	35.72	36.88	35.42	37.11
35.52	35.22	35.18	37	35.21	36.24	35.47	35.42	36.57	35.7	37.1	35.4	37.09
35.6	35.22	35.16	37	35.19	36.18	35.48	35.48	36.63	35.7	37.13	35.38	37.13
35.86	35.33	35.14	35.01	35.18	36.12	35.47	35.61	36.64	35.69	36.94	35.39	37.11
35.97	35.39	35.09	35.02	35.17	36.08	35.46	35.63	36.64	35.66	36.79	35.4	37.03
36.03	35.41	35.03	35.02	35.16	36.04	35.46	35.63	36.63	35.71	36.85	35.41	36.95
36.05	35.41	37	35	35.16	35.99	35.47	35.63	36.47	35.77	36.95	35.4	36.83
36.04	35.43	37	37	35.17	35.94	35.48	35.63	36.19	35.75	36.98	35.4	36.73
36.24	35.46	37	37	35.18	35.89	35.47	35.63	36.18	35.69	36.97	35.38	36.7
36.39	35.5	35.01	37	35.18	35.85	35.43	35.61	36.32	35.66	36.91	35.23	36.71
36.52	35.51	35.01	37	35.15	35.82	35.41	35.59	36.34	35.62	36.82	35.03	36.77
36.6	35.51	37	37	35.12	35.78	35.37	35.58	36.29	35.62	36.73	37	36.84
36.72	35.52	37	37	35.11	35.74	35.35	35.56	36.23	35.62	36.64	37	36.98
36.8	35.52	37	37	35.14	35.73	35.48	35.56	36.22	35.6	36.6	37	37.04
36.85	35.51	37	37	35.15	35.74	35.59	35.57	36.2	35.57	36.54	37	37.25
36.87	35.48	37	37	35.16	35.75	35.68	35.55	36.16	35.55	36.45	37	37.4
36.86	35.45	37	37	35.17	35.76	35.76	35.53	36.11	35.53	36.35	37	37.43
36.82	35.41	35.18	37	35.18	35.76	35.86	35.54	36.06	35.53	36.27	37	37.27
36.75	35.43	35.26	37	35.19	35.75	36.08	35.57	35.98	35.51	36.22	37	37.12
36.76	35.47	35.26	37	35.16	35.74	36.13	35.58	35.91	35.51	36.19	37	37.13
36.76	35.5	35.21	37	35.09	35.73	36.01	35.58	35.83	35.5	36.16	37	37.1
36.73	35.53	35.2	35.06	35.08	35.71	36.12	35.58	35.74	35.48	36.12	37	36.99
36.7	35.54	35.16	35.08	35.07	35.67	36.22	35.58	35.67	35.43	36.08	35.05	36.94
36.66	35.56	37	35.08	35.05	35.64	36.23	35.55	35.57	35.4	36.05	35.03	36.84
36.6	35.57	37	35.09	35.03	35.62	36.26	35.5	35.48	35.38	36.02	35.03	36.77
36.49	35.58	37	35.1	35.02	35.61	36.46	35.46	35.45	35.37	36.01	35.05	36.76
36.38	35.56	37	35.11	37	35.61	36.54	35.44	35.46	35.38	36	35.07	36.69
36.34	35.55	37	35.11	37	35.62	36.52	35.44	35.47	35.4	35.98	35.09	36.59
36.36	35.57	37	35.14	37	35.63	36.44	35.45	35.47	35.41	35.95	35.08	36.51
36.47	35.71	37	35.17	35.7	35.68	36.39	35.48	35.45	35.42	35.91	35.08	36.43
36.49	35.85	37	35.16	35.79	35.68	36.43	35.49	35.44	35.42	35.89	35.06	36.36
36.47	36.01	37	35.14	35.91	35.7	36.46	35.5	35.41	35.43	35.88	37	36.33
36.42	36.17	35.03	35.12	36.1	35.73	36.5	35.5	35.39	35.4	35.86	37	36.37
36.35	36.29	35.13	35.08	36.35	35.74	36.52	35.52	35.37	35.38	35.86	37	36.39
36.21	36.3	35.16	35.08	36.35	35.77	36.49	35.55	35.35	35.36	35.86	37	36.33
36.23	36.16	35.16	35.11	36.18	35.81	36.48	35.58	35.34	35.36	35.85	37	36.29
36.3	36.11	35.22	35.13	36.16	35.82	36.54	35.58	35.33	35.37	35.83	35.01	36.24
36.32	36.18	35.3	35.12	36.23	35.79	36.56	35.58	35.34	35.39	35.83	37	36.26
36.31	36.06	35.36	35.11	36.33	35.72	36.46	35.6	35.33	35.39	35.84	35.04	36.24
36.32	36.04	35.43	35.09	36.56	35.72	36.4	35.62	35.31	35.38	35.87	35.25	36.13
36.33	36.06	35.46	35.05	36.73	35.72	36.39	35.66	35.32	35.39	35.88	35.29	36.08
36.37	36.06	35.48	37	36.73	35.71	36.33	35.71	35.32	35.39	35.89	35.26	36.02
36.42	36.03	35.49	37	36.75	35.72	36.25	35.76	35.36	35.38	35.9	35.27	35.95
36.38	35.98	35.48	37	36.77	35.73	36.17	35.79	35.42	35.47	35.9	35.28	35.93
36.29	35.92	35.44	37	36.66	35.7	36.12	35.85	35.44	35.5	35.9	35.31	35.94
36.21	35.85	35.41	37	36.55	35.69	36.06	35.9	35.46	35.48	35.92	35.33	35.94
36.13	35.78	35.41	37	36.5	35.69	36.01	35.9	35.49	35.42	35.96	35.37	35.91
36.06	35.71	35.4	37	36.56	35.68	35.91	35.88	35.53	35.39	35.97	35.43	35.86
35.99	35.65	35.38	37	36.69	35.68	35.81	35.84	35.54	35.38	35.99	35.41	35.81
35.91	35.59	35.35	37	36.74	35.68	35.75	35.82	35.49	35.4	36	35.31	35.76
35.84	35.54	35.45	37	36.64	35.68	35.65	36.02	35.37	35.43	36.01	35.23	35.72
35.78	35.5	35.51	37	36.66	35.68	35.43	36.2	35.27	35.44	36.01	35.18	35.66
35.74	35.48	35.47	37	36.72	35.69	35.44	36.36	35.2	35.44	36	35.15	35.64
35.72	35.46	35.44	37	36.77	35.67	35.47	36.43	35.14	35.45	35.98	35.13	35.61
35.7	35.45	35.4	37	36.83	35.62	35.49	36.44	35.16	35.47	35.97	35.1	35.55
35.64	35.44	35.34	37	36.81	35.63	35.49	36.58	35.27	35.47	35.96	35.07	35.52
35.58	35.47	35.3	37	36.85	35.68	35.47	36.79	35.27	35.45	35.95	35.09	35.51
35.53	35.48	35.27	37	36.99	35.71	35.45	36.94	35.25	35.43	35.94	35.09	35.49
35.48	35.48	35.26	37	36.93	35.72	35.43	36.98	35.23	35.44	35.91	35.08	35.48
35.43	35.47	35.26	37	36.85	35.7	35.4	36.97	35.21	35.48	35.89	35.12	35.47
35.41	35.45	35.33	37	36.83	35.72	35.36	36.91	35.22	35.5	35.94	35.14	35.46
35.4	35.41	35.38	37	36.98	35.73	35.32	36.92	35.22	35.49	36.07	35.21	35.51
35.4	35.42	35.25	37	37.02	35.73	35.28	37.03	35.21	35.49	36.16	35.23	35.55
35.4	35.45	35.03	37	36.92	35.73	35.25	37.06	35.21	35.5	36.18	35.22	35.52
35.4	35.44	37	37	36.82	35.75	35.23	37.21	35.26	35.56	36.19	35.21	35.45
35.4	35.4	37	37	36.76	35.77	35.22	37.23	35.26	35.94	36.21	35.21	35.43
35.4	35.37	37	37	36.74	35.77	35.24	37.04	35.25	36.7	36.23	35.17	35.43
35.42	35.35	35.04	37	36.75	35.72	35.26	36.99	35.21	39.6073	36.23	35.15	35.45
35.43	35.33	35.02	37	36.66	35.63	35.29	36.99	35.2	35.5	36.22	35.26	35.48
35.43	35.31	37	37	36.59	35.57	35.3	36.94	35.2	35.44	36.2	35.4	35.49
35.44	35.28	37	37	36.51	35.57	35.3	36.87	35.21	35.47	36.18	35.45	35.52
35.44	35.26	37	37	36.47	35.56	35.3	36.83	35.22	35.48	36.16	35.45	35.55
35.43	35.25	37	37	36.41	35.52	35.29	36.75	35.22	35.48	36.16	35.44	35.55
35.42	35.23	35	37	36.34	35.49	35.25	36.64	35.25	35.48	36.21	35.44	35.54
35.39	35.23	35.01	37	36.28	35.48	35.22	36.56	35.26	35.49	36.28	35.42	35.53
35.37	35.22	35	37	36.23	35.44	35.2	36.49	35.26	35.58	36.31	35.38	35.5
35.35	35.22	37	37	36.15	35.42	35.18	36.41	35.27	35.77	36.24	35.35	35.48
35.33	35.23	37	37	36.07	35.42	35.18	36.31	35.27	35.88	36.21	35.25	35.45
35.32	35.21	37	37	35.98	35.42	35.16	36.21	35.26	35.91	36.29	35.21	35.42
35.31	35.2	37	37	35.91	35.44	35.13	36.12	35.24	35.96	36.45	35.18	35.41
35.3	35.18	37	37	35.85	35.49	35.14	36.02	35.21	36.07	36.52	35.17	35.41
35.29	35.17	37	37	35.83	35.52	35.39	35.92	35.19	36.11	36.56	35.24	35.41
35.29	35.17	37	37	35.95	35.54	35.45	35.8	35.19	36.06	36.67	35.27	35.41
35.29	35.18	37	37	35.97	35.64	35.45	35.7	35.18	36.12	36.87	35.29	35.41
35.28	35.21	37	37	35.97	35.69	35.36	35.6	35.16	36.2	36.94	35.29	35.41
35.26	35.26	35.01	37	35.96	35.69	35.25	35.53	35.1	36.35	37	35.29	35.41
35.25	35.26	35.13	37	35.94	35.67	35.31	35.45	35.15	36.5	36.96	35.3	35.41
37	35.24	35.12	35.03	36.15	35.67	35.54	35.38	35.34	36.61	36.9	35.33	35.41
37	35.23	35.1	35.19	37.02	35.67	35.7	35.37	35.37	36.62	36.85	35.33	35.41
35.03	35.22	35.55	35.45	36.49	35.68	35.74	35.37	35.41	36.6	36.83	35.33	35.41
35.4	35.22	35.6	35.6	36.49	35.68	35.72	35.36	35.43	36.71	36.79	35.33	35.41
35.92	35.23	35.71	35.71	36.74	35.67	35.7	35.35	35.45	36.7	36.64	35.25	35.39
36.44	35.25	35.99	35.9	37.95	35.67	35.68	35.33	35.46	36.58	36.7	35.1	35.42
36.91	35.26	36.52	36.08	39.8697	35.67	35.68	35.32	35.46	36.47	36.84	35.13	35.56
37.36	35.25	36.95	36.17	39.8697	35.67	35.71	35.32	35.46	36.41	36.76	35.25	35.65
37.78	35.35	37.58	36.19	38.16	35.68	35.76	35.36	35.47	36.38	36.79	35.44	35.72
38.02	35.36	37.98	36.15	37.24	35.68	35.71	35.36	35.48	36.39	36.78	35.66	35.76
38.28	35.34	38.33	36.12	37.66	35.7	35.72	35.36	35.48	36.43	36.82	35.8	35.79
38.45	35.33	38.66	36.09	37.88	35.71	36.05	35.39	35.44	36.4	36.82	35.89	35.81
38.54	35.29	38.79	36.18	38.24	35.71	36.43	35.41	35.39	36.35	36.78	36.01	35.82
38.66	35.31	38.83	36.22	38.67	35.73	36.83	35.59	35.28	36.23	36.72	36.15	35.82
38.65	35.31	38.85	36.28	38.56	35.76	37.17	35.65	35.15	36.06	36.65	36.26	35.84
38.63	35.28	38.83	36.27	38.46	35.77	37.43	35.66	35.14	35.92	36.61	36.35	35.85
38.59	35.27	38.78	36.1	38.37	35.73	37.53	35.63	35.14	35.81	36.57	36.36	35.86
38.51	35.26	38.72	36.08	38.62	35.72	37.6	35.59	35.13	35.73	36.55	36.4	35.86
38.52	35.24	38.64	35.96	38.48	35.71	37.65	35.6	35.12	35.7	36.55	36.45	35.87
38.45	35.23	38.59	35.89	38.26	35.73	37.71	35.61	35.1	35.67	36.52	36.47	35.91
38.5	35.24	38.55	35.88	38.34	35.73	37.78	35.63	35.08	35.63	36.46	36.46	35.93
38.58	35.25	38.54	35.84	38.35	35.74	37.81	35.65	35.08	35.58	36.4	36.38	35.93
38.54	35.26	38.5	35.83	38.37	35.76	37.78	35.68	35.09	35.53	36.35	36.3	35.92
38.41	35.25	38.53	35.8	38.47	35.77	37.59	35.7	35.08	35.5	36.29	36.26	35.91
38.36	35.29	38.54	35.78	38.44	35.76	37.58	35.72	35.06	35.47	36.24	36.3	35.9
38.34	35.4	38.32	35.79	38.45	35.72	37.57	35.74	35.04	35.46	36.2	36.42	35.9
38.3	35.42	38.15	35.75	38.4	35.71	37.5	35.76	35.03	35.44	36.19	36.52	35.91
38.33	35.42	38.02	35.7	38.46	35.72	37.36	35.78	35.03	35.44	36.18	36.55	35.92
38.46	35.4	37.95	35.65	38.37	35.8	37.32	35.79	35.02	35.44	36.17	36.51	35.97
38.61	35.37	37.8	35.59	38.28	35.92	37.28	35.8	35.01	35.44	36.15	36.41	36.05
38.66	35.36	37.84	35.53	38.35	35.98	37.16	35.79	35.03	35.43	36.15	36.34	36.32
38.63	35.46	37.9	35.56	38.43	35.93	37.12	35.74	35.07	35.42	36.14	36.34	36.58
38.52	35.45	38.03	35.79	38.4	35.91	37.09	35.71	35.06	35.39	36.13	36.32	36.76
38.31	35.45	38	35.87	38.26	36.14	37.07	35.65	37	35.38	36.1	36.31	37.06
38.13	35.61	37.78	35.9	38.17	36.18	37.04	35.56	37	35.39	36.09	36.4	37.31
38.13	35.71	37.65	35.94	38.17	36.14	37.1	35.5	37	35.39	36.08	36.46	37.49
38.18	35.74	37.83	35.93	38.08	36.1	37.21	35.52	37	35.41	36.07	36.4	37.55
38.14	35.82	37.91	35.85	37.92	36.17	37.22	35.56	35.14	35.41	36.06	36.2	37.58
37.89	35.94	37.9	35.83	37.9	36.39	37.16	35.61	35.2	35.4	36.05	36.16	37.6
37.85	36.04	37.78	35.8	37.87	36.56	37.11	35.66	35.23	35.37	36.06	36.18	37.69
37.86	36.06	37.65	35.75	37.91	36.7	37.13	35.67	35.28	35.37	36.06	36.32	37.77
37.87	36.07	37.72	35.7	38.24	36.7	37.21	35.67	35.29	35.38	36.03	36.4	37.79
37.86	36.27	37.7	35.65	38.32	36.65	37.27	35.68	35.31	35.4	36.08	36.4	37.83
37.74	36.51	37.56	35.57	38.09	36.68	37.31	35.72	35.34	35.45	36.33	36.37	37.94
37.8	36.66	37.48	35.48	38.42	36.71	37.32	35.72	35.39	35.46	36.38	36.34	38.02
37.86	36.7	37.46	35.42	38.48	36.71	37.36	35.71	35.41	35.5	36.38	36.3	38.13
37.76	36.68	37.47	35.37	37.99	36.69	37.37	35.7	35.42	35.5	36.36	36.27	38.15
37.59	36.69	37.43	35.35	37.95	36.7	37.29	35.69	35.42	35.46	36.33	36.23	38.11
37.56	36.7	37.32	35.3	37.96	36.68	37.1	35.69	35.44	35.44	36.3	36.21	37.98
37.55	36.69	37.43	35.25	37.78	36.61	37	35.7	35.5	35.43	36.26	36.2	37.98
37.55	36.71	37.6	35.17	37.73	36.58	36.96	35.68	35.48	35.45	36.24	36.17	38.04
37.52	36.77	37.55	35.09	38.18	36.55	36.86	35.65	35.4	35.51	36.2	36.14	38.07
37.45	36.78	37.46	35.04	38.17	36.49	36.77	35.64	35.51	35.51	36.16	36.1	38.11
37.44	36.73	37.4	35.05	37.77	36.52	36.77	35.6	35.62	35.51	36.14	36.03	38.1
37.35	36.79	37.28	35.05	37.68	36.6	36.86	35.56	35.68	35.51	36.11	35.97	38.05
37.14	36.85	37.15	35.03	37.6	36.61	36.88	35.56	35.69	35.51	36.09	35.93	37.99
37.08	36.8	37.11	35	37.44	36.61	36.79	35.59	35.53	35.51	36.08	35.93	37.95
37.19	36.72	37.15	37	37.37	36.62	36.79	35.62	35.4	35.5	36.06	35.92	37.94
37.18	36.65	37.21	37	37.32	36.62	36.88	35.63	35.45	35.46	36.04	35.89	37.91
37.12	36.7	37.38	37	37.25	36.66	36.89	35.64	35.41	35.44	36.02	35.86	37.96
37.1	36.76	37.73	37	37.21	36.71	36.9	35.69	35.29	35.41	36.01	35.84	37.99
37.12	36.76	37.79	37	37.14	36.73	36.9	35.7	35.32	35.37	36.01	35.81	38.05
37.07	36.69	37.7	37	37.08	36.65	36.79	35.7	35.42	35.37	36.01	35.78	38.09
36.99	36.63	37.64	37	37.14	36.59	36.65	35.7	35.56	35.38	36.02	35.75	38.11
37.02	36.57	37.63	37	37.12	36.88	36.54	35.7	35.64	35.3	36.02	35.71	38.13
37.15	36.51	37.54	37	37.09	37.03	36.43	35.71	35.64	35.34	36.02	35.67	38.11
37.16	36.45	37.43	37	37.02	37.03	36.33	35.71	35.62	35.5	36.01	35.63	38.09
37.11	36.38	37.37	37	36.92	36.89	36.24	35.71	35.62	35.5	36.01	35.59	38.06
37.15	36.29	37.23	37	36.81	36.73	36.18	35.72	35.66	35.49	35.99	35.55	38.03
37.17	36.23	37.27	37	36.77	36.68	36.11	35.73	35.67	35.49	35.99	35.52	37.99
37.16	36.18	37.37	37	36.75	36.64	36.02	35.72	35.66	35.47	35.97	35.49	37.91
37.16	36.12	37.3	37	36.68	36.54	35.95	35.7	35.63	35.47	35.97	35.48	37.9
37.11	36.08	37.2	37	36.6	36.42	35.89	35.71	35.57	35.49	35.97	35.48	37.86
37.01	36.04	37.2	37	36.52	36.33	35.87	35.77	35.45	35.5	35.98	35.52	37.84
36.91	35.99	37.17	37	36.43	36.25	35.86	35.91	35.41	35.53	36	35.68	37.81
36.81	35.95	37.16	37	36.35	36.16	35.88	36.04	35.4	35.54	36.01	35.77	37.76
36.73	35.94	37	37	36.28	36.08	35.88	36.18	35.47	35.55	36.02	35.77	37.84
36.65	35.93	36.86	35	36.21	36.06	35.9	36.41	35.5	35.55	36.03	35.74	37.94
36.55	35.93	36.75	35	36.15	36.01	35.9	36.55	35.49	35.57	36.05	35.71	37.93
36.45	35.95	36.72	35.01	36.09	35.95	35.92	36.6	35.4	35.61	36.05	35.67	37.88
36.33	35.95	36.85	35.05	36.05	35.89	36	36.61	35.23	35.63	36.05	35.65	37.82
36.21	35.97	36.86	35.06	36.03	35.83	36.02	36.55	35.13	35.61	36.04	35.62	37.7
36.12	36	36.89	35.03	36.01	35.77	36.02	36.55	35.13	35.44	36.04	35.6	37.62
36.06	36.02	36.9	35.06	35.99	35.71	36.01	36.67	35.13	35.31	36.08	35.58	37.6
36.04	36.04	36.92	35.09	35.99	35.66	35.99	36.87	35.12	35.4	36.18	35.54	37.61
36.04	36.04	36.95	35.1	35.99	35.61	35.97	36.94	35.08	35.55	36.27	35.51	37.57
36.05	36.04	36.97	35.02	36.02	35.57	35.96	36.91	35.07	35.59	36.38	35.48	37.53
36.04	36.04	36.89	37	36.07	35.52	35.96	36.83	35.06	35.59	36.6	35.45	37.48
36.06	36.02	37.02	35.03	36.11	35.48	35.94	36.93	35.03	35.51	36.67	35.4	37.36
36.06	35.99	37.15	35.06	36.14	35.45	35.91	37	37	35.44	36.72	35.38	37.2
36.06	35.97	37.12	35.06	36.15	35.42	35.88	37.05	37	35.38	36.73	35.37	37.21
36.04	35.96	37.04	35.04	36.16	35.43	35.88	37.17	37	35.38	36.73	35.32	37.26
36	35.96	36.97	35.05	36.17	35.43	35.87	37.19	37	35.39	36.73	35.3	37.27
35.96	35.96	36.89	35.12	36.16	35.43	35.86	37.16	37	35.38	36.71	35.3	37.15
35.92	35.98	36.84	35.32	36.16	35.42	35.84	37.17	37	35.54	36.67	35.29	37.01
35.9	35.98	36.92	35.48	36.16	35.4	35.84	37.14	37	35.65	36.61	35.27	36.97
35.88	35.97	36.96	35.56	36.15	35.38	35.84	37.06	35.02	35.66	36.56	35.26	36.95
35.87	35.96	36.95	35.64	36.15	35.36	35.83	37.03	35.08	35.76	36.51	35.26	36.92
35.86	35.96	36.91	35.74	36.14	35.36	35.81	37	35.09	35.9	36.46	35.33	36.87
35.85	35.98	36.94	35.8	36.13	35.36	35.79	37.2	35.21	35.9	36.4	35.37	36.75
35.86	35.97	36.96	35.87	36.12	35.35	35.77	37.18	35.29	36.05	36.31	35.29	36.65
35.86	35.92	36.95	35.98	36.12	35.32	35.76	36.97	35.34	36.13	36.24	35.06	36.55
35.87	35.92	36.92	36.01	36.14	35.29	35.76	36.86	35.37	36.16	36.25	37	36.45
35.92	35.92	36.89	36.02	36.16	35.32	35.74	36.84	35.37	36.17	36.26	35.32	36.36
35.95	35.89	36.84	36.1	36.17	35.32	35.72	36.8	35.37	36.14	36.26	35.36	36.31
35.97	35.85	36.76	36.1	36.18	35.29	35.7	36.76	35.38	36.1	36.25	35.25	36.28
35.98	35.82	36.68	36.13	36.18	35.24	35.7	36.68	35.39	36.05	36.23	35.19	36.21
35.97	35.79	36.6	36.1	36.17	35.19	35.68	36.59	35.41	35.94	36.2	35.19	36.19
35.95	35.77	36.51	35.91	36.15	35.15	35.65	36.48	35.4	35.71	36.17	35.2	36.16
35.94	35.77	36.43	35.99	36.12	35.15	35.63	36.38	35.22	35.59	36.14	35.24	36.07
35.91	35.74	36.36	36.15	36.1	35.32	35.65	36.28	35.03	35.51	36.12	35.26	35.96
35.89	35.67	36.31	36.31	36.08	35.59	35.71	36.19	35.16	35.46	36.12	35.24	35.86
35.87	35.83	36.25	36.33	36.06	35.75	35.71	36.11	35.35	35.42	36.12	35.13	35.78
35.85	35.9	36.19	36.2	36.06	35.78	35.71	36.04	35.4	35.42	36.14	37	35.71
35.82	35.9	36.14	36.17	36.08	35.94	35.67	35.96	35.44	35.43	36.16	37	35.67
35.82	35.88	36.08	36.25	36.15	36.07	35.63	35.87	35.52	35.45	36.18	37	35.91
35.81	35.85	36.02	36.22	36.23	36.1	35.55	35.86	35.77	35.46	36.17	37	36.22
35.81	35.83	35.98	36.06	36.35	36.11	35.54	35.87	35.84	35.47	36.04	37	36.53
35.8	35.81	35.95	35.92	36.55	36.1	35.54	35.87	35.81	35.48	35.98	37	36.67
35.78	35.8	35.92	35.94	36.82	36.07	35.53	35.87	35.81	35.52	36.05	37	36.71
35.78	35.78	35.89	35.94	37.04	36.02	35.54	35.83	35.86	35.54	36.1	37	36.71
35.78	35.74	35.85	35.9	37.06	35.95	35.54	35.79	35.95	35.54	36.23	37	36.7
35.8	35.73	35.83	35.87	37.17	35.93	35.53	35.76	36.07	35.52	36.41	37	36.71
35.81	35.73	35.8	35.85	37.18	35.89	35.5	35.73	36.11	35.35	36.49	37	36.68
35.82	35.71	35.75	35.78	37.08	35.84	35.44	35.7	36.14	35.15	36.67	37	36.66
35.83	35.7	35.69	35.71	36.98	35.79	35.4	35.73	36.18	35.1	36.73	37	36.7
35.85	35.71	35.65	35.7	36.91	35.74	35.39	35.74	36.27	35.24	36.78	37	36.69
35.86	35.71	35.65	35.67	36.89	35.72	35.39	35.73	36.32	35.28	36.78	37	36.63
35.88	35.72	35.63	35.63	36.97	35.7	35.4	35.73	36.39	35.32	36.8	37	36.49
35.91	35.74	35.6	35.58	37.07	35.65	35.4	35.73	36.4	35.37	36.73	37	36.39
35.92	35.74	35.59	35.51	37.13	35.61	35.38	35.73	36.4	35.45	36.54	37	36.33
35.92	35.69	35.58	35.43	37.15	35.58	35.37	35.74	36.49	35.54	36.61	37	36.32
35.91	35.61	35.56	35.37	37.15	35.54	35.33	35.77	36.59	35.64	36.96	37	36.42
35.89	35.55	35.54	35.34	37.11	35.49	35.31	35.78	36.7	35.77	36.96	37	36.54
35.99	35.51	35.52	35.32	37.04	35.43	35.33	35.78	36.79	35.95	36.83	37	36.64
36.27	35.5	35.49	35.29	36.98	35.41	35.35	35.78	36.79	36.1	37.14	37	36.74
36.52	35.5	35.47	35.26	36.92	35.42	35.39	35.77	36.72	36.32	36.9	37	36.85
36.7	35.49	35.46	35.18	36.84	35.43	35.41	35.7	36.67	36.42	36.7	35.01	36.87
36.96	35.48	35.42	35.12	36.81	35.43	35.43	35.66	36.61	36.45	36.62	35.16	36.97
37.11	35.46	35.39	35.1	36.78	35.41	35.49	35.67	36.66	36.44	36.72	35.23	37.04
37.27	35.45	35.4	35.09	36.73	35.39	35.65	35.68	36.72	36.48	36.75	35.28	37.05
37.46	35.41	35.41	35.08	36.68	35.35	35.82	35.69	36.75	36.67	36.59	35.39	36.93
37.5	35.4	35.42	35.05	36.63	35.33	35.86	35.7	36.73	36.75	36.59	35.45	36.76
37.63	35.4	35.43	35.03	36.56	35.34	35.85	35.71	36.66	36.81	36.8	35.69	36.68
37.7	35.39	35.39	35.01	36.47	35.35	35.8	35.71	36.57	36.81	36.69	35.8	36.65
37.76	35.39	35.33	37	36.42	35.34	35.63	35.72	36.48	36.79	36.71	35.85	36.59
37.94	35.5	35.31	37	36.38	35.3	35.54	35.72	36.36	36.75	36.99	35.93	36.55
38.04	35.53	35.32	37	36.34	35.26	35.45	35.83	36.25	36.69	36.94	36.07	36.55
38.04	35.54	35.33	37	36.31	35.25	35.42	35.93	36.14	36.54	36.85	36.08	36.55
38.06	35.56	35.35	37	36.27	35.24	35.43	35.96	36.03	36.45	36.8	36.14	36.5
38.07	35.57	35.38	37	36.24	35.23	35.43	35.94	35.92	36.5	36.96	36.32	36.44
38.04	35.56	35.39	37	36.23	35.2	35.43	35.85	35.86	36.51	37.11	36.49	36.38
37.99	35.57	35.41	37	36.23	35.22	35.58	35.69	35.79	36.5	37.05	36.63	36.31
37.9	35.63	35.45	37	36.23	35.32	35.84	35.67	35.7	36.42	37.06	36.69	36.23
37.79	35.67	35.48	37	36.25	35.33	36.01	35.67	35.6	36.3	37	36.74	36.17
37.66	35.76	35.51	37	36.35	35.32	36.05	35.67	35.53	36.27	36.92	36.78	36.18
37.46	35.83	35.53	37	36.51	35.32	36.13	35.63	35.5	36.25	36.85	36.78	36.2
37.42	35.97	35.56	37	36.69	35.35	36.27	35.58	35.46	36.22	36.78	36.83	36.18
37.47	36.02	35.8	37	36.88	35.38	36.3	35.74	35.42	36.22	36.69	36.85	36.25
37.46	36.07	35.88	37	36.93	35.49	36.48	36.1	35.38	36.2	36.6	36.89	36.4
37.39	36.14	35.97	37	37	35.58	36.63	36.26	35.36	36.15	36.52	36.91	36.64
37.31	36.22	36.27	37	36.98	35.68	36.66	36.35	35.33	36.09	36.44	36.89	36.82
37.24	36.22	36.61	37	37.01	35.8	36.77	36.51	35.32	35.99	36.37	36.92	36.94
37.14	36.21	36.92	37	37.22	36.03	36.76	36.62	35.31	35.94	36.29	36.96	37.07
37	36.25	37.1	37	37.39	36.06	36.65	36.75	35.31	35.93	36.23	36.95	37.37
36.87	36.32	37.37	37	37.54	36.06	36.62	36.95	35.31	35.9	36.16	36.99	37.59
36.76	36.36	37.57	35.08	37.48	36.18	36.57	37.12	35.31	35.88	36.11	36.99	37.78
36.65	36.28	37.7	35.16	37.43	36.21	36.58	37.18	35.35	35.86	36.09	36.96	37.84
36.53	36.26	37.71	35.18	37.4	36.13	36.7	37.26	35.36	35.84	36.06	36.94	37.99
36.42	36.4	37.67	35.19	37.33	36.01	36.98	37.38	35.35	35.84	36.03	36.88	38.03
36.32	36.45	37.58	35.13	37.47	35.91	37.04	37.41	35.33	35.85	36	36.82	38.05
36.23	36.49	37.38	37	37.68	35.82	37.07	37.47	35.31	35.86	35.99	36.78	38.04
36.15	36.54	37.18	37	37.58	35.69	37.1	37.49	35.31	35.87	35.97	36.72	38.05
36.08	36.57	37.12	35.07	37.64	35.6	37.14	37.47	35.29	35.87	35.96	36.65	38.04
36.01	36.56	37.07	35.12	37.81	35.52	37.14	37.4	35.25	35.85	35.95	36.57	37.99
35.95	36.51	36.97	35.34	37.72	35.59	37.07	37.32	35.23	35.79	35.95	36.5	37.92
35.9	36.53	36.99	35.43	37.6	35.61	37.05	37.24	35.2	35.73	35.96	36.43	37.93
35.87	36.52	36.96	35.58	37.66	35.59	37.03	37.13	35.15	35.68	35.96	36.36	38
35.92	36.5	36.92	35.57	38.06	35.56	36.89	37.09	35.15	35.63	35.96	36.28	38.09
35.97	36.4	36.85	35.47	37.95	35.59	36.77	37.15	35.42	35.58	35.97	36.2	38.2
36.01	36.33	36.73	35.77	37.77	35.63	36.68	37.17	35.5	35.55	35.97	36.14	38.35
36.03	36.29	36.74	35.91	37.71	35.64	36.6	37.12	35.52	35.55	35.96	36.08	38.39
36.05	36.27	36.74	35.98	37.51	35.74	36.52	37.06	35.55	35.52	35.95	36	38.35
36.05	36.27	36.68	36.08	37.44	35.78	36.43	37.01	35.57	35.43	35.94	35.89	38.25
36.05	36.24	36.61	36.39	37.45	35.72	36.33	36.98	35.59	35.4	35.95	35.84	38.18
36.05	36.18	36.57	36.6	37.48	35.58	36.23	36.89	35.59	35.38	35.94	35.79	38.1
36.05	36.12	36.53	36.75	37.71	35.83	36.17	36.87	35.58	35.38	35.93	35.84	38
36.04	36.04	36.49	36.79	37.93	36.05	36.08	36.85	35.57	35.36	35.92	35.87	37.88
36.02	35.98	36.42	36.81	37.62	36.23	35.94	36.81	35.56	35.35	35.91	35.88	37.8
36.01	35.95	36.37	36.86	37.58	36.34	35.8	36.74	35.53	35.34	35.93	35.9	37.83
36	36.01	36.34	36.86	37.79	36.42	35.73	36.67	35.46	35.34	35.94	35.9	37.93
35.98	36.03	36.25	36.79	37.65	36.47	35.66	36.6	35.28	35.36	35.96	35.9	37.95
35.97	36.01	36.2	36.71	37.51	36.47	35.56	36.58	35.21	35.4	36.01	35.89	38.02
35.96	36	36.15	36.67	37.5	36.43	35.52	36.56	35.18	35.44	36.07	35.94	38.07
35.96	36	36.06	36.74	37.54	36.44	35.48	36.49	35.16	35.5	36.1	35.93	38.03
35.96	36	35.94	36.8	37.52	36.46	35.47	36.42	35.13	35.53	36.12	35.88	38.1
35.96	36	35.83	36.87	37.51	36.49	35.47	36.34	35.12	35.55	36.12	35.79	38.08
35.96	35.95	35.73	36.93	37.43	36.55	35.42	36.26	35.11	35.55	36.11	35.7	37.94
35.96	35.9	35.64	36.99	37.39	36.65	35.41	36.16	35.09	35.52	36.09	35.61	37.85
35.95	35.89	35.55	36.98	37.34	36.72	35.44	36.09	35.06	35.51	36.1	35.49	37.9
35.94	35.88	35.46	36.93	37.29	36.71	35.47	36.04	35.05	35.51	36.12	35.52	37.91
35.91	35.93	35.39	36.94	37.17	36.66	35.48	35.96	35.07	35.63	36.14	35.53	38.01
35.88	35.95	35.38	36.97	36.96	36.62	35.48	35.91	35.2	35.72	36.15	35.5	38.09
35.89	35.96	35.37	36.88	36.84	36.58	35.47	35.85	35.36	35.73	36.15	35.48	38.15
35.96	35.96	35.36	36.52	36.81	36.54	35.44	35.83	35.38	35.75	36.15	35.43	38.24
36.1	35.95	35.36	36.49	36.81	36.49	35.4	35.81	35.38	35.8	36.15	35.38	38.21
36.27	35.96	35.35	36.5	36.76	36.44	35.37	35.77	35.42	35.82	36.2	35.36	38.05
36.49	36.01	35.34	36.44	36.68	36.4	35.37	35.76	35.61	35.86	36.23	35.35	37.99
36.65	36.03	35.34	36.42	36.58	36.33	35.38	35.75	35.56	35.96	36.22	35.34	37.93
36.8	36.05	35.34	36.41	36.48	36.26	35.39	35.78	35.51	36.1	36.18	35.32	37.99
36.95	36.04	35.47	36.36	36.32	36.17	35.4	35.83	35.64	36.33	36.16	35.3	38.01
36.98	36.01	35.79	36.28	36.26	36.07	35.41	35.83	35.95	36.38	36.18	35.29	37.97
37.05	36	35.92	36.21	36.2	35.98	35.39	35.85	35.97	36.39	36.2	35.32	38.05
37.25	36.01	36.07	36.17	36.15	35.91	35.36	35.87	35.77	36.36	36.14	35.47	38.13
37.26	36	36.31	36.26	36.09	35.89	35.38	35.83	35.83	36.31	36.17	35.58	38.19
37.27	35.98	36.48	36.26	36.06	35.89	35.41	35.65	35.97	36.21	36.2	35.59	38.24
37.34	35.97	36.62	36.2	36.01	35.9	35.6	35.68	36.21	36.15	36.23	35.6	38.15
37.49	35.99	36.8	36.2	35.96	35.9	35.76	35.91	36.4	36.12	36.36	35.59	38.03
37.5	35.99	37	36.34	35.89	35.89	35.93	35.98	36.46	36.14	36.42	35.5	38.07
37.48	35.99	37.23	36.36	35.81	35.88	36.09	35.99	36.49	36.25	36.61	35.56	38.17
37.37	35.99	37.4	36.32	35.76	35.86	36.17	35.98	36.55	36.22	36.71	35.83	38.14
37.36	35.98	37.49	36.28	35.72	35.84	36.16	35.94	36.69	36.2	36.71	35.92	37.99
37.34	35.97	37.5	36.25	35.68	35.82	36.26	35.82	36.77	36.18	36.6	36.05	37.74
37.27	35.98	37.47	36.22	35.66	35.74	36.34	35.82	36.84	36.17	36.56	36.11	37.59
37.19	35.99	37.28	36.18	35.61	35.71	36.43	35.84	36.88	36.39	36.75	36.26	37.54
37.09	35.99	37.16	36.16	35.6	35.7	36.57	35.9	36.89	36.57	36.68	36.27	37.44
37.02	36	37.11	36.12	35.62	35.65	36.62	36.06	36.94	36.76	36.81	36.41	37.35
37.01	36.02	37.13	36.08	35.59	35.56	36.72	36.1	36.92	36.86	36.98	36.46	37.26
36.97	36.05	37.09	36.05	35.52	35.51	36.72	36.09	36.9	36.99	37.12	36.43	37.16
36.9	36.11	37.02	36.02	35.46	35.54	36.69	35.99	36.94	37.04	37.11	36.48	37.14
36.82	36.15	36.93	35.97	35.45	35.59	36.7	36	37.07	36.97	36.93	36.57	37.06
36.74	36.19	36.86	35.95	35.44	35.57	36.94	36.11	37.05	36.88	36.92	36.64	36.94
36.65	36.26	36.81	35.92	35.44	35.56	37.14	36.32	36.75	36.87	36.87	36.74	36.84
36.56	36.31	36.77	35.91	35.43	35.6	37.14	36.62	36.54	36.83	36.91	36.84	36.74
36.5	36.33	36.75	35.9	35.47	35.77	37.14	36.77	36.57	36.76	36.93	36.89	36.66
36.43	36.41	36.71	35.88	35.79	36.05	37.18	36.82	36.68	36.71	36.85	36.93	36.56
36.37	36.41	36.64	35.89	36.19	36.2	37.31	37.07	36.66	36.65	36.76	37.02	36.48
36.31	36.42	36.56	35.91	36.31	36.26	37.43	37.18	36.53	36.56	36.64	37.18	36.39
36.27	36.45	36.5	35.89	36.27	36.25	37.41	37.24	36.44	36.41	36.62	37.24	36.31
36.27	36.5	36.45	35.74	36.24	36.26	37.36	37.27	36.39	36.28	36.58	37.24	36.26
36.26	36.54	36.37	35.61	36.27	36.37	37.43	37.36	36.35	36.17	36.59	37.2	36.26
36.23	36.58	36.28	35.7	36.3	36.48	37.48	37.37	36.31	36.08	37.01	37.29	36.27
36.19	36.61	36.21	35.84	36.37	36.56	37.46	37.37	36.28	36.03	37.19	37.5	36.27
36.17	36.59	36.15	35.89	36.4	36.59	37.37	37.37	36.2	35.92	37.19	37.64	36.27
36.15	36.45	36.13	35.85	36.4	36.59	37.25	37.37	36.14	35.77	37.14	37.75	36.28
36.14	36.41	36.13	35.74	36.38	36.59	37.24	37.35	36.06	35.61	37.08	37.84	36.28
36.12	36.44	36.15	35.89	36.35	36.58	37.22	37.26	35.98	35.5	37.02	37.89	36.28
36.13	36.48	36.17	36.2	36.43	36.61	37.18	37.15	35.91	35.42	36.97	37.89	36.26
36.16	36.49	36.34	36.14	36.58	36.66	37.07	37.13	35.85	35.33	36.93	37.87	36.27
36.19	36.49	36.46	36.03	36.71	36.72	37.11	37.09	35.79	35.31	36.86	37.86	36.38
36.22	36.48	36.48	36.09	36.89	36.82	37.17	36.95	35.73	35.35	36.8	37.86	36.51
36.27	36.43	36.5	36.57	37.03	36.88	37.18	36.86	35.68	35.34	36.74	37.86	36.77
36.3	36.4	36.53	36.58	37.14	36.92	37.2	36.79	35.69	35.34	36.69	37.86	36.96
36.32	36.38	36.56	36.41	37.03	36.91	37.2	36.71	35.69	35.66	36.63	37.8	36.99
36.32	36.35	36.62	36.23	37.03	36.89	37.17	36.64	35.68	35.86	36.58	37.67	37.09
36.34	36.32	36.64	36.01	37.29	36.88	37.07	36.58	35.65	35.96	36.53	37.77	37.14
36.43	36.28	36.65	35.86	37.7	36.83	36.96	36.58	35.62	36.08	36.48	37.8	37.16
36.6	36.24	36.91	35.99	37.85	36.88	36.92	36.55	35.59	36.1	36.45	37.77	37.37
36.69	36.24	37.14	36.06	38.05	36.94	36.88	36.5	35.55	36.1	36.42	37.75	37.43
36.68	36.23	37.26	36.07	38.02	36.93	36.83	36.43	35.52	36.08	36.39	37.7	37.43
36.73	36.23	37.27	36.13	38	36.95	36.8	36.37	35.5	36.01	36.34	37.63	37.43
36.9	36.25	37.14	36.2	37.81	36.98	36.76	36.31	35.47	35.97	36.3	37.6	37.41
37.04	36.25	36.83	36.28	37.51	37.01	36.54	36.27	35.52	35.95	36.27	37.59	37.35
37.11	36.23	36.73	36.3	37.37	37	36.35	36.25	35.63	35.97	36.28	37.6	37.31
37.36	36.2	36.72	36.23	37.48	36.97	36.25	36.28	35.6	35.94	36.22	37.61	37.31
37.45	36.17	36.72	36.2	37.95	36.95	36.17	36.29	35.5	35.93	35.91	37.6	37.54
37.4	36.15	36.7	36.2	37.61	36.95	36.11	36.26	35.57	35.97	35.82	37.57	37.69
37.29	36.16	36.64	36.21	37.53	36.99	36.04	36.29	35.74	35.96	36.03	37.48	37.8
37.21	36.16	36.58	36.19	37.49	37.05	36	36.41	36.07	35.96	36.2	37.41	37.8
37.22	36.16	36.51	36.05	37.62	37.05	36.02	36.52	36.17	36.17	36.28	37.42	37.75
37.27	36.17	36.43	35.98	37.84	37.08	36.03	36.85	36.42	36.2	36.44	37.44	37.83
37.35	36.21	36.36	35.95	37.79	37.16	36.02	36.91	36.41	36.14	36.46	37.37	37.76
37.4	36.23	36.34	35.94	37.86	37.19	35.98	36.93	36.37	36.21	36.42	37.22	37.56
37.4	36.24	36.33	35.94	38.95	37.23	36.03	37.05	36.42	36.27	36.37	37.12	37.67
37.31	36.26	36.24	35.91	37.88	37.23	36.13	37.33	36.57	36.39	36.3	37.05	37.79
37.11	36.39	36.2	35.88	37.8	37.21	36.16	37.46	36.66	36.59	36.25	36.99	38
37.06	36.51	36.17	35.85	37.73	37.21	36.16	37.5	36.68	36.69	36.22	36.93	38.32
37.06	36.77	36.13	35.82	37.81	37.15	36.12	37.46	36.74	36.93	36.16	36.87	38.44
37.02	36.83	36.09	35.79	37.91	37.17	36.09	37.4	36.78	37.09	36.16	36.85	38.48
36.96	36.81	36.06	35.75	37.85	37.19	36.08	37.48	36.94	37.08	36.18	36.81	38.43
36.86	36.75	36.05	35.7	37.88	37.23	36.06	37.59	36.93	37.07	36.22	36.76	38.24
36.77	36.72	36.09	35.67	37.88	37.24	36.08	37.63	36.82	37.07	36.23	36.71	38.19
36.77	36.72	36.21	35.81	37.89	37.22	36.11	37.68	36.84	37.1	36.15	36.66	38.14
36.74	36.83	36.3	35.86	37.9	37.15	36.12	37.78	36.9	37.19	36.1	36.67	38.11
36.69	36.84	36.43	35.8	37.86	37.07	36.13	37.88	36.86	37.22	35.97	36.66	38.26
36.63	36.79	36.52	35.74	37.86	37.02	36.16	37.9	36.79	37.1	35.84	36.62	38.39
36.56	36.78	36.56	35.83	37.96	36.94	36.16	37.83	37.02	36.99	36.04	36.57	38.58
36.49	36.92	36.49	35.93	37.95	36.84	36.14	37.85	37.06	37.03	36.44	36.52	38.62
36.43	37	36.44	36.16	38.02	36.74	36.1	37.93	36.95	37.05	36.49	36.48	38.6
36.39	36.89	36.43	36.39	37.93	36.68	36.09	37.89	36.89	36.97	36.36	36.43	38.59
36.35	36.81	36.27	36.77	37.93	36.59	36.06	37.85	36.86	36.96	36.44	36.4	38.59
36.34	36.91	36.23	36.86	38.23	36.62	36.02	37.89	36.87	36.98	36.62	36.35	38.62
36.32	36.88	36.3	36.96	39.8	36.66	36	37.9	37.04	36.97	36.78	36.3	38.64
36.32	36.68	36.33	37.02	39.8697	36.7	36.07	37.9	37.06	36.94	36.84	36.32	38.43
36.38	36.64	36.34	37.09	38	36.73	36.21	37.9	36.94	36.9	37.17	36.37	38.21
36.45	36.62	36.35	37.16	37.85	36.82	36.26	37.87	37	36.83	37.25	36.49	38.22
36.48	36.64	36.35	37.15	37.85	36.9	36.33	37.8	37.11	36.74	37.01	36.59	38.28
36.49	36.82	36.31	37.04	37.9	36.89	36.42	37.74	37.17	36.62	36.89	36.72	38.31
36.47	36.95	36.27	37.04	38.14	36.8	36.74	37.85	37.28	36.53	37.16	36.88	38.43
36.47	36.98	36.22	37.1	37.98	36.78	36.91	37.91	37.26	36.48	37.94	37	38.48
36.54	36.83	36.17	37.23	37.94	36.87	37.09	37.99	37.14	36.47	37.64	37.03	38.55
36.73	36.97	36.14	37.33	37.93	37.02	37.16	37.96	37.05	36.48	37.46	37.14	38.62
36.87	37.11	36.08	37.39	37.85	37.14	37.19	37.82	37	36.48	37.76	37.41	38.6
36.94	37.16	36.03	37.33	37.9	37.18	37.2	37.73	37.05	36.48	38.1	37.5	38.46
37.21	37.16	36.31	37.28	38.32	37.21	37.2	37.78	37.25	36.46	37.94	37.64	38.22
37.37	37.1	36.54	37.33	38.37	37.28	37.18	37.89	37.29	36.47	37.64	37.66	38.12
37.63	37.07	36.7	37.49	38.03	37.52	37.2	37.98	37.37	36.51	37.47	37.64	38.12
37.81	37.12	36.82	37.55	38.1	37.67	37.23	38.04	37.52	36.57	37.31	37.88	38.16
37.86	37.16	36.95	37.58	38.35	37.77	37.27	38.05	37.67	36.6	37.27	37.98	38.19
37.86	37.13	37.03	37.51	38.26	37.8	37.4	38.05	37.71	36.69	38.11	37.99	38.26
37.84	37.24	37.03	37.21	37.8	37.88	37.56	38.05	37.68	36.72	39.233	37.99	38.31
37.82	37.35	37.03	36.93	37.66	37.93	37.58	38.09	37.66	36.71	38.07	37.98	38.36
37.78	37.35	37	36.8	37.76	37.94	37.58	38.16	37.65	36.8	37.51	38.03	38.38
37.69	37.53	36.97	37.11	38.35	37.93	37.65	38.16	37.63	37.12	37.41	38.06	38.35
37.58	37.59	37.28	37.38	37.91	38.06	37.69	38.06	37.6	37.41	37.25	38	38.32
37.61	37.58	37.34	37.5	37.66	38.11	37.7	38.02	37.47	37.62	37.07	37.94	38.34
37.84	37.62	37.41	37.66	37.72	38.09	37.8	38.09	37.26	37.67	37.05	38.04	38.33
37.99	37.67	37.59	37.81	37.58	38.09	37.85	38.14	37.2	37.68	37.3	38.18	38.32
38.15	37.69	37.67	37.6	37.41	38.15	37.89	38.17	37.12	37.68	37.43	38.22	38.32
38.34	37.64	37.77	37.43	37.4	38.12	37.88	38.13	37.01	37.75	37.33	38.25	38.36
38.38	37.63	37.71	37.28	37.4	38.11	37.85	37.99	36.97	37.88	37.32	38.25	38.39
38.47	37.63	37.69	37.52	37.39	38.2	37.81	37.84	36.97	37.96	37.41	38.12	38.47
38.55	37.67	37.69	38	37.25	38.2	37.79	37.77	37.15	38.02	37.66	37.93	38.5
38.59	37.71	37.72	38.08	37.17	38.13	37.85	37.76	37.33	38	37.66	37.99	38.49
38.67	37.69	37.77	38.1	37.09	38.07	37.9	37.78	37.52	37.94	37.5	38.14	38.44
38.71	37.6	37.85	38.13	37.02	38.1	37.91	37.78	37.56	37.95	37.64	38.17	38.38
38.64	37.59	37.94	38.24	36.96	38.02	37.87	37.8	37.77	37.96	38.05	38.18	38.43
38.6	37.47	37.87	38.21	36.91	37.97	37.85	37.91	37.79	38	38.18	38.18	38.48
38.6	37.42	37.9	38.1	36.97	38.07	37.84	37.93	37.75	38.02	37.71	38.22	38.47
38.6	37.41	38.02	38.16	37.02	38.08	37.81	37.97	37.82	38.01	37.54	38.22	38.36
38.63	37.66	38.05	38.14	37.02	38.06	37.78	38.03	37.81	38.01	37.68	38.14	38.37
38.62	37.67	38.01	37.99	36.98	38.06	37.79	38.05	37.69	37.99	37.62	38.17	38.39
38.57	37.56	37.97	38.22	36.9	38.05	37.8	38.03	37.6	37.97	37.41	38.23	38.35
38.53	37.52	37.92	38.29	36.73	37.96	37.81	38.01	37.44	38.01	37.43	38.21	38.37
38.39	37.77	37.88	38.06	36.71	37.96	37.82	38.12	37.31	38.09	37.42	38.22	38.41
38.24	37.8	37.81	37.75	36.74	37.99	37.83	38.12	37.31	38.24	37.39	38.23	38.43
38.14	37.64	37.78	37.92	36.79	37.99	37.86	38.1	37.44	38.29	37.48	38.22	38.45
38.12	37.58	37.79	38.2	36.82	37.93	37.9	38.16	37.66	38.3	37.6	38.24	38.42
38.12	37.56	37.88	38.25	36.84	37.95	37.98	38.18	37.68	38.33	37.47	38.27	38.35
38.1	37.56	37.89	38.18	36.84	38.07	37.99	38.14	37.79	38.37	37.43	38.3	38.34
38.25	37.75	37.88	37.81	36.84	38.07	38	37.98	37.86	38.35	38.18	38.31	38.35
38.3	37.84	37.93	37.51	36.86	38.05	38.05	37.87	37.84	38.32	37.3	38.29	38.36
38.27	37.8	37.91	37.67	36.89	38.05	38.04	37.72	37.77	38.31	37.26	38.29	38.3
38.31	37.64	37.88	38.06	37.02	37.94	38	37.77	37.71	38.33	37.9	38.27	38.17
38.34	37.63	37.86	38.13	37.15	37.89	37.94	38.02	37.59	38.29	37.76	38.2	38.11
38.34	37.65	37.83	38.21	37.57	37.84	37.91	38.09	37.44	38.25	37.44	38.16	38.09
38.17	37.59	37.77	38.24	38.08	37.82	37.95	38.17	37.33	38.22	37.65	38.04	38.1
38.08	37.56	37.64	38.34	37.74	37.86	38	38.22	37.11	38.25	37.66	37.89	38.12
38.15	37.59	37.56	38.38	37.79	37.86	38	38.31	37.18	38.27	37.41	37.78	38.12
38.17	37.6	37.5	38.35	38.02	37.85	37.98	38.38	37.44	38.25	37.29	37.9	38.08
38.14	37.6	37.57	38.29	37.69	37.89	37.98	38.38	37.62	38.18	37.34	38.08	38.02
38.02	37.7	37.7	38.22	37.59	37.94	37.98	38.33	37.71	38.1	37.33	38.14	38.05
38.05	37.79	37.71	38.21	37.6	37.97	38	38.35	37.69	38.06	37.27	38.19	38.1
38.27	37.79	37.68	38.28	37.73	38.02	38.01	38.33	37.64	38.12	37.26	38.19	38.1
38.35	37.78	37.71	38.31	37.98	37.99	37.98	38.18	37.63	38.18	38.02	38.33	38.14
38.35	37.75	37.92	38.2	37.94	37.87	37.97	38.23	37.61	38.25	38.81	38.41	38.2
38.33	37.64	37.94	38.13	37.71	37.84	37.98	38.3	37.53	38.29	38.09	38.46	38.26
38.18	37.62	37.94	38.16	37.69	37.77	38.02	38.32	37.47	38.32	38.08	38.49	38.28
38.05	37.62	37.89	38.15	37.93	37.86	38.05	38.27	37.42	38.34	38.08	38.5	38.27
38.02	37.6	37.89	38.22	37.99	37.96	38.04	38.23	37.33	38.4	37.52	38.5	38.16
38.13	37.67	37.95	38.21	37.81	38.01	38.02	38.18	37.33	38.46	37.56	38.48	37.98
38.17	37.73	37.92	38.09	37.75	38.07	37.99	38.14	37.32	38.42	37.59	38.48	37.98
38.18	37.67	37.88	38.33	37.74	38.08	37.93	38.16	37.34	38.34	37.55	38.51	38.16
38.17	37.62	37.95	38.38	37.74	38.13	37.9	38.16	37.52	38.33	37.77	38.5	38.18
38.08	37.65	38	38.29	37.8	38.21	37.89	38.19	37.66	38.31	38.01	38.45	38.22
38.06	37.66	37.99	38.24	37.73	38.24	37.89	38.19	37.73	38.28	37.67	38.25	38.24
38.28	37.6	38.04	38.3	37.99	38.25	37.83	38.15	37.62	38.33	37.33	38.18	38.2
38.33	37.61	38.03	38.28	38.06	38.25	37.85	38.12	37.53	38.35	37.26	38.2	38.2
38.35	37.62	37.95	38.14	37.73	38.22	37.91	38.02	37.52	38.35	37.32	38.23	38.17
38.34	37.57	37.9	37.92	37.74	38.14	37.94	38.02	37.54	38.29	37.23	38.24	38.13
38.24	37.54	37.89	37.71	37.77	38.07	37.99	38.11	37.62	38.21	37.23	38.23	38.08
38.23	37.56	37.83	37.47	37.8	38.02	38.06	38.12	37.79	38.08	37.18	38.2	38.06
38.21	37.58	37.8	37.21	37.95	38.01	38.09	38.07	37.8	38.09	37.45	38.19	38.18
38.19	37.57	37.83	37.34	37.91	38.02	38.08	37.98	37.8	38.23	37.69	38.24	38.17
38.23	37.56	37.81	37.87	37.84	38.02	38.02	38.01	37.8	38.29	37.5	38.28	38.18
38.29	37.59	37.73	38.05	37.91	38.02	38.11	38.06	37.7	38.38	37.24	38.3	38.28
38.32	37.96	37.61	38.05	37.97	38.03	38.15	38.08	37.51	38.36	37.15	38.25	38.29
38.31	38.15	37.63	37.81	37.79	38.09	38.04	38.1	37.42	38.34	37.1	38.19	38.28
38.21	38.19	37.68	37.38	37.72	38.14	37.98	38.11	37.32	38.4	37.23	38.16	38.29
38.06	38.16	37.61	37.45	37.69	38.14	37.95	38.14	37.19	38.41	37.35	38.07	38.26
38.11	38.12	37.55	37.66	37.7	38.16	37.93	38.16	37.22	38.4	37.58	37.94	38.18
38.15	38.06	37.61	37.78	37.63	38.25	37.9	38.18	37.39	38.4	37.64	37.79	38.12
38.17	38.02	37.66	37.97	37.67	38.26	37.92	38.22	37.47	38.27	37.37	37.74	38.01
38.16	38.06	37.66	38.02	37.63	38.25	37.92	38.2	37.52	38.22	37.4	37.92	37.81
38.16	38.04	37.67	38.01	37.58	38.23	37.83	38.15	37.51	38.3	37.43	38.03	37.77
38.13	38.06	37.82	38.04	37.66	38.15	37.71	38.12	37.42	38.34	37.35	38.06	37.66
38.08	38.08	37.83	38.11	37.69	38.06	37.69	38.05	37.3	38.34	37.3	38.18	37.57
38.12	38.07	37.83	38.11	37.72	38.09	37.71	37.96	37.36	38.29	37.37	38.27	37.54
38.15	38.05	37.84	38	37.73	38.16	37.71	37.87	37.53	38.27	38.06	38.31	37.74
38.19	38.07	37.87	37.73	37.72	38.13	37.7	37.84	37.69	38.29	38.08	38.29	37.89
38.18	38.07	37.88	37.61	37.78	37.98	37.65	37.83	37.7	38.26	37.94	38.23	37.99
38.13	38	37.94	37.67	37.93	38	37.79	37.78	37.73	38.29	37.9	38.19	38
38.18	37.97	38.01	37.72	38.09	37.98	37.85	37.67	37.72	38.41	37.73	38.17	38.07
38.2	38	37.97	37.81	38.08	37.89	37.87	37.74	37.65	38.37	37.64	38.18	38.18
38.19	38.02	37.86	37.84	38.09	37.84	37.95	37.87	37.62	38.2	37.7	38.18	38.22
38.16	38.03	37.76	37.81	38.11	37.77	37.97	37.92	37.55	38.15	38.23	38.18	38.18
37.93	38.01	37.74	37.74	37.83	37.76	37.95	37.91	37.35	38.17	38.04	38.18	38.16
37.95	38	37.7	37.72	37.83	37.8	37.96	37.94	37.12	38.2	37.99	38.14	38.27
38.18	38.02	37.71	38.02	37.86	37.8	38.04	37.96	37.03	38.29	37.97	37.95	38.27
38.31	37.99	37.68	38.12	37.79	37.88	38.07	37.91	37.01	38.37	37.85	37.88	38.24
38.32	37.95	37.69	38.12	37.79	37.94	38.01	37.91	37.04	38.39	37.71	38.03	38.23
38.26	37.98	37.76	38.03	37.8	37.95	37.96	37.92	37.23	38.41	37.68	38.16	38.2
38.19	38.05	37.76	38.05	37.79	37.95	37.94	37.88	37.58	38.48	38.34	38.16	38.09
38.4	38.11	37.75	38.24	37.81	37.91	37.91	37.92	37.71	38.5	38.4	38.12	37.88
38.6	38.11	37.75	38.25	38.06	37.83	37.92	37.96	37.79	38.44	37.81	38.1	37.61
38.59	38.1	37.74	38.07	37.91	37.81	37.95	37.88	37.81	38.38	37.82	38.14	37.54
38.53	38.1	37.65	37.74	37.86	37.83	37.93	37.86	37.63	38.35	37.85	38.26	37.69
38.44	38.07	37.63	37.61	38.24	37.8	37.91	38.02	37.62	38.27	37.93	38.25	37.82
38.4	38.05	37.77	37.99	38.06	37.85	37.9	38.03	37.71	38.15	38.02	38.21	37.82
38.48	38.06	37.89	38.08	37.96	37.87	37.88	38	37.71	38.16	37.92	38.24	37.83
38.47	38.04	37.88	38.02	38.1	37.88	37.88	37.99	37.72	38.24	37.74	38.23	37.95
38.42	38.01	37.82	38.14	37.97	37.97	37.9	37.94	37.66	38.35	37.56	38.14	38.01
38.34	38.02	37.76	38.08	37.85	38.04	37.99	37.91	37.42	38.39	37.59	38.06	37.98
38.25	38.01	37.71	37.93	37.74	38.1	38.17	37.9	37.17	38.32	37.71	38.01	37.94
38.07	37.95	37.7	37.89	37.81	38.09	38.2	37.76	37.13	38.23	37.8	37.89	37.83
37.9	37.9	37.69	38	37.95	38.05	38.18	37.67	37.42	38.32	37.81	37.85	37.68
37.96	37.91	37.72	38.25	38.1	37.99	38.16	37.68	37.71	38.34	37.93	37.93	37.57
38.01	38.12	37.73	38.21	38.13	37.85	38.16	37.65	37.78	38.31	37.83	38	37.67
38.13	38.15	37.57	37.96	38.09	37.8	38.12	37.51	37.77	38.33	37.71	38.09	37.82
38.15	38.15	37.53	37.7	38.12	37.77	38.08	37.52	37.76	38.34	38	38.22	37.93
38.12	38.15	37.65	37.52	38.13	37.83	38.19	37.7	37.72	38.36	37.89	38.24	37.98
38.09	38.11	37.68	37.35	37.91	37.92	38.18	37.79	37.41	38.35	37.71	38.12	37.92
38.13	38.09	37.63	37.23	37.87	37.93	38.08	37.86	37.23	38.3	37.78	37.97	37.75
38.15	38.07	37.59	37.14	37.86	37.94	37.95	37.89	37.15	38.33	37.73	37.97	37.7
38.13	38.03	37.59	37.37	37.88	37.97	37.91	37.92	37.1	38.42	37.64	37.96	37.76
38.18	38.02	37.56	37.51	37.86	37.98	37.9	37.92	37.1	38.43	37.7	37.88	37.84
38.21	38.03	37.53	37.56	37.89	38.02	37.89	37.9	37.12	38.42	37.99	38	37.87
38.21	38.06	37.46	37.54	38.03	38.01	37.86	37.8	37.29	38.4	38.93	38.09	37.94
38.17	38.06	37.6	37.79	38	37.88	37.85	37.75	37.3	38.33	38.14	38.14	37.99
38.18	38.06	37.68	37.9	37.99	37.91	37.87	37.78	37.26	38.32	37.74	38.16	38.02
38.18	38.07	37.63	37.68	38.01	37.94	37.93	37.84	37.12	38.37	37.76	38.14	37.91
38.18	38.07	37.54	37.68	37.96	37.9	37.97	37.89	36.93	38.39	37.87	38.03	37.81
38.22	38.05	37.53	37.93	37.95	37.89	38.14	38.03	36.88	38.37	37.81	38.05	37.85
38.2	38.02	37.64	38.07	37.94	37.94	38.15	38.08	36.86	38.31	37.73	38.11	37.87
38.09	38.02	37.66	38.07	37.92	37.9	38.12	38.05	36.89	38.29	37.73	38.11	37.95
37.98	38.03	37.61	37.92	37.88	37.89	38.12	37.98	36.89	38.32	37.71	38.03	38.01
37.79	38.06	37.54	37.94	37.83	37.88	38.11	37.96	36.8	38.36	37.74	37.83	38.08
37.53	38.08	37.52	38.02	37.72	37.81	38.03	37.87	36.8	38.37	37.7	37.74	38.16
37.46	38.1	37.49	38.01	37.9	37.83	37.95	37.74	37.01	38.34	37.67	37.78	38.18
37.52	38.1	37.48	38	37.95	37.81	37.93	37.77	37.06	38.23	37.65	37.76	38.11
37.53	38.09	37.51	37.99	38.11	37.78	37.87	37.8	37.04	38.16	37.78	37.72	38.07
37.48	38.06	37.53	38.01	37.95	37.82	37.84	37.73	36.93	38.23	38.02	37.68	38.21
37.37	38.03	37.53	38.03	37.91	37.93	37.86	37.63	36.84	38.23	37.79	37.68	38.18
37.44	38.11	37.52	37.89	37.87	37.92	37.86	37.63	36.88	38.24	37.73	37.56	38.06
37.43	38.13	37.5	37.89	37.83	37.86	37.88	37.65	37.04	38.26	37.8	37.5	38.23
37.49	38.13	37.45	37.86	37.77	37.85	37.89	37.67	37.09	38.24	37.71	37.5	38.28
37.71	38.12	37.23	37.57	37.86	37.83	37.85	37.81	37.08	38.18	37.69	37.59	38.2
37.79	38.11	37.07	37.51	38.06	37.82	37.78	37.87	37	38.06	38.33	37.76	38.19
37.78	38.09	37.04	37.59	38.6	37.9	37.76	37.86	36.92	37.99	38.26	37.9	38.23
37.75	38.1	37.1	37.8	38.73	37.92	37.75	37.83	36.87	37.94	37.84	37.96	38.23
37.72	38.15	37.3	37.87	37.92	37.84	37.79	37.77	36.95	37.95	37.99	38.01	38.22
37.8	38.15	37.37	37.97	37.82	37.67	37.92	37.75	37.08	38.01	38.13	38.03	38.18
37.87	38.14	37.37	37.97	37.96	37.66	37.97	37.75	37.15	38.05	38.34	38.06	38.21
37.8	38.11	37.59	37.74	38.16	37.66	38.1	37.76	37.18	38.07	37.96	38.11	38.25
37.75	38.09	37.76	37.4	37.9	37.62	38.17	37.81	37.15	38.06	37.7	38.08	38.14
37.95	38.23	37.82	37.31	37.83	37.44	38.18	37.93	37.11	37.93	37.69	38.16	37.95
38.01	38.24	37.85	37.23	37.83	37.19	38.14	37.98	37.16	37.77	37.65	38.2	37.84
38.08	38.19	37.84	37.26	37.89	37.2	38.08	37.97	37.35	37.82	37.55	38.21	37.73
38.16	38.17	37.85	37.74	37.97	37.26	38.05	37.9	37.43	37.91	37.48	38.19	37.61
38.17	38.11	37.84	37.83	38.1	37.35	37.86	37.9	37.54	37.95	37.61	38.05	37.65
38.17	38.06	37.8	37.73	38.08	37.39	37.42	37.86	37.53	38.11	37.92	37.92	37.7
38.26	38.05	37.77	37.53	37.9	37.39	37.33	37.8	37.44	38.19	37.72	37.67	37.94
38.25	38.02	37.76	37.44	37.83	37.41	37.5	37.67	37.35	38.25	37.59	37.76	38.04
38.17	37.94	37.71	37.57	37.82	37.41	37.57	37.5	37.13	38.25	37.48	37.83	38.07
37.99	37.88	37.61	37.81	37.84	37.38	37.6	37.44	37.02	38.19	37.72	37.87	38.1
37.87	37.87	37.53	37.78	38.11	37.32	37.65	37.46	36.98	38.29	38.02	37.91	38.12
37.78	37.89	37.47	37.48	38.41	37.22	37.66	37.47	36.91	38.35	37.62	37.92	38.1
37.76	37.92	37.28	37.36	38.36	37.11	37.65	37.45	36.99	38.35	37.75	38.03	38.04
37.94	37.94	37.19	37.21	38.18	37.03	37.67	37.37	37.18	38.36	37.59	38.03	38.01
37.99	37.96	37.25	37.13	38.14	36.99	37.73	37.25	37.26	38.39	37.58	37.87	38.04
37.99	37.94	37.47	37.1	38.08	36.93	37.83	37.14	37.4	38.38	37.61	37.87	38.07
38.11	37.88	37.65	37.19	38.03	36.87	37.83	37.04	37.42	38.31	37.61	37.96	38.08
38.14	37.87	37.7	37.37	38.18	36.79	37.81	36.95	37.37	38.23	37.72	37.97	38.1
38.16	37.86	37.71	37.44	38.25	36.71	37.84	36.86	37.43	38.21	37.72	37.92	38.11
38.19	37.91	37.59	37.52	38.1	36.64	37.93	36.82	37.46	38.26	37.83	37.77	38.2
38.23	37.95	37.45	37.6	37.94	36.54	37.92	36.82	37.55	38.27	37.78	37.35	38.21
38.22	37.95	37.23	37.6	37.87	36.47	37.92	36.79	37.67	38.23	37.6	37.04	38.14
38.15	37.93	37.12	37.55	37.87	36.44	37.93	36.75	37.67	38.25	37.69	36.89	38.08
38.08	37.92	37.07	37.66	37.79	36.43	37.88	36.7	37.4	38.26	37.93	36.85	38.09
37.99	38.06	37.04	37.64	37.75	36.45	37.89	36.6	37.29	38.27	37.88	36.85	38.13
37.94	38.09	37.04	37.56	38.06	36.49	37.89	36.55	37.32	38.25	37.76	37.12	38.11
37.97	38.08	37.06	37.82	38.42	36.53	37.85	36.52	37.44	38.16	37.8	37.15	38
38.06	38.04	37.02	37.95	38.19	36.63	37.79	36.55	37.51	38.08	37.73	37.13	37.97
38.08	38.02	36.94	38.09	37.98	36.68	37.82	36.55	37.49	38.09	37.63	37.43	37.93
37.92	38.01	36.88	38.15	37.92	36.75	37.9	36.53	37.44	38.14	37.48	37.65	37.86
37.87	38.07	36.85	38.13	37.73	36.79	37.91	36.47	37.36	38.15	37.41	37.61	37.68
37.88	38.09	36.81	38.1	37.76	36.8	37.81	36.34	37.16	38.06	37.53	37.26	37.62
37.68	38.06	36.73	38.1	37.76	36.78	37.76	36.22	37.15	37.97	37.81	37.05	37.69
37.71	38.06	36.65	38.16	37.9	36.75	37.81	36.25	37.22	37.99	38.15	36.96	37.71
37.83	38.11	36.56	38.12	37.82	36.73	37.82	36.41	37.16	38.04	38.81	37	37.68
37.83	38.12	36.49	37.78	37.73	36.73	37.78	36.5	37.11	38.11	38.13	37.57	37.65
37.82	38.1	36.42	37.58	37.81	36.76	37.81	36.68	37.04	38.22	37.88	37.76	37.68
37.82	38.11	36.34	37.4	37.89	36.8	37.83	36.74	37.33	38.24	38.9	37.83	37.77
37.76	38.11	36.31	37.31	37.93	36.8	37.84	36.9	37.43	38.26	38.31	37.89	37.8
37.75	38.15	36.28	37.23	37.86	36.76	37.87	37.07	37.44	38.25	37.86	37.87	37.77
37.74	38.16	36.27	37.24	37.8	36.78	37.89	37.08	37.45	38.13	37.8	37.83	37.77
37.74	38.14	36.27	37.26	37.82	36.79	37.84	37.14	37.59	38	37.85	37.9	37.9
37.71	38.09	36.24	37.33	37.82	36.77	37.78	37.36	37.65	37.95	37.83	37.96	37.92
37.59	38.05	36.18	37.62	37.82	36.72	37.77	37.45	37.7	37.9	37.73	37.91	37.91
37.45	38.05	36.12	37.85	37.81	36.67	37.79	37.47	37.68	37.91	37.63	37.74	37.87
37.36	38.06	36.08	37.78	37.76	36.6	37.76	37.43	37.59	37.95	37.53	37.59	37.85
37.31	37.98	36.05	37.59	37.86	36.52	37.74	37.53	37.4	38.05	37.58	37.44	37.81
37.38	37.78	36	37.57	37.77	36.55	37.7	37.59	37.21	38.13	37.75	37.37	37.73
37.66	37.64	35.91	37.98	37.87	36.55	37.7	37.64	37.3	38.1	37.56	37.6	37.53
37.74	37.5	35.87	38.12	38.17	36.53	37.74	37.69	37.47	37.74	37.52	37.86	37.38
37.78	37.45	35.84	38.13	37.96	36.56	37.75	37.69	37.51	37.51	37.43	37.82	37.25
37.86	37.4	35.83	38.12	37.84	36.63	37.81	37.6	37.53	37.75	37.34	37.59	37.14
37.94	37.53	35.81	37.89	37.78	36.67	37.84	37.57	37.52	37.91	37.27	37.36	37.09
38.03	37.7	35.8	37.58	37.79	36.75	37.79	37.67	37.45	37.99	37.21	37.25	37.2
38.05	37.95	35.76	37.29	37.89	36.78	37.79	37.87	37.33	38.03	37.17	37.14	37.23
38.08	38.01	35.7	37.38	38.06	36.7	37.81	37.98	37.19	38.01	37.15	37.07	37.28
38.13	38	35.62	37.72	37.99	36.7	37.79	38.02	37.04	37.87	37.13	36.96	37.32
38.18	37.91	35.57	37.81	37.9	37.04	37.73	38.02	36.88	37.84	37.09	36.81	37.45
38.17	37.9	35.55	37.73	37.95	37.21	37.73	38	36.9	37.92	37.05	36.9	37.6
38.13	37.89	35.51	37.74	37.97	37.33	37.66	37.95	36.98	38.06	37.02	36.95	37.68
38.06	37.84	35.47	37.75	37.79	37.44	37.59	37.69	37.01	38.1	36.99	36.89	37.76
38.01	37.78	35.48	37.76	37.79	37.48	37.68	37.62	37	38.16	36.97	36.67	37.85
37.9	37.8	35.5	37.74	37.89	37.54	37.78	37.74	36.97	38.24	36.94	36.64	37.93
37.78	37.82	35.52	37.66	38.11	37.59	37.88	37.87	36.93	38.28	36.97	36.82	37.97
37.98	37.84	35.54	37.57	38.03	37.59	37.89	37.89	36.85	38.27	37.02	37.18	38
38	37.84	35.56	37.66	37.9	37.57	37.95	37.86	36.79	38.17	36.99	37.17	38.02
37.88	37.86	35.55	37.95	37.99	37.54	38.12	37.82	36.75	38.25	36.94	37.08	38.02
37.85	37.84	35.51	37.97	38.11	37.48	38.18	37.68	36.75	38.31	36.89	37.11	37.97
37.87	37.78	35.5	37.82	37.91	37.47	38.19	37.68	36.75	38.33	36.85	37.06	37.96
37.78	37.82	35.49	37.7	37.86	37.46	38.1	37.78	36.7	38.28	36.86	37.13	38.02
37.53	37.95	35.55	37.55	37.98	37.46	38.01	37.75	36.64	38.23	36.87	37.4	38
37.52	37.96	35.74	37.36	38.08	37.47	38.09	37.58	36.58	38.17	36.86	37.58	37.98
37.61	37.95	36.07	37.14	38.07	37.41	38.14	37.46	36.49	38.12	36.82	37.32	37.95
37.66	37.91	36.3	37.03	38.02	37.35	38.21	37.44	36.42	38.09	36.78	37.07	37.88
37.65	37.86	36.54	37.15	38.13	37.19	38.29	37.51	36.37	38.07	36.74	37.15	37.77
37.63	37.85	36.7	37.13	38.19	37.12	38.27	37.65	36.34	38.05	36.71	37.18	37.75
37.66	37.84	36.83	36.96	38.27	37.18	38.21	37.71	36.31	38.01	36.72	37.28	37.71
37.66	37.82	37.03	36.92	38.27	37.2	38.15	37.69	36.23	37.95	36.74	37.7	37.7
37.7	37.84	37.15	36.96	38.02	37.17	38.07	37.67	36.22	37.84	36.74	37.82	37.71
37.67	37.84	37.37	37.12	37.91	37.14	37.95	37.67	36.21	37.79	36.74	37.82	37.7
37.54	37.76	37.49	37.27	37.76	37.13	37.69	37.71	36.21	37.93	36.73	37.86	37.68
37.36	37.83	37.55	37.43	37.53	37.15	37.73	37.75	36.19	37.94	36.72	37.9	37.64
37.4	37.82	37.56	37.55	37.59	37.15	37.77	37.79	36.07	37.83	36.72	37.88	37.6
37.73	37.78	37.56	37.63	38.46	37.09	37.84	37.74	35.97	37.72	36.72	37.95	37.6
37.94	37.74	37.55	37.77	37.97	37.08	37.89	37.62	36.06	37.64	36.71	38.07	37.56
37.91	37.59	37.45	37.76	37.82	37.08	37.83	37.53	36.14	37.7	36.68	38.04	37.52
37.89	37.59	37.4	37.73	37.76	37.02	37.76	37.49	36.13	37.83	36.65	37.78	37.35
37.89	37.64	37.35	37.66	37.69	36.96	37.75	37.48	36.16	37.88	36.64	37.7	37.15
37.93	37.75	37.26	37.56	37.65	36.93	37.72	37.58	36.48	37.94	36.66	37.6	36.99
37.96	37.81	37.21	37.45	37.53	36.93	37.67	37.76	36.57	38.02	36.64	37.58	36.86
38	37.83	37.17	37.46	37.31	36.92	37.55	37.79	36.56	38.03	36.69	37.52	36.77
37.99	37.84	37.12	37.45	37.22	36.86	37.51	37.77	36.51	38.04	36.72	37.25	36.7
37.92	37.84	37.19	37.24	37.51	36.77	37.63	37.76	36.47	38.05	36.88	37.28	36.65
37.81	37.86	37.38	37.1	37.56	36.71	37.78	37.74	36.5	38	37.05	37.38	36.59
37.74	37.84	37.45	37.11	37.51	36.66	37.8	37.74	36.76	37.92	37	37.32	36.54
37.9	37.88	37.46	37.35	37.49	36.61	37.73	37.77	36.73	37.83	37.05	37.21	36.47
37.98	38	37.59	37.47	37.49	36.54	37.64	37.77	36.64	37.85	37.09	37.21	36.39
37.97	37.99	37.57	37.7	37.59	36.5	37.59	37.71	36.75	37.98	37.11	37.23	36.32
37.9	37.92	37.59	37.79	37.84	36.47	37.62	37.71	36.84	38.03	37.09	37.26	36.24
37.87	37.83	37.67	37.91	38.04	36.43	37.85	37.81	37.19	38.06	37.07	37.26	36.16
37.87	37.81	37.67	37.96	37.76	36.4	37.88	37.82	37.37	37.96	37.01	37.21	36.1
37.84	37.84	37.51	37.94	37.77	36.35	37.98	37.77	37.37	37.9	36.97	37.19	36.1
37.86	37.85	37.45	37.94	37.83	36.32	38.1	37.62	37.33	38.05	37.03	37.19	36.13
37.91	37.95	37.53	37.99	37.88	36.32	38.11	37.61	37.28	38.11	37.18	37.14	36.3
37.94	38	37.59	38.09	38.05	36.37	38.1	37.6	37.36	38.05	37.28	37.09	36.5
38	38	37.57	38.22	39.31	36.5	38.12	37.57	37.53	37.95	37.25	37.06	36.65
37.95	37.94	37.56	38.27	38.42	36.54	38.18	37.63	37.54	38.16	37.21	37.02	36.83
37.87	37.87	37.64	38.21	37.91	36.54	38.18	37.68	37.51	38.27	39.233	37.19	37
37.92	37.84	37.62	38.06	37.8	36.5	38.1	37.66	37.43	38.28	39.233	37.22	37.11
37.95	37.83	37.56	38.17	37.77	36.45	38.09	37.56	37.2	38.23	39.233	37.09	37.12
37.98	37.77	37.55	38.1	37.81	36.4	38.12	37.48	37.26	38.11	37.16	36.85	37.05
37.98	37.75	37.65	37.99	37.97	36.36	38.13	37.45	37.2	37.97	37.35	36.7	36.91
37.96	37.88	37.69	37.96	38.09	36.36	38.09	37.47	37.06	37.77	37.42	36.78	36.79
37.91	38.11	37.68	37.86	37.98	36.35	38.09	37.57	37.39	37.66	37.35	36.83	36.7
37.78	38.15	37.62	37.58	37.8	36.39	38.09	37.63	37.48	37.9	37.44	36.93	36.62
37.69	38.17	37.54	37.27	37.76	36.47	38.01	37.63	37.43	38.08	37.6	37.22	36.55
37.81	38.16	37.49	37.26	37.72	36.54	38.07	37.7	37.37	38.08	37.62	37.24	36.5
37.75	38.09	37.45	37.43	37.76	36.6	38.08	37.77	37.3	38.1	37.5	37.36	36.43
37.74	38.02	37.42	37.78	38.34	36.71	38.05	37.73	37.35	38.13	37.34	37.46	36.37
37.82	37.91	37.38	37.84	39.8697	36.75	38.04	37.67	37.38	38.08	37.39	37.47	36.34
37.8	37.87	37.33	37.64	38.63	36.79	38.06	37.66	37.56	38.04	37.51	37.47	36.35
37.7	37.84	37.46	37.32	38.05	36.81	38.16	37.63	37.66	38.15	37.57	37.5	36.38
37.63	37.77	37.45	37.25	37.87	36.79	38.15	37.6	37.71	38.18	37.4	37.4	36.44
37.52	37.78	37.41	37.5	37.75	36.71	38.1	37.66	37.69	38.09	37.22	37.34	36.44
37.42	37.8	37.32	37.55	37.61	36.74	38.13	37.97	37.53	38.04	37.18	37.33	36.4
37.33	37.75	37.31	37.43	37.61	36.81	38.15	38.08	37.35	38.05	37.39	37.29	36.35
37.24	37.78	37.4	37.24	37.63	36.84	38.17	38.08	37.22	38.07	37.69	37.23	36.31
37.2	37.79	37.59	37.09	37.61	36.84	38.16	38.05	37.15	38.1	37.78	37.04	36.26
37.19	37.71	37.59	36.96	37.58	36.85	38.15	38.04	37.13	38.07	37.64	37.05	36.22
37.16	37.7	37.49	36.89	37.64	36.86	38.17	38.05	37.02	37.92	37.58	37.13	36.19
37.12	37.76	37.53	36.83	38.04	36.89	38.16	38.05	36.98	37.75	37.81	37.25	36.22
37.09	37.81	37.65	36.89	37.88	36.95	38.1	38.02	37.07	37.75	39.233	37.36	36.47
37.04	37.81	37.76	36.99	37.63	37.06	38.09	37.95	37.14	37.88	38.28	37.51	36.64
36.96	37.9	37.73	37.18	37.7	37.14	38.1	37.82	37.13	37.89	37.62	37.62	36.74
36.88	37.98	37.69	37.28	37.89	37.2	38.08	37.67	36.97	37.75	37.38	37.63	36.75
36.82	37.96	37.68	37.28	37.89	37.26	38.04	37.76	36.96	37.78	37.46	37.6	36.75
36.75	37.9	37.67	37.28	37.81	37.3	38.09	37.8	36.91	37.95	37.6	37.5	36.71
36.71	37.86	37.59	37.32	37.82	37.39	38.09	37.74	36.9	38.04	37.72	37.47	36.69
36.66	37.85	37.39	37.4	37.77	37.44	38.08	37.72	37.06	38.05	37.78	37.75	36.69
36.62	37.86	37.22	37.51	37.68	37.52	38.07	37.73	37.34	38	37.79	37.89	36.69
36.72	37.89	37.15	37.52	37.53	37.57	37.97	37.69	37.35	37.86	37.82	37.88	36.73
36.74	37.94	37.06	37.45	37.53	37.55	37.97	37.74	37.37	37.91	38.27	37.84	36.84
36.7	37.94	37.05	37.43	37.51	37.53	37.97	37.79	37.37	38.03	38.43	37.76	36.87
36.67	37.94	36.95	37.45	37.46	37.53	37.85	37.87	37.34	38.07	37.76	37.63	36.86
36.67	37.94	37.12	37.46	37.52	37.42	37.77	37.94	37.42	38.03	37.63	37.69	36.82
36.67	37.92	37.3	37.57	37.53	37.36	37.79	37.95	37.43	37.93	37.63	37.74	36.78
36.59	37.89	37.31	37.75	37.5	37.46	37.95	37.94	37.23	37.79	37.85	37.75	36.76
36.43	37.88	37.28	37.98	37.73	37.53	37.99	37.88	37.05	37.72	38.07	37.7	36.71
36.44	37.93	37.27	37.99	38.13	37.51	37.95	37.75	36.97	37.73	37.86	37.58	36.63
36.62	37.91	37.28	37.65	37.9	37.5	37.93	37.63	36.95	37.82	37.97	37.68	36.7
37.06	37.92	37.22	37.52	37.78	37.58	37.92	37.66	37.13	37.95	37.77	37.86	36.76
37.39	38.07	37.19	37.25	38.08	37.6	37.88	37.89	37.17	38.02	37.61	37.9	36.78
37.58	38.09	37.18	37.21	37.84	37.58	37.87	37.93	37.12	38.01	37.84	37.66	36.84
37.77	38.1	37.19	37.69	37.79	37.44	37.87	37.89	37.31	37.82	37.78	37.47	36.86
37.88	38.08	37.2	37.61	37.71	37.33	37.96	38.01	37.47	37.68	37.68	37.32	36.92
37.89	38.05	37.17	37.39	37.78	37.18	37.93	38.04	37.53	37.9	38.03	37.26	37.12
37.86	38.04	37.16	37.36	38	37.15	37.9	38.03	37.53	38.01	37.86	37.29	37.28
37.84	38.02	37.32	37.28	38.02	37.3	37.97	38.03	37.3	38.06	37.45	37.37	37.47
37.98	38.05	37.39	37.32	37.75	37.33	38.01	38.02	37.06	38.08	37.34	37.22	37.58
38.05	38.09	37.42	37.45	37.69	37.29	38.05	37.91	36.81	38.06	37.34	37.04	37.7
38.05	38.07	37.57	37.47	37.64	37.26	38.05	37.73	36.75	38.05	37.49	36.97	37.86
37.98	38.03	37.57	37.44	37.73	37.24	37.97	37.68	36.78	37.92	37.81	36.95	38.02
37.87	38.02	37.52	37.41	37.97	37.18	37.94	37.87	36.85	37.72	38.5	36.94	38.07
37.75	37.98	37.48	37.38	38.14	37.09	37.92	37.9	36.85	37.81	38.75	37.04	38.08
37.72	37.98	37.44	37.29	38.2	37.07	37.83	37.78	36.79	37.9	37.89	37.06	38.1
37.82	37.99	37.37	37.11	37.89	37.04	37.71	37.73	36.91	37.97	37.74	37.05	38.13
37.83	38.05	37.27	37.04	37.81	37.03	37.6	37.89	36.92	38.01	37.79	37.38	38.19
37.86	38.06	37.19	37.05	37.8	37.11	37.76	38.01	36.82	37.96	37.77	37.47	38.2
37.87	38.04	37.04	37.09	37.87	37.25	37.91	38	36.83	37.81	37.73	37.31	38.12
37.87	37.98	37.05	37.15	38.17	37.35	37.92	37.86	36.81	37.61	37.75	37.32	37.98
38.01	37.95	37.14	37.25	38.31	37.49	37.97	37.79	36.72	37.66	37.78	37.28	37.98
38.11	37.92	37.21	37.28	38.13	37.6	37.97	37.78	36.67	37.81	37.59	37.08	38.21
38.16	37.97	37.34	37.32	38.15	37.65	37.95	37.78	36.75	37.73	37.4	36.9	38.29
38.22	38.08	37.36	37.38	38.08	37.68	37.95	37.97	36.76	37.59	37.67	36.91	38.31
38.23	38.06	37.33	37.38	38	37.68	37.96	38.09	36.81	37.56	37.75	36.94	38.3
38.18	38	37.3	37.33	37.76	37.67	37.99	38.22	36.85	37.79	37.81	37.02	38.3
38.13	37.96	37.42	37.4	37.73	37.61	38.04	38.23	36.83	37.85	37.87	37.15	38.35
38.19	37.84	37.4	37.4	37.81	37.6	38.04	38.25	36.71	37.89	38.13	37.22	38.38
38.17	37.81	37.25	37.32	37.72	37.65	38.01	38.22	36.71	37.95	38.28	37.31	38.37
38.11	37.97	37.28	37.43	37.69	37.68	37.96	38.18	36.79	37.94	38.07	37.29	38.36
38.14	37.99	37.33	37.65	37.6	37.69	37.94	38.14	36.9	37.87	38.04	37.26	38.36
38.23	37.97	37.4	37.75	37.24	37.7	37.92	38.27	36.95	37.83	37.97	37.41	38.3
38.24	38.04	37.52	37.71	37.27	37.67	37.9	38.27	37.01	37.86	37.82	37.48	38.2
38.24	38.04	37.67	37.56	37.48	37.6	37.94	38.19	36.99	37.93	37.78	37.45	38.15
38.24	37.97	37.67	37.44	37.53	37.49	37.99	38.23	36.89	37.94	37.98	37.35	38.3
38.17	37.97	37.63	37.61	37.45	37.28	38.03	38.24	36.75	37.93	38.09	37.32	38.3
38.07	37.99	37.44	37.67	37.41	37.29	38.07	38.18	36.65	37.98	37.96	37.4	38.28
37.97	37.94	37.25	37.53	37.36	37.64	38.04	38.09	36.67	37.98	37.9	37.55	38.22
37.81	37.98	37.28	37.2	37.28	37.71	37.97	38.03	36.77	37.99	38.01	37.69	38.09
37.75	37.96	37.3	37.11	37.12	37.78	37.87	37.97	36.84	38.07	37.92	37.78	37.95
37.76	37.88	37.28	36.98	36.99	37.79	37.67	38	36.99	38.08	37.79	37.8	37.92
37.78	37.84	37.31	37.04	36.91	37.8	37.67	37.98	37.02	38.02	37.91	37.67	37.91
37.99	37.9	37.38	37.25	36.94	37.83	37.64	37.92	37.02	37.96	38.04	37.48	37.86
38.12	37.89	37.57	37.53	36.97	37.8	37.67	38.02	37.27	37.8	37.84	37.48	37.85
38.13	37.84	37.71	37.49	36.93	37.82	37.7	38.11	37.35	37.85	37.8	37.57	37.82
38.1	37.96	37.69	37.32	36.82	37.81	37.69	38.19	37.09	37.93	37.81	37.54	37.79
38	37.96	37.65	37.26	36.71	37.74	37.66	38.19	36.67	37.91	37.83	37.31	37.7
37.91	37.95	37.59	37.13	36.66	37.68	37.62	38.11	36.58	37.75	37.87	37.07	37.55
37.86	37.98	37.38	37.02	36.61	37.6	37.7	38.13	36.7	37.56	37.96	37.02	37.39
37.8	38.02	37.14	36.79	36.55	37.47	37.78	38.17	37.08	37.46	38.01	37.11	37.19
37.86	38.03	37.04	36.64	36.45	37.51	37.72	38.16	37.43	37.44	38.02	37.16	37.13
38	38.04	37.12	36.77	36.38	37.56	37.68	38.13	37.46	37.44	38.11	37.12	37.1
38.07	38.02	37.06	36.88	36.34	37.56	37.67	38.04	37.43	37.51	37.89	37.13	37.03
38.11	37.95	36.88	37.08	36.29	37.57	37.63	37.86	37.52	37.61	37.72	37.18	36.98
38.12	37.87	36.85	37.55	36.26	37.59	37.55	37.91	37.52	37.68	37.73	37.19	36.94
38.09	37.77	36.96	37.59	36.21	37.59	37.53	37.96	37.33	37.8	37.72	37.19	36.9
37.99	37.78	37.1	37.65	36.16	37.54	37.53	37.97	37.28	37.85	39.233	37.16	36.8
37.94	37.76	37.22	37.69	36.11	37.57	37.63	37.99	37.56	37.8	39.07	37.01	36.66
37.93	37.64	37.27	37.62	36.1	37.6	37.74	38	37.61	37.71	38.18	37.14	36.55
37.94	37.62	37.35	37.57	36.09	37.68	37.84	37.91	37.56	37.83	38.32	37.33	36.44
37.96	37.77	37.36	37.52	36.08	37.77	37.94	37.87	37.49	37.92	38.35	37.22	36.34
38.03	37.86	37.32	37.5	36.04	37.82	37.98	37.9	37.49	37.92	38.26	36.99	36.26
38.01	37.9	37.29	37.39	36.02	37.8	38	37.91	37.38	37.91	38.17	36.91	36.2
38.03	37.93	37.16	37.2	36	37.71	38.04	38	36.98	37.91	37.86	36.87	36.2
38.07	37.94	37.13	36.96	35.99	37.63	38.02	38.15	36.74	37.87	37.96	36.87	36.22
38.07	37.88	37.13	36.84	36	37.58	37.93	38.18	36.78	37.84	37.94	36.87	36.2
38.02	37.76	37.08	36.8	36.03	37.53	37.86	38.18	37.04	37.83	37.83	36.63	36.19
37.82	37.78	36.99	36.77	36.04	37.52	37.84	38.13	37.31	37.87	37.94	36.78	36.18
37.75	37.8	36.98	36.75	36.02	37.67	37.77	38.16	37.44	37.97	38.2	36.82	36.19
37.86	37.8	37.15	36.74	36	37.69	37.78	38.28	37.48	37.98	38.06	36.72	36.24
37.94	37.8	37.14	36.8	35.99	37.7	37.84	38.25	37.49	37.95	37.7	36.64	36.38
37.89	37.86	37.26	36.82	35.97	37.69	37.78	38.2	37.47	38.05	37.65	36.56	36.5
37.8	37.9	37.28	36.82	35.94	37.69	37.74	38.29	37.46	38.07	37.66	36.62	36.55
37.87	37.91	37.22	36.74	35.92	37.75	37.76	38.3	37.35	38.01	37.68	36.69	36.58
38.13	37.9	37.23	36.77	35.9	37.78	37.73	38.24	37.12	37.86	37.9	36.84	36.63
38.15	37.86	37.24	36.85	35.87	37.81	37.72	38.13	37.08	37.91	38.24	36.91	36.66
38.05	37.87	37.3	36.82	35.86	37.83	37.82	37.89	37.08	38.01	38.32	36.87	36.68
38.04	37.83	37.46	36.73	35.84	37.86	37.9	37.87	37.08	38.05	38.07	36.74	36.7
38.03	37.73	37.55	36.79	35.84	37.85	37.9	38.01	37.08	38.11	37.75	36.67	36.71
37.93	37.75	37.55	36.8	35.86	37.79	37.86	38.15	37.07	37.99	37.68	36.66	36.71
37.89	37.83	37.5	36.4	35.87	37.83	37.87	38.25	36.99	37.66	37.93	36.68	36.84
37.7	37.83	37.46	36.3	35.87	37.87	37.9	38.3	37.02	37.61	37.94	36.66	36.9
37.58	37.79	37.43	36.33	35.88	37.86	37.87	38.3	37.17	37.76	37.72	36.6	36.92
37.7	37.77	37.38	36.32	35.9	37.77	37.85	38.3	37.32	37.84	37.7	36.54	36.97
37.86	37.76	37.3	36.5	35.92	37.59	37.8	38.31	37.46	37.83	37.66	36.46	37.12
37.79	37.77	37.2	36.56	35.93	37.6	37.72	38.21	37.47	37.8	37.7	36.39	37.34
37.67	37.79	37.29	36.52	35.92	37.72	37.74	38.09	37.47	37.81	37.74	36.32	37.45
37.85	37.76	37.52	36.43	35.91	37.79	37.75	37.98	37.46	37.8	37.71	36.25	37.61
37.89	37.64	37.52	36.34	35.91	37.83	37.89	37.99	37.45	37.78	37.56	36.2	37.76
37.88	37.66	37.53	36.28	35.91	37.82	38.02	38.16	37.47	37.8	37.52	36.15	37.86
37.87	37.82	37.61	36.29	35.89	37.75	38.08	38.22	37.44	37.73	37.6	36.11	37.93
37.81	37.81	37.61	36.29	35.89	37.68	38.11	38.25	37.4	37.51	37.64	36.07	37.94
37.76	37.7	37.56	36.27	35.97	37.66	38.15	38.25	37.37	37.57	37.72	36.01	37.9
37.82	37.68	37.37	36.22	36.19	37.62	38.2	38.22	37.25	37.79	37.91	35.96	37.87
37.82	37.71	37.01	36.16	36.21	37.72	38.22	38.08	37.38	37.92	37.91	35.96	37.87
37.8	37.72	36.89	36.07	36.24	37.79	38.18	37.96	37.42	37.92	37.81	35.99	37.88
37.75	37.7	36.97	36.01	36.29	37.79	38.06	37.94	37.32	37.91	37.81	35.98	37.87
37.68	37.71	37.27	35.98	36.35	37.74	37.9	38.11	37.22	37.82	37.78	35.94	37.84
37.65	37.82	37.32	35.89	36.48	37.68	37.94	38.23	37.32	37.72	37.77	35.94	37.76
37.85	37.88	37.29	35.82	36.55	37.6	37.86	38.28	37.36	37.8	37.89	35.93	37.67
37.92	37.84	37.05	35.75	36.63	37.49	37.86	38.34	37.3	37.84	37.92	35.93	37.63
37.94	37.63	36.88	35.68	36.77	37.41	37.91	38.35	37.37	37.82	37.81	35.96	37.56
37.93	37.55	36.8	35.62	36.83	37.36	37.85	38.29	37.37	37.92	38.18	35.96	37.32
37.92	37.74	36.78	35.56	36.87	37.35	37.78	38.27	37.29	38.06	38.09	35.93	37.17
37.89	37.88	36.8	35.5	36.93	37.33	37.75	38.29	37.21	38.05	37.76	35.93	37.17
37.84	37.81	36.77	35.45	36.9	37.28	37.71	38.3	37.13	37.83	37.98	35.85	37.23
37.76	37.78	36.92	35.41	36.84	37.31	37.71	38.28	37.29	37.69	37.96	35.83	37.26
37.82	37.81	37.02	35.41	36.85	37.45	37.81	38.29	37.33	37.67	38.04	35.75	37.25
37.86	37.82	37.1	35.52	37.05	37.48	37.81	38.32	37.24	37.62	37.79	35.72	37.21
37.89	37.84	37.32	35.54	37.22	37.5	37.79	38.31	37.25	37.53	37.74	35.79	37.14
37.91	37.84	37.34	35.52	37.3	37.59	37.79	38.34	37.54	37.48	37.94	35.96	36.94
37.84	37.83	37.34	35.49	37.3	37.6	37.82	38.32	37.62	37.53	37.92	36.22	36.76
37.7	37.84	37.32	35.47	37.2	37.61	37.84	38.23	37.56	37.52	37.92	36.37	36.63
37.51	37.85	37.22	35.45	37.24	37.62	37.96	38.27	37.45	37.35	38.04	36.33	36.53
37.46	37.83	37.15	35.42	37.36	37.58	38.08	38.32	37.39	37.29	38.11	36.33	36.43
37.43	37.81	37.06	35.38	37.36	37.53	38.04	38.31	37.4	37.24	37.92	36.49	36.34
37.41	37.83	36.97	35.37	37.34	37.43	37.82	38.32	37.39	37.14	37.79	36.57	36.34
37.42	37.9	36.93	35.38	37.34	37.3	37.79	38.26	37.34	37.1	37.72	36.66	36.44
37.49	37.99	36.9	35.41	37.34	37.29	37.77	38.24	37.24	37.07	37.62	36.76	36.52
37.48	37.98	36.9	35.43	37.32	37.25	37.69	38.22	37.29	37.02	37.75	36.86	36.58
37.38	37.92	37	35.46	37.2	37.24	37.68	38.19	37.36	36.88	37.77	36.85	36.6
37.33	37.88	37.18	35.51	37.05	37.29	37.84	38.2	37.43	36.83	37.62	36.81	36.6
37.24	37.82	37.42	35.75	36.93	37.44	37.89	38.16	37.48	36.85	37.64	36.81	36.56
37.23	37.75	37.44	35.82	36.88	37.45	37.83	38.1	37.48	36.9	37.66	36.76	36.51
37.37	37.7	37.37	35.87	36.84	37.35	37.81	38.04	37.4	36.93	37.73	36.81	36.47
37.61	37.71	37.3	35.92	36.76	37.28	37.93	37.99	37.3	36.94	37.76	36.99	36.44
37.71	37.71	37.27	35.93	36.67	37.24	38.02	37.96	37.29	36.95	37.81	37.13	36.4
37.73	37.67	37.29	36	36.54	37.15	38.06	38.05	37.24	36.95	38.25	37.09	36.42
37.71	37.61	37.12	36.07	36.42	37.07	38.12	38.09	37.35	36.93	37.85	37	36.5
37.73	37.61	36.96	36.15	36.35	37	38.15	38.05	37.41	36.88	37.77	36.91	36.51
37.74	37.68	36.86	36.22	36.28	36.93	38.14	37.93	37.38	36.84	37.71	36.69	36.5
37.61	37.7	36.76	36.24	36.21	36.89	38.13	37.92	37.35	36.82	37.55	36.55	36.49
37.53	37.7	36.72	36.25	36.17	36.84	38.12	38.01	37.32	36.76	37.49	36.49	36.43
37.69	37.69	36.82	36.25	36.13	36.76	38.09	37.99	37.28	36.7	37.54	36.67	36.34
37.84	37.73	36.85	36.24	36.12	36.72	38.03	37.95	37.24	36.63	37.55	36.89	36.46
37.85	37.72	36.96	36.21	36.1	36.65	37.95	37.89	37.23	36.56	37.64	36.9	36.53
37.77	37.62	37.17	36.18	36.09	36.59	37.91	37.76	37.26	36.5	37.74	36.9	36.6
37.61	37.74	37.12	36.15	36.09	36.52	38.02	37.74	37.21	36.42	37.74	36.88	36.67
37.53	37.88	37.02	36.12	36.06	36.48	38.04	37.74	37.18	36.36	37.69	36.68	36.88
37.58	37.89	36.9	36.01	36.05	36.46	37.99	37.71	37.18	36.28	37.68	36.38	37.09
37.61	37.81	36.81	35.98	36.07	36.42	37.92	37.7	37.13	36.21	37.64	36.22	37.19
37.69	37.76	36.78	35.96	36.09	36.37	37.86	37.69	36.93	36.15	37.64	36.14	37.3
37.69	37.76	36.68	35.95	36.09	36.33	37.88	37.68	36.84	36.14	37.6	36.2	37.38
37.67	37.72	36.71	35.94	36.1	36.33	37.87	37.53	36.8	36.2	37.44	36.69	37.62
37.68	37.66	36.89	35.91	36.1	36.31	37.83	37.46	36.84	36.22	37.78	36.91	37.85
37.7	37.63	36.96	35.87	36.09	36.29	37.79	37.43	36.91	36.27	38.19	37.08	37.91
37.66	37.63	36.98	35.85	36.06	36.28	37.81	37.37	36.99	36.34	37.73	37.11	37.88
37.57	37.62	37.02	35.87	36.07	36.26	37.83	37.24	36.99	36.38	37.73	37.09	37.8
37.51	37.53	37.08	35.91	36.08	36.24	37.85	37.18	36.86	36.41	37.67	37.07	37.73
37.36	37.66	37.1	35.98	36.05	36.21	37.86	37.09	36.81	36.41	37.46	37.06	37.73
37.25	37.73	37.08	36.11	36.01	36.2	37.9	37.08	36.82	36.4	37.47	37.36	37.8
37.22	37.71	37	36.2	35.99	36.2	37.92	37.08	36.8	36.38	37.64	37.4	37.86
37.12	37.73	36.99	36.36	35.97	36.2	37.9	37.05	36.76	36.34	37.73	37.21	37.83
37.07	37.74	36.98	36.43	35.94	36.22	37.87	37.02	36.73	36.32	37.81	37.34	37.78
37.07	37.72	36.94	36.65	35.92	36.22	37.96	37	36.79	36.31	37.8	37.34	37.74
37.21	37.68	37.03	36.88	35.91	36.22	37.99	36.99	36.76	36.33	37.64	37.18	37.73
37.24	37.68	37.1	36.92	35.96	36.28	37.99	36.97	36.67	36.38	37.58	37.04	37.77
37.21	37.76	37.12	36.87	35.95	36.32	38.01	36.96	36.62	36.38	37.8	36.99	37.8
37.14	37.76	37.1	36.94	35.88	36.4	37.97	36.97	36.55	36.3	37.91	37	37.79
37.06	37.77	37.03	36.9	35.81	36.5	37.94	37	36.49	36.27	37.74	36.99	37.76
36.99	37.76	36.98	36.78	35.79	36.6	37.87	37	36.46	36.25	37.91	36.91	37.78
36.92	37.68	37.01	36.62	35.79	36.6	37.72	37.01	36.46	36.23	37.88	36.7	37.78
36.86	37.62	37	36.58	35.81	36.65	37.61	37.06	36.45	36.3	37.7	36.69	37.72
36.84	37.59	36.9	36.53	35.82	36.75	37.46	37.01	36.41	36.47	37.84	36.77	37.66
36.81	37.58	36.84	36.51	35.81	36.87	37.43	36.89	36.37	36.49	37.89	36.8	37.63
36.76	37.62	36.83	36.53	35.8	37.03	37.43	36.85	36.31	36.56	37.59	36.81	37.57
36.7	37.67	36.66	36.59	35.79	37.09	37.39	36.94	36.25	36.73	37.44	36.8	37.51
36.64	37.67	36.55	36.6	35.86	37.13	37.35	36.96	36.17	36.78	37.43	36.77	37.46
36.59	37.63	36.51	36.66	35.89	37.18	37.35	36.96	36.12	36.8	37.47	36.75	37.35
36.56	37.57	36.58	36.79	35.91	37.24	37.29	36.96	36.09	36.79	37.4	36.72	37.15
36.55	37.58	36.66	37.07	35.92	37.28	37.19	36.94	36.05	36.83	37.33	36.73	37.02
36.57	37.63	36.68	37.24	35.93	37.3	37.04	36.9	36	37.09	37.27	36.71	36.93
36.56	37.64	36.67	37.15	35.93	37.29	36.99	36.76	35.92	37.13	37.27	36.65	36.82
36.52	37.61	36.66	37.04	35.95	37.27	36.99	36.66	35.83	37.09	37.32	36.63	36.73
36.48	37.44	36.64	36.99	35.96	37.22	36.97	36.6	35.76	37.02	37.59	36.62	36.63
36.45	37.39	36.63	36.94	35.93	37.16	36.88	36.58	35.68	37.1	37.64	36.58	36.54
36.4	37.38	36.66	36.9	35.89	37.12	36.78	36.61	35.61	37.24	37.65	36.6	36.44
36.35	37.55	36.63	36.89	35.86	37.08	36.7	36.62	35.55	37.3	37.66	36.62	36.37
36.3	37.58	36.55	36.88	35.88	37.01	36.66	36.62	35.51	37.33	37.61	36.63	36.33
36.29	37.62	36.46	36.84	35.91	36.98	36.59	36.62	35.48	37.45	37.56	36.62	36.24
36.29	37.78	36.4	36.74	35.93	36.97	36.49	36.63	35.48	37.56	37.57	36.6	36.16
36.27	37.88	36.33	36.61	35.94	36.92	36.47	36.63	35.52	37.53	37.66	36.61	36.07
36.24	37.86	36.26	36.54	35.94	36.88	36.48	36.63	35.55	37.37	37.84	36.62	36.01
36.22	37.79	36.23	36.51	35.93	36.89	36.46	36.62	35.56	37.31	37.73	36.6	35.95
36.21	37.75	36.15	36.42	35.94	36.91	36.38	36.58	35.57	37.43	37.54	36.58	35.94
36.19	37.6	35.96	36.41	35.95	36.95	36.48	36.54	35.57	37.54	37.64	36.59	35.99
36.16	37.56	35.88	36.48	35.95	37.01	36.65	36.49	35.56	37.63	37.76	36.59	36.05
36.14	37.56	35.79	36.48	35.95	37.15	36.8	36.43	35.55	37.67	37.71	36.57	36.05
36.11	37.58	35.71	36.45	35.94	37.27	36.87	36.35	35.6	37.66	37.65	36.48	36.05
36.1	37.57	35.72	36.41	35.93	37.42	36.87	36.3	35.76	37.66	37.51	36.39	36.04
36.06	37.55	35.78	36.43	35.92	37.48	36.82	36.32	35.81	37.71	37.43	36.35	36.02
36.02	37.57	35.9	36.46	35.91	37.47	36.75	36.34	35.84	37.73	37.55	36.34	35.99
36.01	37.57	35.97	36.44	35.87	37.45	36.69	36.33	35.86	37.83	37.61	36.35	35.96
36	37.58	36.01	36.61	35.73	37.45	36.67	36.3	35.83	37.88	37.63	36.34	35.92
35.98	37.59	36.03	36.75	35.63	37.53	36.64	36.33	35.71	37.76	37.6	36.28	35.92
35.95	37.58	36.05	36.81	35.58	37.57	36.66	36.37	35.6	37.49	37.54	36.21	35.93
35.93	37.62	36.06	36.78	35.56	37.53	36.69	36.39	35.56	37.36	37.46	36.15	35.97
35.9	37.67	36.06	36.7	35.56	37.54	36.69	36.43	35.53	37.35	37.37	36.1	36.01
35.88	37.62	36.07	36.64	35.56	37.6	36.64	36.44	35.52	37.48	37.48	36.08	36.09
35.86	37.43	36.02	36.68	35.57	37.7	36.59	36.44	35.52	37.73	37.65	36.09	36.19
35.84	37.45	35.92	36.73	35.57	37.71	36.54	36.36	35.54	37.75	37.68	36.12	36.23
35.81	37.58	35.9	36.77	35.66	37.73	36.52	36.24	35.57	37.7	37.76	36.25	36.23
35.75	37.6	35.91	36.8	35.92	37.8	36.49	36.24	35.58	37.56	37.96	36.29	36.22
35.74	37.66	35.91	36.86	36.01	37.84	36.5	36.24	35.59	37.47	37.92	36.32	36.2
35.78	37.75	35.91	36.91	36.04	37.81	36.54	36.24	35.6	37.38	37.84	36.39	36.19
35.8	37.75	35.91	36.91	36.06	37.75	36.53	36.24	35.62	37.35	37.86	36.44	36.19
[truncated: 18,161 more rows]

## Sheet: Male Act
m1	m2	m3	m4	m5	m6	m7	m8	m9	m10	m11	m12	m13
46	20	0	39	3	0	1	13	24	0	0	0	0
0	30	0	70	38	24	0	6	74	0	0	6	0
0	26	0	1	0	6	17	22	7	9	0	0	0
0	19	0	56	18	14	26	24	32	0	0	0	0
7	46	0	101	55	68	21	0	57	0	0	0	0
50	38	0	30	3	9	16	8	35	4	0	0	0
65	68	4	0	12	0	54	0	47	0	0	0	0
19	3	0	0	73	45	57	0	58	3	0	0	8
42	0	0	4	82	0	65	0	59	2	0	0	26
0	7	0	0	99	24	105	0	76	0	0	7	0
11	28	23	0	7	7	88	49	62	1	0	0	0
25	31	0	15	104	43	84	23	35	9	0	8	0
38	60	0	0	81	43	91	11	6	5	0	0	0
2	33	0	0	36	97	99	7	20	0	0	0	0
2	0	0	6	71	63	90	77	58	0	31	0	41
0	0	0	0	38	37	46	53	13	5	42	0	0
83	0	0	0	68	102	37	51	13	0	59	0	25
39	0	6	0	73	48	97	50	56	8	25	0	11
0	0	6	0	84	24	76	16	43	57	0	0	4
0	0	37	0	99	1	115	39	29	10	0	0	11
0	0	48	0	78	20	67	29	58	25	9	0	93
0	0	47	33	55	23	15	42	53	3	38	0	85
0	5	42	0	10	80	28	67	34	38	81	0	89
6	0	16	0	107	63	6	49	54	27	28	0	101
0	0	45	0	83	53	45	28	20	49	5	7	51
0	0	16	0	76	42	43	30	19	111	18	0	84
0	0	0	0	57	68	0	0	57	74	7	69	41
0	1	0	0	31	67	0	25	47	93	0	23	107
0	9	0	71	47	20	0	40	8	53	22	15	73
11	0	0	15	98	9	1	103	43	67	90	0	21
1	0	0	19	54	0	0	75	41	54	37	16	5
2	0	0	4	101	0	0	20	12	6	59	10	16
1	0	0	0	47	0	0	53	5	4	18	38	29
9	0	0	13	38	0	0	0	2	59	0	71	73
30	0	0	41	27	0	0	15	10	15	0	0	38
42	0	5	8	113	0	0	26	0	14	0	57	64
2	3	0	0	71	0	0	7	0	8	0	4	51
0	19	0	24	101	0	4	3	0	26	0	33	0
8	48	0	44	74	0	0	31	0	0	57	55	28
12	20	0	159	59	0	0	69	0	0	12	39	10
10	89	24	62	73	0	0	52	0	0	0	23	27
37	84	33	22	68	0	0	43	0	0	54	77	83
0	13	16	3	60	5	3	30	0	0	79	47	53
2	67	20	17	60	12	0	91	0	0	85	63	53
67	13	7	22	47	0	0	62	0	30	120	45	68
65	16	0	60	30	8	0	96	0	18	71	78	83
19	18	0	59	70	0	0	72	0	30	66	33	59
58	0	45	108	76	21	59	72	1	74	76	86	53
86	0	34	89	40	9	19	66	5	3	89	100	17
80	2	29	35	59	9	72	55	10	0	75	63	21
74	0	65	22	59	46	21	63	0	15	69	13	69
62	0	62	99	122	5	17	81	4	18	105	11	84
79	25	37	114	63	96	11	46	5	37	105	19	81
2	38	68	88	104	93	18	0	0	76	53	42	86
55	36	35	108	76	108	75	0	0	71	46	51	82
13	9	0	95	13	103	62	0	0	104	91	36	93
38	26	20	46	33	90	44	0	2	71	144	75	79
24	15	61	0	67	101	6	53	38	42	77	94	87
2	39	54	0	9	116	18	45	22	61	101	60	62
16	16	81	3	16	62	32	20	26	66	81	71	24
24	15	76	36	42	11	2	62	30	87	62	88	23
50	56	77	75	24	0	0	0	53	93	106	78	6
44	99	61	83	0	2	8	0	37	70	64	70	9
0	73	58	94	19	34	0	6	16	1	5	78	28
0	72	27	40	59	60	16	34	0	72	2	67	9
0	19	3	0	62	100	24	73	0	63	3	69	73
10	94	62	28	87	96	43	22	22	82	58	37	91
69	84	23	93	85	80	94	61	2	78	92	35	69
110	60	3	83	18	122	75	1	0	25	74	0	76
12	56	66	105	73	96	110	0	37	84	84	0	90
2	66	51	76	15	60	100	58	0	82	112	7	69
62	79	71	98	52	71	75	56	0	6	60	44	89
26	75	68	71	88	79	122	37	38	30	32	97	69
63	22	93	78	78	98	68	70	66	86	85	99	60
76	66	73	100	35	69	43	45	60	76	53	79	46
1	90	42	73	23	76	85	13	98	103	96	86	51
33	95	83	110	13	15	83	49	78	75	147	75	69
57	82	47	91	58	36	16	66	43	14	56	85	90
68	49	18	89	15	65	0	44	37	66	90	76	73
59	86	89	83	52	104	28	9	16	83	105	44	41
54	57	54	101	8	23	95	52	64	7	71	8	12
31	107	24	89	26	72	68	17	63	13	46	0	44
6	44	86	69	17	81	97	6	55	61	62	5	0
9	35	62	107	3	73	113	0	67	42	5	80	3
63	7	11	100	14	0	79	53	16	65	80	92	32
75	93	1	86	55	0	90	65	57	84	57	84	99
68	80	28	113	85	0	76	65	39	28	34	40	69
33	59	45	75	91	4	74	51	51	81	0	87	71
4	77	67	54	59	77	88	37	70	36	0	0	90
54	78	77	107	48	81	90	8	43	77	18	0	75
70	75	45	104	76	65	112	52	89	78	59	0	68
102	60	34	88	36	81	77	39	59	64	71	0	45
16	101	17	89	42	39	76	4	66	35	78	54	71
65	90	26	114	31	43	56	55	75	49	36	74	34
58	93	40	77	63	46	93	51	66	75	38	72	65
34	108	81	63	52	94	64	31	41	61	73	75	71
58	62	36	44	60	79	63	1	53	67	78	85	97
64	41	54	0	97	27	64	10	58	41	53	63	79
54	43	36	66	52	56	67	6	56	68	41	78	21
33	81	1	35	77	76	88	32	56	22	46	108	53
33	65	18	13	72	38	76	69	52	95	72	96	81
13	48	67	72	64	70	54	60	0	72	37	54	30
61	55	72	83	88	59	95	46	0	24	13	65	75
52	67	60	89	48	42	43	82	3	13	39	89	35
63	56	58	114	22	27	0	56	0	70	0	90	45
63	39	29	94	63	67	19	65	3	77	89	91	61
39	66	10	102	72	105	42	99	36	40	110	67	69
71	68	39	107	20	94	49	31	61	64	55	87	79
62	80	82	100	27	36	84	4	8	67	51	35	46
66	79	27	102	0	86	83	68	50	21	53	31	40
39	61	67	53	68	74	111	72	36	28	7	38	68
53	52	56	106	61	29	92	74	43	29	82	16	70
8	79	74	43	34	47	83	89	42	59	46	34	93
70	85	36	67	117	89	66	60	66	58	86	54	77
82	54	23	68	68	64	53	39	69	59	35	88	66
60	77	35	82	34	41	89	61	60	55	0	106	42
25	85	58	104	19	84	75	36	40	53	0	95	86
0	48	71	75	51	84	90	49	67	73	0	110	53
0	31	72	0	68	81	79	58	62	48	23	91	0
7	57	41	56	51	55	43	38	62	41	64	87	0
34	89	41	111	66	24	44	11	66	41	110	63	31
41	58	94	47	76	9	87	54	33	9	59	90	66
58	86	67	94	1	1	70	64	53	60	62	62	75
80	70	49	83	2	50	99	49	44	104	30	54	73
55	12	42	35	12	92	76	75	2	40	69	33	59
91	33	57	63	25	92	79	76	1	46	94	64	52
61	48	65	72	33	97	84	43	58	103	54	121	83
76	17	0	69	61	80	77	70	74	64	45	85	78
77	99	0	91	38	2	67	73	27	47	0	102	57
70	51	19	83	66	0	65	55	0	42	23	95	14
45	89	71	75	58	54	14	61	21	36	70	38	20
27	25	68	58	66	70	54	87	25	3	80	61	4
51	74	99	76	68	73	19	107	42	24	93	86	28
52	25	85	65	39	93	43	65	52	103	50	75	89
43	10	61	97	40	64	23	67	32	96	24	78	76
84	2	7	102	25	89	51	40	62	84	11	48	36
61	37	5	42	43	79	54	0	43	5	75	54	11
53	55	0	0	72	78	38	28	34	0	23	78	26
20	35	0	48	45	64	34	73	32	0	44	42	72
4	33	22	96	49	64	84	63	3	86	0	47	67
0	31	51	104	55	81	60	25	2	102	0	76	87
32	77	53	123	66	96	65	37	43	60	0	43	66
50	41	77	39	26	61	76	21	31	53	0	62	108
35	59	13	83	14	96	53	9	27	65	0	50	71
34	71	26	79	9	75	26	30	67	63	0	79	54
82	62	25	27	32	91	46	34	35	93	0	74	80
61	98	16	78	48	38	22	3	22	8	0	98	27
63	93	12	62	71	1	57	37	66	23	0	89	29
76	80	39	0	42	0	31	37	62	77	0	95	81
59	65	20	16	71	0	36	69	66	76	0	93	72
65	60	33	52	1	13	86	50	0	64	25	76	42
52	77	0	89	45	5	41	39	16	27	1	61	69
56	34	42	90	84	0	83	22	47	35	25	64	63
59	41	41	48	44	0	88	27	31	22	99	83	62
13	27	42	72	43	3	89	44	22	123	86	108	60
47	66	24	81	79	52	95	42	22	53	16	99	56
10	99	0	96	95	80	71	8	30	30	50	3	42
4	63	43	104	85	102	63	40	4	112	62	43	69
36	97	16	88	53	108	66	20	67	55	98	93	1
60	80	41	103	74	53	89	37	69	67	49	78	78
71	62	4	67	78	59	54	20	43	62	93	106	86
54	78	38	105	39	77	35	49	62	30	66	39	76
67	63	52	103	0	121	33	64	47	45	1	0	47
59	74	32	130	69	72	23	30	73	43	0	18	31
49	22	66	77	77	155.058	10	35	23	106	23	3	47
42	46	2	108	81	78	8	30	62	45	42	5	31
78	11	21	115	21	101	0	52	76	12	12	48	1
0	46	67	49	0	86	40	0	59	58	1	89	21
23	99	31	96	67	50	97	33	35	71	3	48	1
42	36	49	116	86	49	15	52	50	51	17	0	74
11	80	44	106	85	74	5	41	30	68	0	0	59
74	63	23	120	110	112	12	37	4	49	0	16	66
33	53	63	57	92	63	13	58	39	84	2	91	88
85	53	60	62	20	95	63	62	50	54	7	102	59
70	81	20	64	33	45	76	11	0	17	9	92	68
76	72	52	67	87	92	97	2	23	106	0	81	79
70	33	11	68	70	64	85	45	51	36	0	80	89
55	102	47	55	72	99	77	84	68	34	4	42	91
62	91	0	96	75	18	78	69	68	40	0	75	68
68	80	0	92	19	5	95	35	59	68	0	45	64
50	65	6	60	72	17	78	4	20	34	0	79	86
83	75	47	94	96	21	95	9	43	30	0	56	76
59	76	83	84	50	16	64	46	56	61	0	42	75
5	71	63	97	74	49	75	49	32	42	0	41	68
50	31	56	114	73	101	104	7	41	96	15	64	53
57	78	52	77	85	97	79	66	0	70	48	31	0
31	63	77	100	71	86	113	75	0	53	41	107	0
10	100	28	97	89	99	90	92	0	96	68	91	15
61	81	51	51	88	97	89	48	39	52	47	55	50
65	53	38	122	61	62	67	74	0	74	85	0	61
52	79	0	71	83	83	31	76	9	9	15	1	62
38	45	0	98	83	59	112	66	0	10	0	0	42
0	28	0	99	62	49	87	43	48	21	0	93	57
0	17	46	107	77	95	82	10	57	41	0	75	18
12	80	24	27	45	111	116	21	52	51	0	49	76
1	99	4	75	53	76	122	67	31	86	0	31	12
80	95	0	98	106	70	120	41	10	69	0	47	0
38	89	0	60	113	42	81	3	0	89	0	65	5
38	72	9	51	116	64	93	0	45	49	2	81	0
63	52	27	79	91	64	91	12	90	38	26	88	0
66	49	28	108	66	65	85	2	47	8	14	105	17
61	81	0	104	6	105	50	59	14	32	0	58	85
7	92	6	102	22	142	59	80	0	37	14	77	75
1	41	57	94	67	59	100	40	35	62	11	64	68
0	52	63	46	96	17	113	61	88	64	35	55	82
0	52	47	0	95	62	71	19	61	75	0	58	71
7	29	59	1	74	140	63	52	43	27	23	95	83
58	44	57	67	86	85	102	39	46	75	51	69	89
75	10	35	74	63	98	94	40	27	72	41	68	57
87	77	39	128	24	113	80	37	55	90	147	59	69
72	90	66	136	8	123	37	36	47	76	29	96	38
64	18	36	85	14	90	55	31	64	34	4	87	67
57	63	24	70	51	84	80	47	52	91	83	83	61
55	15	23	81	85	51	0	83	53	53	80	98	80
67	35	44	92	105	20	0	32	67	6	41	81	30
56	9	71	79	73	0	33	0	99	11	0	81	77
73	26	57	58	93	0	34	0	0	16	1	76	58
59	61	37	54	90	1	59	34	31	0	64	95	56
75	94	3	102	14	1	47	84	78	15	46	62	57
56	86	8	80	3	3	87	72	55	31	125	67	55
83	49	33	80	73	56	94	63	18	18	42	111	58
66	30	86	88	62	39	75	57	79	1	34	86	63
68	25	31	92	59	91	90	84	44	0	24	77	74
49	48	78	107	68	3	70	74	36	6	36	17	31
71	89	34	59	73	78	70	71	5	0	124	36	37
63	76	27	98	87	97	49	75	17	0	48	24	10
51	17	50	112	95	96	93	72	0	0	0	30	0
10	71	62	97	117	119	79	75	0	0	4	46	0
49	94	70	73	73	64	82	49	0	0	31	24	15
62	101	63	93	98	70	87	0	56	0	114	13	58
68	15	63	69	20	123	106	0	59	0	88	58	71
55	40	51	52	75	110	99	30	70	0	77	101	89
11	11	20	36	67	74	110	89	68	0	89	105	66
20	86	26	43	53	96	91	99	40	0	72	101	44
55	33	22	13	72	36	51	66	56	0	74	101	51
69	11	32	100	119	121	83	66	80	0	72	77	59
52	61	53	148	71	98	24	28	5	0	76	79	82
59	69	48	97	77	97	4	4	0	0	41	117	66
57	47	29	74	91	95	102	19	23	0	101	77	80
72	24	0	123	15	144	53	0	37	0	104	88	83
62	1	24	83	42	38	30	12	77	0	139	63	33
25	91	59	42	4	15	64	59	69	69	66	59	87
6	60	61	86	16	64	85	85	95	21	33	17	64
6	59	13	88	31	95	107	64	40	0	0	50	58
19	20	0	65	89	30	103	55	45	55	31	20	55
14	41	16	68	85	51	136	45	89	77	6	50	15
33	51	73	51	83	57	42	13	63	61	0	37	55
14	31	46	62	45	89	38	0	55	36	35	89	18
1	1	32	64	73	74	0	5	66	6	92	71	73
13	0	13	118	81	23	100	18	36	0	39	83	97
66	71	0	52	29	4	53	23	19	10	67	85	41
76	71	0	0	66	7	100	71	30	3	26	90	39
63	57	18	36	73	39	97	53	56	0	103	67	17
34	72	8	116	85	27	80	74	65	0	53	101	40
45	68	2	107	86	0	78	54	20	0	60	102	49
61	80	18	123	12	0	72	46	35	0	75	65	64
54	55	38	75	74	46	92	27	65	0	33	44	53
7	75	78	72	115	18	82	20	39	0	25	31	134
0	68	85	114	82	0	1	15	45	0	71	53	125
8	31	45	107	82	0	111	38	58	0	68	57	81
27	12	71	105	115	0	105	13	92	21	74	85	6
29	71	50	43	117	0	101	31	74	6	75	79	11
51	39	32	89	82	0	60	19	37	14	67	44	105
83	82	54	88	61	0	26	32	70	29	0	101	63
24	71	40	92	38	0	0	68	34	78	0	99	81
60	26	6	69	59	0	0	52	18	61	0	74	38
64	69	1	76	116	0	0	44	12	103	0	73	59
53	98	0	86	58	0	0	44	78	30	54	98	81
59	75	0	105	68	0	1	0	59	59	61	55	90
47	99	0	69	79	0	58	35	85	28	79	83	78
47	30	4	71	30	4	67	60	88	45	81	92	88
36	53	0	79	40	1	118	5	58	10	100	97	136
57	44	0	82	0	0	98	15	28	38	51	48	84
90	82	0	64	0	9	83	67	66	58	101	51	103
57	57	0	120	2	0	65	67	43	53	49	73	104
37	60	0	117	60	3	107	48	54	50	9	25	77
6	94	0	101	81	0	144	69	54	26	120	8	69
11	52	0	114	70	0	89	75	80	37	95	39	38
54	18	0	73	90	0	79	70	80	55	28	0	48
73	30	0	102	67	5	96	52	49	32	71	11	64
36	48	0	132	63	0	105	56	15	1	76	3	4
71	7	0	95	77	0	0	34	103	32	69	59	53
76	9	0	84	36	0	76	61	64	72	22	6	15
64	12	0	33	56	0	98	13	71	20	126	24	0
21	9	0	49	13	0	50	29	24	53	70	1	0
15	47	0	29	71	0	3	13	0	0	78	4	0
38	77	19	119	111	0	10	36	3	3	34	22	0
9	52	0	113	94	0	46	87	37	19	59	59	0
10	84	0	94	22	0	97	4	0	83	2	98	0
59	37	19	107	92	24	75	2	11	32	19	78	0
49	75	38	57	80	14	102	16	21	12	88	79	0
34	7	0	87	47	18	81	68	8	40	51	48	0
69	32	50	75	76	0	97	69	24	71	12	68	0
28	75	38	107	86	0	92	60	3	56	55	94	0
31	44	42	90	31	0	101	60	0	88	48	69	0
27	21	38	141	1	68	65	48	6	64	34	90	0
79	82	42	68	2	100	47	68	15	34	71	69	31
73	21	51	117	91	46	74	38	5	51	59	31	70
71	45	30	43	93	88	108	62	0	27	114	0	53
14	52	36	90	92	72	88	52	2	2	76	55	43
4	63	33	88	70	51	50	22	38	42	105	21	55
58	76	27	56	92	29	91	66	5	44	98	69	0
68	71	50	45	80	9	61	32	0	61	56	94	0
23	70	19	57	102	83	78	62	0	56	19	88	0
0	73	42	114	40	122	66	59	0	89	23	95	0
0	61	0	117	61	68	17	81	0	58	55	99	0
0	58	0	15	20	50	6	56	0	52	72	53	14
39	74	0	8	1	77	4	34	0	60	7	98	2
42	62	10	33	16	79	63	24	0	81	68	30	0
46	57	31	77	9	97	78	16	25	93	54	19	0
66	90	70	91	55	79	5	51	58	55	88	26	0
55	74	28	95	101	49	0	35	3	64	15	32	7
66	64	75	100	102	40	6	7	4	82	5	33	5
57	68	26	81	87	55	85	64	0	78	41	13	0
29	30	29	69	84	65	120	38	2	79	31	45	0
27	67	22	45	73	89	72	46	1	23	0	35	0
14	66	22	110	52	34	48	44	27	87	11	106	0
47	67	19	134	83	48	71	9	0	65	29	110	29
60	46	55	145	78	0	54	13	7	96	117	84	0
24	41	69	120	94	18	99	14	0	45	44	63	0
1	71	10	107	105	60	68	70	0	69	96	82	0
25	77	28	126	104	0	83	64	0	73	8	49	0
59	38	4	102	101	9	84	45	0	58	52	52	0
24	66	0	85	76	0	64	0	13	58	18	54	0
3	49	28	98	73	69	59	51	18	63	24	12	0
0	64	59	23	96	49	81	68	51	30	44	8	0
9	59	81	82	82	0	39	57	28	71	102	96	0
0	64	78	48	32	0	0	11	23	70	56	112	0
0	79	20	5	82	4	44	44	27	79	71	75	0
0	98	39	0	32	0	60	0	9	83	57	111	7
0	28	33	4	0	19	75	22	56	24	67	87	0
0	38	47	0	6	0	52	20	84	0	11	65	0
0	71	49	2	67	20	17	0	38	0	53	49	8
0	83	37	77	118	0	18	0	2	73	30	83	0
39	48	41	60	111	0	79	0	35	71	58	68	0
18	47	51	110	32	0	108	8	79	86	26	71	0
0	32	87	103	92	0	76	72	29	71	22	4	0
0	52	61	50	70	0	100	50	71	64	25	39	13
0	53	14	93	94	0	95	68	56	31	18	67	37
0	51	47	126	65	0	88	40	59	54	0	66	14
0	15	22	81	89	0	48	47	62	108	17	37	86
0	89	31	87	94	0	90	73	60	60	29	62	97
0	91	22	60	66	0	91	36	35	60	0	51	29
4	89	0	78	61	0	105	105	81	12	0	57	2
0	37	0	9	63	1	62	73	48	89	33	36	33
0	18	26	1	112	0	57	88	47	110	53	1	15
0	73	4	16	79	0	94	38	64	95	138	17	18
0	121	38	48	92	0	22	54	24	69	81	0	3
0	52	63	73	82	9	86	41	59	62	48	25	9
1	36	67	101	62	0	81	20	57	73	42	85	53
39	62	14	30	21	0	81	90	16	42	1	64	94
15	12	0	80	92	0	87	70	0	92	3	89	103
0	0	0	110	83	0	82	38	62	55	43	25	98
7	16	12	97	96	0	72	33	57	62	1	77	66
66	21	52	110	73	6	18	0	61	90	0	33	84
21	0	44	46	45	27	9	57	52	29	0	40	14
32	0	23	73	74	0	69	52	45	18	0	7	37
12	51	34	66	22	6	34	20	53	69	0	16	13
33	0	34	101	60	9	68	29	42	72	19	24	71
3	30	73	49	59	2	63	80	68	60	28	44	91
11	72	29	85	46	4	104	57	85	45	0	80	101
11	82	7	79	58	59	39	73	48	48	0	5	108
53	55	28	135	52	84	71	59	97	51	0	2	92
74	79	72	59	0	114	69	49	89	63	8	9	75
60	30	48	57	0	58	94	61	52	39	0	23	92
20	61	49	96	3	108	97	33	3	0	0	42	71
13	61	53	111	17	104	83	21	35	71	0	55	103
4	32	78	65	0	18	82	58	32	64	0	46	75
0	81	0	77	0	2	99	87	94	78	0	71	62
1	74	0	86	0	4	107	16	41	31	0	75	59
59	45	0	98	0	27	36	26	55	30	0	97	45
71	24	55	90	0	1	80	24	28	72	0	72	70
77	18	46	136	0	7	83	51	11	80	0	110	92
40	114	48	35	0	0	101	60	25	62	0	88	76
0	53	39	3	0	44	88	60	62	17	0	96	56
34	38	37	7	0	51	70	24	66	14	0	16	95
39	59	90	1	25	54	96	70	93	46	0	18	21
30	32	70	0	0	30	80	66	47	94	0	12	48
60	76	41	50	0	3	33	6	10	73	0	1	81
5	33	8	80	0	22	38	16	22	16	36	107	47
0	70	56	28	0	7	78	63	61	34	69	87	43
0	72	120.625	2	0	56	17	66	37	95	0	92	63
0	54	22	7	18	69	36	76	63	73	0	78	43
44	32	62	33	0	84	85	0	68	54	55	44	25
53	60	46	43	0	34	96	0	63	61	75	60	48
25	93	65	99	104	48	70	1	71	74	118	0	45
10	27	10	59	0	9	84	54	36	38	92	0	20
0	61	0	70	8	0	87	89	4	65	69	33	0
1	14	6	75	58	25	103	70	47	49	57	51	0
63	44	37	67	0	0	102	50	52	31	40	86	0
65	44	56	50	0	10	109	67	58	34	94	90	30
77	55	72	0	0	1	80	69	63	65	104	41	11
72	75	74	0	0	8	100	17	72	81	64	85	0
38	48	71	0	0	0	60	6	85	83	96	102	0
8	17	70	0	0	0	67	0	77	57	108	83	0
63	34	54	14	0	13	71	41	102	56	89	86	0
43	81	42	59	0	10	93	69	75	18	40	60	0
100	86	63	20	0	0	104	71	56	88	71	27	0
47	36	15	100	0	0	89	64	0	84	99	46	0
99	67	44	83	0	7	103	77	0	54	122	23	0
59	58	67	78	0	0	88	33	10	59	127	7	0
54	29	41	73	0	2	105	82	52	48	114	57	0
35	65	11	69	0	0	110	75	52	67	76	46	0
10	77	0	35	0	0	81	36	0	75	38	83	0
1	42	0	65	1	0	124	77	33	22	46	102	33
0	73	9	78	0	5	91	79	62	0	88	56	0
69	118	18	82	0	85	78	45	82	39	148	68	0
59	50	49	73	0	87	127	47	77	93	64	81	0
62	6	72	0	0	52	116	69	79	81	20	14	0
64	9	68	44	0	56	35	40	65	48	52	107	4
83	3	76	31	0	62	0	95	12	50	29	67	6
89	26	85	38	0	36	72	64	28	62	0	76	0
63	87	42	64	0	13	51	58	13	53	26	86	0
46	81	32	53	0	0	38	12	33	71	0	51	8
46	36	10	52	0	26	98	27	51	46	14	55	0
36	53	55	80	0	1	93	73	37	42	33	76	2
70	66	61	37	0	0	101	71	39	49	64	96	0
53	28	6	80	0	0	98	54	17	80	83	62	0
99	37	17	53	0	0	10	11	4	69	22	50	0
79	65	21	74	0	0	100	13	74	16	0	25	0
63	59	61	7	0	25	68	13	77	68	3	2	0
10	59	8	36	0	59	77	30	68	53	0	43	0
7	12	0	6	0	59	138	51	35	35	42	67	0
40	26	0	34	0	50	73	84	0	65	83	32	0
13	31	9	18	0	109	0	29	9	44	162.12	43	0
0	55	23	63	0	90	76	0	0	39	108	80	0
27	67	34	90	0	89	120	2	22	33	96	60	0
38	75	71	61	0	82	90	71	76	70	75	83	0
55	62	44	23	0	76	66	73	75	93	47	77	0
72	46	66	0	0	32	13	64	9	24	110	107	0
66	62	34	14	0	52	63	68	87	18	162.12	84	0
87	74	24	4	0	70	120	82	76	55	58	71	0
43	74	46	3	0	93	69	88	63	57	46	38	0
68	20	68	0	0	128	107	48	85	20	56	24	2
46	33	73	31	0	87	103	67	91	88	58	62	6
4	8	87	4	0	78	80	84	93	53	93	54	13
10	71	58	36	0	105	23	55	55	12	9	53	9
27	14	54	2	0	107	84	49	92	61	6	74	0
5	42	45	0	0	23	80	0	84	44	33	24	6
0	74	0	7	0	104	64	17	72	36	80	59	3
3	20	9	0	0	48	97	44	103	65	20	62	16
41	50	6	0	0	11	84	75	64	50	62	19	2
0	33	47	6	0	67	92	69	33	83	38	42	52
61	60	75	0	0	57	98	61	46	60	46	0	84
59	72	47	0	0	18	93	65	28	38	68	2	85
77	44	47	0	0	23	120	59	71	22	81	0	80
72	29	8	12	50	43	50	67	50	8	23	0	58
47	60	13	0	62	113	69	38	8	48	55	0	103
121	70	65	0	36	103	75	23	55	27	40	0	59
64	84	96	0	97	109	67	19	77	106	35	0	59
50	83	55	0	41	81	80	2	30	75	90	0	33
52	76	31	0	45	92	55	19	50	48	26	0	4
60	44	51	1	18	19	90	17	53	12	50	2	32
73	42	24	0	29	11	67	75	57	7	60	0	1
43	74	19	0	60	0	31	61	93	28	0	0	16
48	76	65	0	0	0	67	14	103	60	47	0	44
44	68	57	0	12	16	87	55	73	87	64	0	65
74	71	50	0	40	42	83	61	29	39	66	0	72
37	30	45	0	42	0	0	50	35	17	27	5	94
56	29	14	0	25	19	30	105	0	70	43	16	74
73	14	30	5	24	1	103	81	37	56	55	0	85
67	29	25	0	54	19	66	72	68	72	88	0	67
42	55	63	0	78	74	91	75	71	57	23	0	111
38	84	47	0	99	43	69	30	81	55	59	7	43
32	62	21	0	17	45	57	48	39	42	20	0	71
39	88	62	0	6	86	74	53	39	59	94	0	87
21	73	11	0	25	93	100	76	57	44	26	0	100
85	69	26	0	8	60	37	46	48	43	0	0	76
82	59	46	0	31	77	77	61	26	73	10	1	33
44	70	57	0	10	38	92	76	22	93	113	0	99
50	50	35	7	0	44	103	63	23	29	47	14	45
84	60	53	10	0	49	96	56	23	21	0	18	38
70	74	17	0	0	108	89	61	7	59	57	0	50
51	35	25	0	0	108	104	52	78	46	45	4	39
18	41	22	0	0	94	78	72	51	66	65	1	1
68	17	35	0	0	27	84	71	49	90	81	0	0
80	57	4	0	0	34	85	39	44	35	26	0	0
80	50	21	0	0	25	82	42	42	71	68	1	0
52	62	0	0	0	23	70	56	52	5	37	0	58
61	112	6	0	0	79	60	81	61	87	4	0	102
40	80	69	0	0	108	91	43	25	73	45	17	70
15	62	45	0	0	53	95	54	63	67	109	0	16
0	43	23	16	0	25	96	51	80	48	85	6	0
0	57	79	6	0	1	115	77	68	25	91	69	0
0	35	24	0	0	53	94	52	68	57	35	0	0
0	14	65	0	0	0	119	33	56	95	39	1	29
0	27	0	0	0	5	120	16	38	97	51	10	0
22	5	0	0	0	87	37	26	46	68	92	0	0
92	21	0	0	0	5	94	55	7	75	74	2	0
57	37	0	0	0	67	94	64	16	78	25	0	3
1	75	15	0	0	134	24	77	80	53	54	0	2
77	50	0	0	0	85	113	0	77	93	32	0	0
86	97	0	0	0	86	133	0	58	68	67	34	0
75	63	0	0	0	94	70	0	87	89	92	0	0
60	12	0	28	0	43	94	0	58	36	82	0	0
78	63	4	28	0	31	66	0	55	0	92	0	6
58	31	0	46	0	90	73	0	40	39	95	0	0
78	57	0	15	0	39	29	36	79	100	26	0	0
54	34	0	0	0	95	66	0	26	77	16	0	0
74	105	0	82	0	46	81	10	69	113	133	0	0
50	62	0	67	0	40	22	44	51	108	121	0	0
80	72	0	64	0	78	81	54	54	46	57	0	0
101	75	0	16	0	95	57	4	32	81	65	0	0
52	63	0	0	0	13	63	6	61	109	42	0	0
86	62	0	0	0	35	69	0	48	26	58	0	2
77	26	0	2	0	10	50	0	6	63	35	0	0
88	43	0	0	0	34	76	0	25	28	28	0	0
57	18	0	0	0	1	14	0	10	60	80	10	0
54	93	0	7	0	37	21	0	76	57	90	0	7
38	83	0	57	0	4	36	0	54	86	107	3	0
58	65	0	116	0	36	30	0	42	71	66	0	5
35	84	0	78	0	24	37	0	79	27	72	0	6
32	25	0	0	0	31	30	16	48	0	6	0	0
35	87	0	1	36	27	83	0	37	0	82	33	11
33	38	0	0	82	64	83	0	41	7	15	39	7
34	39	0	6	26	82	74	57	21	72	26	2	0
17	49	38	0	0	37	47	0	35	36	16	40	0
0	88	43	0	19	81	93	3	75	6	56	0	0
4	83	0	29	38	77	44	58	53	10	162.12	0	0
0	22	0	69	21	74	22	0	46	75	45	0	0
0	58	0	67	22	55	18	0	56	0	47	0	0
0	16	0	122	9	88	81	5	43	0	53	0	0
0	104	0	93	50	90	73	2	30	0	72	24	0
0	40	0	65	6	44	94	1	59	0	17	21	0
0	8	3	45	22	77	105	41	86	0	22	0	0
1	31	33	114	86	52	96	47	4	11	28	7	0
0	80	33	61	66	57	52	7	48	0	59	91	0
0	68	4	88	111	46	90	9	47	0	61	37	0
0	49	9	120	43	53	60	17	96	0	82	0	0
0	96	32	68	49	92	12	11	54	0	57	42	0
0	49	58	49	58	71	58	66	49	0	143	93	19
0	54	56	8	9	109	0	29	68	0	122	52	0
0	26	29	29	0	38	51	0	24	0	25	15	2
0	39	73	16	0	65	75	0	45	0	50	0	0
0	50	116	64	0	33	60	0	26	0	80	4	18
0	57	53	12	0	44	20	0	47	0	12	104	0
38	14	39	0	0	0	34	0	60	0	64	56	0
0	29	65	0	0	0	36	4	61	20	56	75	0
0	71	51	0	0	0	80	1	52	35	120	77	0
0	87	47	21	0	2	86	0	24	86	90	19	0
0	73	4	0	0	107	11	25	0	100	0	49	0
0	24	63	0	7	32	64	4	0	95	92	51	0
0	40	42	0	12	103	110	0	0	25	83	71	0
0	60	37	0	0	27	74	0	0	92	141	74	0
0	81	52	0	1	139	60	0	0	49	33	29	0
12	49	21	1	1	96	16	0	0	57	38	20	0
34	115	31	0	0	60	21	0	0	41	0	61	0
3	76	0	0	0	69	12	4	0	10	49	70	0
2	95	3	0	0	104	17	20	0	21	24	25	0
1	68	0	0	0	82	7	49	0	1	55	22	0
0	76	0	0	0	102	10	50	0	2	64	0	0
0	88	0	0	0	51	5	16	0	14	42	9	0
0	73	24	0	0	85	0	4	0	2	86	24	0
18	80	31	0	0	33	0	74	0	0	45	38	0
0	23	38	0	0	79	0	47	0	0	80	68	0
0	78	54	0	0	49	0	63	0	0	64	36	0
0	20	49	0	0	99	54	45	0	0	36	57	31
0	19	56	0	0	22	4	33	0	0	74	24	0
0	73	78	0	0	59	1	80	0	0	162.12	55	10
0	93	28	0	0	3	7	28	0	0	55	37	16
0	69	40	0	0	111	0	66	0	0	124	6	7
0	79	5	0	0	54	22	64	0	0	18	83	3
0	48	31	0	0	41	0	34	0	0	115	74	15
0	81	61	0	0	82	0	1	0	0	89	10	25
0	87	16	0	0	112	0	19	0	6	31	0	0
0	51	58	0	0	92	0	62	0	39	54	21	22
0	88	11	0	0	33	39	68	0	6	34	37	2
0	105	14	0	0	44	83	71	15	0	59	54	76
0	83	32	0	0	19	10	28	18	0	76	4	6
0	28	6	0	0	5	23	38	0	0	63	18	0
0	35	58	0	0	0	0	66	0	0	2	15	0
0	88	18	0	0	0	0	91	8	0	30	19	7
0	55	11	0	0	0	0	65	0	13	136	17	21
0	58	20	0	0	0	0	57	0	2	116	32	0
0	115	5	0	0	0	17	32	23	0	89	43	11
0	61	0	0	0	0	22	54	44	0	46	26	0
0	51	43	0	0	0	0	64	0	0	17	75	63
0	0	0	0	0	0	0	0	0	0	101	43	87
0	0	0	0	0	0	0	23	19	0	62	40	87
0	4	0	0	0	0	0	88	26	0	0	54	113
0	21	0	0	6	0	45	87	18	0	0	72	103
0	4	0	0	0	0	7	70	29	0	25	81	106
0	14	0	0	0	0	0	67	68	0	6	43	79
0	16	0	0	12	3	10	42	55	0	50	70	86
0	0	0	0	3	0	1	31	75	0	43	43	45
44	0	0	0	8	0	0	74	57	0	0	110	10
16	0	0	0	3	0	0	12	85	28	0	37	100
0	0	0	0	18	0	5	66	67	0	0	8	45
0	0	0	0	8	0	5	62	3	17	0	3	54
0	0	0	0	11	0	9	69	21	0	0	29	39
0	0	0	0	0	5	42	54	24	0	0	3	62
14	0	6	0	11	0	48	64	46	0	0	0	55
0	15	0	0	25	0	0	51	59	0	0	0	61
13	0	0	0	8	0	0	0	60	0	0	0	74
42	0	0	9	14	0	0	2	47	0	0	0	106
0	30	0	32	1	0	0	20	75	0	0	0	20
15	0	0	0	5	0	6	1	49	0	0	0	29
75	0	0	0	5	0	27	25	17	0	0	0	72
24	0	0	4	35	0	1	27	5	0	0	0	23
37	0	0	0	23	0	57	0	45	0	6	0	12
56	0	0	0	26	0	110	2	8	0	0	0	1
53	0	0	2	5	0	65	0	10	0	0	0	0
33	0	26	8	24	0	69	0	61	0	0	0	20
3	0	5	10	0	0	26	0	12	2	0	0	6
55	0	23	0	1	0	39	0	0	72	0	0	4
63	0	69	4	0	0	46	0	7	25	0	0	0
71	12	26	13	20	0	75	0	15	0	0	0	0
48	0	15	0	17	0	90	0	0	0	0	0	0
14	1	3	0	75	0	77	0	5	0	0	0	0
33	0	0	0	86	0	83	8	0	30	0	0	0
29	0	1	20	96	0	68	0	0	52	1	0	0
24	0	75	7	57	0	69	11	0	82	0	0	0
0	2	112	50	90	0	109	0	0	129	0	0	0
67	0	29	61	68	0	45	0	0	99	0	0	0
29	12	85	51	56	0	87	0	0	10	0	0	0
32	0	45	65	58	0	32	0	0	0	0	0	18
51	0	10	0	34	9	73	0	0	47	0	0	6
59	0	70	0	97	5	102	0	0	68	8	0	20
52	4	28	0	101	0	48	14	0	101	0	0	0
7	95	57	0	94	0	74	2	0	136	0	0	23
0	33	21	0	70	0	23	6	0	60	0	0	22
77	42	0	0	43	0	72	0	0	57	0	0	48
63	5	0	42	84	0	51	0	0	58	0	0	51
41	5	6	6	88	0	15	0	0	49	0	0	36
84	45	35	4	58	1	9	0	0	121	0	0	0
51	38	57	73	53	3	35	0	0	78	51	0	0
51	28	41	86	40	11	76	0	0	104	41	0	0
34	30	80	79	33	8	18	0	0	59	40	0	18
30	19	32	4	8	0	7	0	0	19	57	0	0
52	0	57	13	0	0	0	3	0	2	71	0	26
16	17	37	55	0	0	0	6	0	1	55	28	53
47	51	8	8	32	0	0	0	0	63	17	3	0
17	80	12	0	0	17	0	13	0	107	0	0	0
0	43	81	0	0	0	0	2	0	123	0	0	0
0	27	26	21	0	0	0	36	0	72	0	9	0
0	40	32	0	0	32	0	0	0	72	49	0	0
0	17	0	0	0	33	0	6	5	58	16	0	12
0	42	0	0	0	7	0	6	0	70	75	0	0
0	57	0	0	0	3	21	0	0	68	36	2	0
0	0	5	8	0	0	0	0	0	99	47	0	4
0	9	0	0	0	0	0	0	13	80	47	0	0
0	42	0	0	0	17	0	0	0	36	39	0	0
0	35	0	31	0	37	0	1	0	59	18	18	0
0	40	0	44	0	0	0	0	0	86	102	0	3
0	27	0	27	0	51	0	0	3	78	127	0	1
[truncated: 19,515 more rows]
